# Supplementary material for: Molecular, morphological and fossil input data for inferring relationship among viviparous brotulas (Bythitidae) – Resulting in a family status change for Dinematichthyidae
Source: Data Brief. 2016 May 30;8:461–4. doi: 10.1016/j.dib.2016.05.055 (PMC4913171; doi:10.1016/j.dib.2016.05.055)
Supplement: Supplementary file 1 — Supplementary material [file mmc1.zip › beast_ophidiiform_v04_02.tre.new]

#NEXUS
begin taxa;
	dimensions ntax=53;
	taxlabels
	FJ215297_Trachyrincus_murrayi_NCBI
	JN230904_Merluccius_merluccius_NCBI
	JX190851_Lota_lota_NCBI
	FJ215294_Gadus_chalcogrammus_NCBI
	FJ215262_Melanogrammus_aeglefinus_NCBI
	FJ215265_Merlangius_merlangus_NCBI
	FJ215289_Pollachius_virens_NCBI
	AF369064_Gadus_morhua_NCBI
	FJ215303_Ventrifossa_garmani_NCBI
	EF094952_Stylephorus_chordatus_NCBI
	NC_016870_Seriola_dumerili_NCBI
	NC_011219_Rachycentron_canadum_NCBI
	EU477493_Scomber_scombrus_NCBI
	EU167899_Rastrelliger_brachysoma_NCBI
	NC_013136_Platax_orbicularis_NCBI
	NC_009852_Zanclus_cornutus_NCBI
	JX190872_Macroramphosus_scolopax_NCBI
	JX189801_Aeoliscus_strigatus_NCBI
	Acanthonus_armatus_MNHN_2004_1311_E_Atlantic_Prm81
	Chilara_taylori_KU28277_NE_Pacific_PrmB
	Lepophidium_profundorum_KU27197_NW_Atlantic_PrmE
	Dicrolene_intronigra_MCZ158834_NW_Atlantic_Prm14
	Monomitopus_garmani_ZMUC_P771573_SW_Pacific_89
	Dannevigia_tusca_none_discarded_SW_Pacific_Prm95
	Ventichthys_biospeedoi_MNHN_2004_2038_PT_SE_Pacific_Prm19
	Holcomycteronus_brucei_ZMUC_P771528_S_Indian_Ocean_Prm116
	Apagesoma_australis_ZMUC_P771525_S_Indian_Ocean_Prm120
	Bassogigas_walkeri_SIO_08_109_SW_Pacific_151
	Leucicorus_atlanticus_ZMUC_P771571_SW_Pacific_87
	Porogadus_miles_ZMUB_MAR_2661_N_Atlantic_Prm06
	Luciobrotula_bartschi_ZMUC_P771572_SW_Pacific_88
	Ogilbia_sp_ZMUC_P771733_NW_Atlantic_149
	Ogilbia_cayorum_ZMUC_P771463_NW_Atlantic_Prm48
	Ogilbichthys_sp_n_USNM_349073_NW_Atlantic_Prm11
	Typhliacina_pearsei_ZMUC_P771455_W_Atlantic_PrmV_
	Dinematichthys_iluocoeteoides_USNM_334123_SE_Pacific_Prm12
	Diancistrus_jeffjohnsoni_NT_159_1_of_2_E_Indian_Ocean_Prm21
	Diancistrus_typhlops_uncat_E_Indian_Ocean_1148
	Diancistrus_tongaensis_USNM_374200_SE_Pacific_Prm16
	Tuamotuichthys_schwarzhansi_ZMUC_P771583_SW_Pacific_76
	Sciadonus_galatheae_ZMUC_P771588_SW_Pacific_72
	Barathronus_diaphanus_ZMUC_P771586_SW_Pacific_73
	Aphyonus_gelatinosus_ZMUB_MAR_3880_N_Atlantic_Prm41
	Cataetyx_niki_NMNZ_P41257_SW_Pacific_Prm53
	Diplacanthopoma_brachysoma_MCZ155341_NW_Atlantic_Prm13
	Bidenichthys_capensis_SAIAB_uncat_not_seen_SE_Indian_Ocean_Prm18
	Cataetyx_messieri_ZMUC_P771617_SE_Pacific_75
	Bellotia_galathea_ZMUC_P771582_SW_Pacific_74
	JX190863_Monocentris_japonicus_NCBI
	JX190859_Rondeletia_loricata_NCBI
	JX190855_Barbourisia_rufa_NCBI
	EF095636_Beryx_splendens_NCBI
	JX189798_Beryx_decadactylus_NCBI
;
end;
begin trees;
	tree TREE1 = [&R] (((((FJ215297_Trachyrincus_murrayi_NCBI[&nd4p1.rate_range={0.0011923459848793094,0.009798341280356296},length_range={27.52561736638,95.14027481317},nd4p2.rate_range={2.2277909222948546E-4,0.003783251077142294},height_range={0.0,6.301092980720568E-11},nd4p1.rate=0.0036887571310368398,16s.rate=0.003149471215375152,nd4p1.rate_median=0.003522948403680745,rag1.rate_95%_HPD={5.4490831…
end;
begin figtree;
	set appearance.backgroundColorAttribute="Default";
	set appearance.backgroundColour=#-1;
	set appearance.branchColorAttribute="User selection";
	set appearance.branchLineWidth=1.0;
	set appearance.branchMinLineWidth=0.0;
	set appearance.branchWidthAttribute="Fixed";
	set appearance.foregroundColour=#-16777216;
	set appearance.selectionColour=#-2144520576;
	set branchLabels.colorAttribute="User selection";
	set branchLabels.displayAttribute="Branch times";
	set branchLabels.fontName="Arial";
	set branchLabels.fontSize=12;
	set branchLabels.fontStyle=0;
	set branchLabels.isShown=false;
	set branchLabels.significantDigits=4;
	set layout.expansion=485;
	set layout.layoutType="RECTILINEAR";
	set layout.zoom=525;
	set legend.attribute="16s.rate";
	set legend.fontSize=10.0;
	set legend.isShown=false;
	set legend.significantDigits=4;
	set nodeBars.barWidth=4.0;
	set nodeBars.displayAttribute="height_95%_HPD";
	set nodeBars.isShown=true;
	set nodeLabels.colorAttribute="User selection";
	set nodeLabels.displayAttribute="height_95%_HPD";
	set nodeLabels.fontName="Arial";
	set nodeLabels.fontSize=12;
	set nodeLabels.fontStyle=0;
	set nodeLabels.isShown=true;
	set nodeLabels.significantDigits=2;
	set nodeShape.colourAttribute="User selection";
	set nodeShape.isShown=false;
	set nodeShape.minSize=10.0;
	set nodeShape.scaleType=Width;
	set nodeShape.shapeType=Circle;
	set nodeShape.size=4.0;
	set nodeShape.sizeAttribute="Fixed";
	set polarLayout.alignTipLabels=false;
	set polarLayout.angularRange=0;
	set polarLayout.rootAngle=0;
	set polarLayout.rootLength=100;
	set polarLayout.showRoot=true;
	set radialLayout.spread=0.0;
	set rectilinearLayout.alignTipLabels=false;
	set rectilinearLayout.curvature=0;
	set rectilinearLayout.rootLength=100;
	set scale.offsetAge=0.0;
	set scale.rootAge=1.0;
	set scale.scaleFactor=1.0;
	set scale.scaleRoot=false;
	set scaleAxis.automaticScale=true;
	set scaleAxis.fontSize=8.0;
	set scaleAxis.isShown=true;
	set scaleAxis.lineWidth=1.0;
	set scaleAxis.majorTicks=25.0;
	set scaleAxis.origin=0.0;
	set scaleAxis.reverseAxis=true;
	set scaleAxis.showGrid=true;
	set scaleBar.automaticScale=true;
	set scaleBar.fontSize=12.0;
	set scaleBar.isShown=true;
	set scaleBar.lineWidth=1.0;
	set scaleBar.scaleRange=0.0;
	set tipLabels.colorAttribute="User selection";
	set tipLabels.displayAttribute="Names";
	set tipLabels.fontName="Arial";
	set tipLabels.fontSize=12;
	set tipLabels.fontStyle=0;
	set tipLabels.isShown=true;
	set tipLabels.significantDigits=4;
	set trees.order=true;
	set trees.orderType="increasing";
	set trees.rooting=false;
	set trees.rootingType="User Selection";
	set trees.transform=false;
	set trees.transformType="cladogram";
end;
