# Supplementary material for: Molecular, morphological and fossil input data for inferring relationship among viviparous brotulas (Bythitidae) – Resulting in a family status change for Dinematichthyidae
Source: Data Brief. 2016 May 30;8:461–4. doi: 10.1016/j.dib.2016.05.055 (PMC4913171; doi:10.1016/j.dib.2016.05.055)
Supplement: Supplementary file 2 — Supplementary material [file mmc2.zip]

Archive with 1 entries (1 files):
- mb_ophidiiform.nex.con.new
