# Supplementary material for: Molecular, morphological and fossil input data for inferring relationship among viviparous brotulas (Bythitidae) – Resulting in a family status change for Dinematichthyidae
Source: Data Brief. 2016 May 30;8:461–4. doi: 10.1016/j.dib.2016.05.055 (PMC4913171; doi:10.1016/j.dib.2016.05.055)
Supplement: Supplementary file 2 — Supplementary material [file mmc2.zip › mb_ophidiiform.nex.con.new]

#NEXUS
[ID: 6953503240]
begin taxa;
	dimensions ntax=53;
	taxlabels
		Diancistrus_typhlops_uncat_E_Indian_Ocean_1148
		Ogilbia_sp_ZMUC_P771733_NW_Atlantic_149
		Bassogigas_walkeri_SIO_08_109_SW_Pacific_151
		Sciadonus_galatheae_ZMUC_P771588_SW_Pacific_72
		Barathronus_diaphanus_ZMUC_P771586_SW_Pacific_73
		Bellotia_galathea_ZMUC_P771582_SW_Pacific_74
		Cataetyx_messieri_ZMUC_P771617_SE_Pacific_75
		Tuamotuichthys_schwarzhansi_ZMUC_P771583_SW_Pacific_76
		Leucicorus_atlanticus_ZMUC_P771571_SW_Pacific_87
		Luciobrotula_bartschi_ZMUC_P771572_SW_Pacific_88
		Monomitopus_garmani_ZMUC_P771573_SW_Pacific_89
		AF369064_Gadus_morhua_NCBI
		JX190859_Rondeletia_loricata_NCBI
		EF095636_Beryx_splendens_NCBI
		JX190851_Lota_lota_NCBI
		JX190863_Monocentris_japonicus_NCBI
		JX189798_Beryx_decadactylus_NCBI
		FJ215294_Gadus_chalcogrammus_NCBI
		EU477493_Scomber_scombrus_NCBI
		FJ215265_Merlangius_merlangus_NCBI
		FJ215262_Melanogrammus_aeglefinus_NCBI
		FJ215297_Trachyrincus_murrayi_NCBI
		FJ215303_Ventrifossa_garmani_NCBI
		EF094952_Stylephorus_chordatus_NCBI
		JX190872_Macroramphosus_scolopax_NCBI
		JX189801_Aeoliscus_strigatus_NCBI
		JX190855_Barbourisia_rufa_NCBI
		NC_013136_Platax_orbicularis_NCBI
		EU167899_Rastrelliger_brachysoma_NCBI
		FJ215289_Pollachius_virens_NCBI
		JN230904_Merluccius_merluccius_NCBI
		NC_016870_Seriola_dumerili_NCBI
		Porogadus_miles_ZMUB_MAR_2661_N_Atlantic_Prm06
		Ogilbichthys_sp_n_USNM_349073_NW_Atlantic_Prm11
		Holcomycteronus_brucei_ZMUC_P771528_S_Indian_Ocean_Prm116
		Dinematichthys_iluocoeteoides_USNM_334123_SE_Pacific_Prm12
		Apagesoma_australis_ZMUC_P771525_S_Indian_Ocean_Prm120
		Diplacanthopoma_brachysoma_MCZ155341_NW_Atlantic_Prm13
		Dicrolene_intronigra_MCZ158834_NW_Atlantic_Prm14
		Diancistrus_tongaensis_USNM_374200_SE_Pacific_Prm16
		Bidenichthys_capensis_SAIAB_uncat_not_seen_SE_Indian_Ocean_Prm18
		Ventichthys_biospeedoi_MNHN_2004_2038_PT_SE_Pacific_Prm19
		Diancistrus_jeffjohnsoni_NT_159_1_of_2_E_Indian_Ocean_Prm21
		Aphyonus_gelatinosus_ZMUB_MAR_3880_N_Atlantic_Prm41
		Ogilbia_cayorum_ZMUC_P771463_NW_Atlantic_Prm48
		Cataetyx_niki_NMNZ_P41257_SW_Pacific_Prm53
		Acanthonus_armatus_MNHN_2004_1311_E_Atlantic_Prm81
		Dannevigia_tusca_none_discarded_SW_Pacific_Prm95
		Chilara_taylori_KU28277_NE_Pacific_PrmB
		Lepophidium_profundorum_KU27197_NW_Atlantic_PrmE
		Typhliacina_pearsei_ZMUC_P771455_W_Atlantic_PrmV_
		NC_011219_Rachycentron_canadum_NCBI
		NC_009852_Zanclus_cornutus_NCBI
		;
end;
begin trees;
	translate
		1	Diancistrus_typhlops_uncat_E_Indian_Ocean_1148,
		2	Ogilbia_sp_ZMUC_P771733_NW_Atlantic_149,
		3	Bassogigas_walkeri_SIO_08_109_SW_Pacific_151,
		4	Sciadonus_galatheae_ZMUC_P771588_SW_Pacific_72,
		5	Barathronus_diaphanus_ZMUC_P771586_SW_Pacific_73,
		6	Bellotia_galathea_ZMUC_P771582_SW_Pacific_74,
		7	Cataetyx_messieri_ZMUC_P771617_SE_Pacific_75,
		8	Tuamotuichthys_schwarzhansi_ZMUC_P771583_SW_Pacific_76,
		9	Leucicorus_atlanticus_ZMUC_P771571_SW_Pacific_87,
		10	Luciobrotula_bartschi_ZMUC_P771572_SW_Pacific_88,
		11	Monomitopus_garmani_ZMUC_P771573_SW_Pacific_89,
		12	AF369064_Gadus_morhua_NCBI,
		13	JX190859_Rondeletia_loricata_NCBI,
		14	EF095636_Beryx_splendens_NCBI,
		15	JX190851_Lota_lota_NCBI,
		16	JX190863_Monocentris_japonicus_NCBI,
		17	JX189798_Beryx_decadactylus_NCBI,
		18	FJ215294_Gadus_chalcogrammus_NCBI,
		19	EU477493_Scomber_scombrus_NCBI,
		20	FJ215265_Merlangius_merlangus_NCBI,
		21	FJ215262_Melanogrammus_aeglefinus_NCBI,
		22	FJ215297_Trachyrincus_murrayi_NCBI,
		23	FJ215303_Ventrifossa_garmani_NCBI,
		24	EF094952_Stylephorus_chordatus_NCBI,
		25	JX190872_Macroramphosus_scolopax_NCBI,
		26	JX189801_Aeoliscus_strigatus_NCBI,
		27	JX190855_Barbourisia_rufa_NCBI,
		28	NC_013136_Platax_orbicularis_NCBI,
		29	EU167899_Rastrelliger_brachysoma_NCBI,
		30	FJ215289_Pollachius_virens_NCBI,
		31	JN230904_Merluccius_merluccius_NCBI,
		32	NC_016870_Seriola_dumerili_NCBI,
		33	Porogadus_miles_ZMUB_MAR_2661_N_Atlantic_Prm06,
		34	Ogilbichthys_sp_n_USNM_349073_NW_Atlantic_Prm11,
		35	Holcomycteronus_brucei_ZMUC_P771528_S_Indian_Ocean_Prm116,
		36	Dinematichthys_iluocoeteoides_USNM_334123_SE_Pacific_Prm12,
		37	Apagesoma_australis_ZMUC_P771525_S_Indian_Ocean_Prm120,
		38	Diplacanthopoma_brachysoma_MCZ155341_NW_Atlantic_Prm13,
		39	Dicrolene_intronigra_MCZ158834_NW_Atlantic_Prm14,
		40	Diancistrus_tongaensis_USNM_374200_SE_Pacific_Prm16,
		41	Bidenichthys_capensis_SAIAB_uncat_not_seen_SE_Indian_Ocean_Prm18,
		42	Ventichthys_biospeedoi_MNHN_2004_2038_PT_SE_Pacific_Prm19,
		43	Diancistrus_jeffjohnsoni_NT_159_1_of_2_E_Indian_Ocean_Prm21,
		44	Aphyonus_gelatinosus_ZMUB_MAR_3880_N_Atlantic_Prm41,
		45	Ogilbia_cayorum_ZMUC_P771463_NW_Atlantic_Prm48,
		46	Cataetyx_niki_NMNZ_P41257_SW_Pacific_Prm53,
		47	Acanthonus_armatus_MNHN_2004_1311_E_Atlantic_Prm81,
		48	Dannevigia_tusca_none_discarded_SW_Pacific_Prm95,
		49	Chilara_taylori_KU28277_NE_Pacific_PrmB,
		50	Lepophidium_profundorum_KU27197_NW_Atlantic_PrmE,
		51	Typhliacina_pearsei_ZMUC_P771455_W_Atlantic_PrmV_,
		52	NC_011219_Rachycentron_canadum_NCBI,
		53	NC_009852_Zanclus_cornutus_NCBI
		;
tree con_50_majrule = [&U] (24[&prob=1.000000000000000e+00,prob_stddev=0.000000000000000e+00,prob_range={1.000000000000000e+00,1.000000000000000e+00},prob(percent)="100",prob+-sd="100+-0"]:1.906622e-01[&length_mean=1.917411088488189e-01,length_median=1.906622000000000e-01,length_95%HPD={1.527525000000000e-01,2.321652000000000e-01}],23[&prob=1.000000000000000e+00,prob_stddev=0.000000000000000e+00,…
end;
