# Supplementary material for: Molecular, morphological and fossil input data for inferring relationship among viviparous brotulas (Bythitidae) – Resulting in a family status change for Dinematichthyidae
Source: Data Brief. 2016 May 30;8:461–4. doi: 10.1016/j.dib.2016.05.055 (PMC4913171; doi:10.1016/j.dib.2016.05.055)
Supplement: Supplementary file 3 — Supplementary material [file mmc3.zip]

Archive with 21 entries (20 files):
- beast_ophidiiform_input_04.beautiv180
- __MACOSX/
- __MACOSX/._beast_ophidiiform_input_04.beautiv180
- beast_ophidiiform_v04.xml
- __MACOSX/._beast_ophidiiform_v04.xml
- beast_ophidiiform_v04_02.tre
- __MACOSX/._beast_ophidiiform_v04_02.tre
- beast_ophidiiform_v04_02.tre.new
- __MACOSX/._beast_ophidiiform_v04_02.tre.new
- beast_ophidiiform_v04E.xml
- __MACOSX/._beast_ophidiiform_v04E.xml
- Dinematichthyidae_map_morph_05.nex
- __MACOSX/._Dinematichthyidae_map_morph_05.nex
- mb_ophidiiform.nex
- __MACOSX/._mb_ophidiiform.nex
- mb_ophidiiform.nex.con.new
- __MACOSX/._mb_ophidiiform.nex.con.new
- mb_ophidiiform.nex.con.tre
- __MACOSX/._mb_ophidiiform.nex.con.tre
- READ_ME.txt
- __MACOSX/._READ_ME.txt
