# Supplementary material for: Molecular, morphological and fossil input data for inferring relationship among viviparous brotulas (Bythitidae) – Resulting in a family status change for Dinematichthyidae
Source: Data Brief. 2016 May 30;8:461–4. doi: 10.1016/j.dib.2016.05.055 (PMC4913171; doi:10.1016/j.dib.2016.05.055)
Supplement: Supplementary file 3 — Supplementary material [file mmc3.zip › beast_ophidiiform_v04.xml]

<?xml version="1.0" standalone="yes"?>

<!-- Generated by BEAUTi v1.8.0                                              -->
<!--       by Alexei J. Drummond, Andrew Rambaut and Marc A. Suchard         -->
<!--       Department of Computer Science, University of Auckland and        -->
<!--       Institute of Evolutionary Biology, University of Edinburgh        -->
<!--       David Geffen School of Medicine, University of California, Los Angeles-->
<!--       http://beast.bio.ed.ac.uk/                                        -->
<beast>

	<!-- The list of taxa to be analysed (can also include dates/ages).          -->
	<!-- ntax=53                                                                 -->
	<taxa id="taxa">
		<taxon id="Diancistrus_typhlops_uncat_E_Indian_Ocean_1148"/>
		<taxon id="Ogilbia_sp_ZMUC_P771733_NW_Atlantic_149"/>
		<taxon id="Bassogigas_walkeri_SIO_08_109_SW_Pacific_151"/>
		<taxon id="Sciadonus_galatheae_ZMUC_P771588_SW_Pacific_72"/>
		<taxon id="Barathronus_diaphanus_ZMUC_P771586_SW_Pacific_73"/>
		<taxon id="Bellotia_galathea_ZMUC_P771582_SW_Pacific_74"/>
		<taxon id="Cataetyx_messieri_ZMUC_P771617_SE_Pacific_75"/>
		<taxon id="Tuamotuichthys_schwarzhansi_ZMUC_P771583_SW_Pacific_76"/>
		<taxon id="Leucicorus_atlanticus_ZMUC_P771571_SW_Pacific_87"/>
		<taxon id="Luciobrotula_bartschi_ZMUC_P771572_SW_Pacific_88"/>
		<taxon id="Monomitopus_garmani_ZMUC_P771573_SW_Pacific_89"/>
		<taxon id="AF369064_Gadus_morhua_NCBI"/>
		<taxon id="JX190859_Rondeletia_loricata_NCBI"/>
		<taxon id="EF095636_Beryx_splendens_NCBI"/>
		<taxon id="JX190851_Lota_lota_NCBI"/>
		<taxon id="JX190863_Monocentris_japonicus_NCBI"/>
		<taxon id="JX189798_Beryx_decadactylus_NCBI"/>
		<taxon id="FJ215294_Gadus_chalcogrammus_NCBI"/>
		<taxon id="EU477493_Scomber_scombrus_NCBI"/>
		<taxon id="FJ215265_Merlangius_merlangus_NCBI"/>
		<taxon id="FJ215262_Melanogrammus_aeglefinus_NCBI"/>
		<taxon id="FJ215297_Trachyrincus_murrayi_NCBI"/>
		<taxon id="FJ215303_Ventrifossa_garmani_NCBI"/>
		<taxon id="EF094952_Stylephorus_chordatus_NCBI"/>
		<taxon id="JX190872_Macroramphosus_scolopax_NCBI"/>
		<taxon id="JX189801_Aeoliscus_strigatus_NCBI"/>
		<taxon id="JX190855_Barbourisia_rufa_NCBI"/>
		<taxon id="NC_013136_Platax_orbicularis_NCBI"/>
		<taxon id="EU167899_Rastrelliger_brachysoma_NCBI"/>
		<taxon id="FJ215289_Pollachius_virens_NCBI"/>
		<taxon id="JN230904_Merluccius_merluccius_NCBI"/>
		<taxon id="NC_016870_Seriola_dumerili_NCBI"/>
		<taxon id="Porogadus_miles_ZMUB_MAR_2661_N_Atlantic_Prm06"/>
		<taxon id="Ogilbichthys_sp_n_USNM_349073_NW_Atlantic_Prm11"/>
		<taxon id="Holcomycteronus_brucei_ZMUC_P771528_S_Indian_Ocean_Prm116"/>
		<taxon id="Dinematichthys_iluocoeteoides_USNM_334123_SE_Pacific_Prm12"/>
		<taxon id="Apagesoma_australis_ZMUC_P771525_S_Indian_Ocean_Prm120"/>
		<taxon id="Diplacanthopoma_brachysoma_MCZ155341_NW_Atlantic_Prm13"/>
		<taxon id="Dicrolene_intronigra_MCZ158834_NW_Atlantic_Prm14"/>
		<taxon id="Diancistrus_tongaensis_USNM_374200_SE_Pacific_Prm16"/>
		<taxon id="Bidenichthys_capensis_SAIAB_uncat_not_seen_SE_Indian_Ocean_Prm18"/>
		<taxon id="Ventichthys_biospeedoi_MNHN_2004_2038_PT_SE_Pacific_Prm19"/>
		<taxon id="Diancistrus_jeffjohnsoni_NT_159_1_of_2_E_Indian_Ocean_Prm21"/>
		<taxon id="Aphyonus_gelatinosus_ZMUB_MAR_3880_N_Atlantic_Prm41"/>
		<taxon id="Ogilbia_cayorum_ZMUC_P771463_NW_Atlantic_Prm48"/>
		<taxon id="Cataetyx_niki_NMNZ_P41257_SW_Pacific_Prm53"/>
		<taxon id="Acanthonus_armatus_MNHN_2004_1311_E_Atlantic_Prm81"/>
		<taxon id="Dannevigia_tusca_none_discarded_SW_Pacific_Prm95"/>
		<taxon id="Chilara_taylori_KU28277_NE_Pacific_PrmB"/>
		<taxon id="Lepophidium_profundorum_KU27197_NW_Atlantic_PrmE"/>
		<taxon id="Typhliacina_pearsei_ZMUC_P771455_W_Atlantic_PrmV_"/>
		<taxon id="NC_011219_Rachycentron_canadum_NCBI"/>
		<taxon id="NC_009852_Zanclus_cornutus_NCBI"/>
	</taxa>
	<taxa id="Acanthu_N25">
		<taxon idref="NC_009852_Zanclus_cornutus_NCBI"/>
		<taxon idref="NC_013136_Platax_orbicularis_NCBI"/>
	</taxa>
	<taxa id="B_D">
		<taxon idref="Aphyonus_gelatinosus_ZMUB_MAR_3880_N_Atlantic_Prm41"/>
		<taxon idref="Barathronus_diaphanus_ZMUC_P771586_SW_Pacific_73"/>
		<taxon idref="Bellotia_galathea_ZMUC_P771582_SW_Pacific_74"/>
		<taxon idref="Bidenichthys_capensis_SAIAB_uncat_not_seen_SE_Indian_Ocean_Prm18"/>
		<taxon idref="Cataetyx_messieri_ZMUC_P771617_SE_Pacific_75"/>
		<taxon idref="Cataetyx_niki_NMNZ_P41257_SW_Pacific_Prm53"/>
		<taxon idref="Diancistrus_jeffjohnsoni_NT_159_1_of_2_E_Indian_Ocean_Prm21"/>
		<taxon idref="Diancistrus_tongaensis_USNM_374200_SE_Pacific_Prm16"/>
		<taxon idref="Diancistrus_typhlops_uncat_E_Indian_Ocean_1148"/>
		<taxon idref="Dinematichthys_iluocoeteoides_USNM_334123_SE_Pacific_Prm12"/>
		<taxon idref="Diplacanthopoma_brachysoma_MCZ155341_NW_Atlantic_Prm13"/>
		<taxon idref="Ogilbia_cayorum_ZMUC_P771463_NW_Atlantic_Prm48"/>
		<taxon idref="Ogilbia_sp_ZMUC_P771733_NW_Atlantic_149"/>
		<taxon idref="Ogilbichthys_sp_n_USNM_349073_NW_Atlantic_Prm11"/>
		<taxon idref="Sciadonus_galatheae_ZMUC_P771588_SW_Pacific_72"/>
		<taxon idref="Tuamotuichthys_schwarzhansi_ZMUC_P771583_SW_Pacific_76"/>
		<taxon idref="Typhliacina_pearsei_ZMUC_P771455_W_Atlantic_PrmV_"/>
	</taxa>
	<taxa id="Bery_Cetom_N17">
		<taxon idref="EF095636_Beryx_splendens_NCBI"/>
		<taxon idref="JX189798_Beryx_decadactylus_NCBI"/>
		<taxon idref="JX190855_Barbourisia_rufa_NCBI"/>
		<taxon idref="JX190859_Rondeletia_loricata_NCBI"/>
		<taxon idref="JX190863_Monocentris_japonicus_NCBI"/>
	</taxa>
	<taxa id="Bythitidae">
		<taxon idref="Aphyonus_gelatinosus_ZMUB_MAR_3880_N_Atlantic_Prm41"/>
		<taxon idref="Barathronus_diaphanus_ZMUC_P771586_SW_Pacific_73"/>
		<taxon idref="Bellotia_galathea_ZMUC_P771582_SW_Pacific_74"/>
		<taxon idref="Bidenichthys_capensis_SAIAB_uncat_not_seen_SE_Indian_Ocean_Prm18"/>
		<taxon idref="Cataetyx_messieri_ZMUC_P771617_SE_Pacific_75"/>
		<taxon idref="Cataetyx_niki_NMNZ_P41257_SW_Pacific_Prm53"/>
		<taxon idref="Diplacanthopoma_brachysoma_MCZ155341_NW_Atlantic_Prm13"/>
		<taxon idref="Sciadonus_galatheae_ZMUC_P771588_SW_Pacific_72"/>
		<taxon idref="Tuamotuichthys_schwarzhansi_ZMUC_P771583_SW_Pacific_76"/>
	</taxa>
	<taxa id="Caran_N23_2">
		<taxon idref="NC_011219_Rachycentron_canadum_NCBI"/>
		<taxon idref="NC_016870_Seriola_dumerili_NCBI"/>
	</taxa>
	<taxa id="Centri_N20">
		<taxon idref="JX189801_Aeoliscus_strigatus_NCBI"/>
		<taxon idref="JX190872_Macroramphosus_scolopax_NCBI"/>
	</taxa>
	<taxa id="Dinematichthyidae">
		<taxon idref="Diancistrus_jeffjohnsoni_NT_159_1_of_2_E_Indian_Ocean_Prm21"/>
		<taxon idref="Diancistrus_tongaensis_USNM_374200_SE_Pacific_Prm16"/>
		<taxon idref="Diancistrus_typhlops_uncat_E_Indian_Ocean_1148"/>
		<taxon idref="Dinematichthys_iluocoeteoides_USNM_334123_SE_Pacific_Prm12"/>
		<taxon idref="Ogilbia_cayorum_ZMUC_P771463_NW_Atlantic_Prm48"/>
		<taxon idref="Ogilbia_sp_ZMUC_P771733_NW_Atlantic_149"/>
		<taxon idref="Ogilbichthys_sp_n_USNM_349073_NW_Atlantic_Prm11"/>
		<taxon idref="Typhliacina_pearsei_ZMUC_P771455_W_Atlantic_PrmV_"/>
	</taxa>
	<taxa id="Gadif_Style_N14">
		<taxon idref="AF369064_Gadus_morhua_NCBI"/>
		<taxon idref="EF094952_Stylephorus_chordatus_NCBI"/>
		<taxon idref="FJ215262_Melanogrammus_aeglefinus_NCBI"/>
		<taxon idref="FJ215265_Merlangius_merlangus_NCBI"/>
		<taxon idref="FJ215289_Pollachius_virens_NCBI"/>
		<taxon idref="FJ215294_Gadus_chalcogrammus_NCBI"/>
		<taxon idref="FJ215297_Trachyrincus_murrayi_NCBI"/>
		<taxon idref="FJ215303_Ventrifossa_garmani_NCBI"/>
		<taxon idref="JN230904_Merluccius_merluccius_NCBI"/>
		<taxon idref="JX190851_Lota_lota_NCBI"/>
	</taxa>
	<taxa id="Ophidiiformes">
		<taxon idref="Acanthonus_armatus_MNHN_2004_1311_E_Atlantic_Prm81"/>
		<taxon idref="Apagesoma_australis_ZMUC_P771525_S_Indian_Ocean_Prm120"/>
		<taxon idref="Aphyonus_gelatinosus_ZMUB_MAR_3880_N_Atlantic_Prm41"/>
		<taxon idref="Barathronus_diaphanus_ZMUC_P771586_SW_Pacific_73"/>
		<taxon idref="Bassogigas_walkeri_SIO_08_109_SW_Pacific_151"/>
		<taxon idref="Bellotia_galathea_ZMUC_P771582_SW_Pacific_74"/>
		<taxon idref="Bidenichthys_capensis_SAIAB_uncat_not_seen_SE_Indian_Ocean_Prm18"/>
		<taxon idref="Cataetyx_messieri_ZMUC_P771617_SE_Pacific_75"/>
		<taxon idref="Cataetyx_niki_NMNZ_P41257_SW_Pacific_Prm53"/>
		<taxon idref="Chilara_taylori_KU28277_NE_Pacific_PrmB"/>
		<taxon idref="Dannevigia_tusca_none_discarded_SW_Pacific_Prm95"/>
		<taxon idref="Diancistrus_jeffjohnsoni_NT_159_1_of_2_E_Indian_Ocean_Prm21"/>
		<taxon idref="Diancistrus_tongaensis_USNM_374200_SE_Pacific_Prm16"/>
		<taxon idref="Diancistrus_typhlops_uncat_E_Indian_Ocean_1148"/>
		<taxon idref="Dicrolene_intronigra_MCZ158834_NW_Atlantic_Prm14"/>
		<taxon idref="Dinematichthys_iluocoeteoides_USNM_334123_SE_Pacific_Prm12"/>
		<taxon idref="Diplacanthopoma_brachysoma_MCZ155341_NW_Atlantic_Prm13"/>
		<taxon idref="Lepophidium_profundorum_KU27197_NW_Atlantic_PrmE"/>
		<taxon idref="Leucicorus_atlanticus_ZMUC_P771571_SW_Pacific_87"/>
		<taxon idref="Luciobrotula_bartschi_ZMUC_P771572_SW_Pacific_88"/>
		<taxon idref="Monomitopus_garmani_ZMUC_P771573_SW_Pacific_89"/>
		<taxon idref="Ogilbia_cayorum_ZMUC_P771463_NW_Atlantic_Prm48"/>
		<taxon idref="Ogilbia_sp_ZMUC_P771733_NW_Atlantic_149"/>
		<taxon idref="Ogilbichthys_sp_n_USNM_349073_NW_Atlantic_Prm11"/>
		<taxon idref="Porogadus_miles_ZMUB_MAR_2661_N_Atlantic_Prm06"/>
		<taxon idref="Sciadonus_galatheae_ZMUC_P771588_SW_Pacific_72"/>
		<taxon idref="Tuamotuichthys_schwarzhansi_ZMUC_P771583_SW_Pacific_76"/>
		<taxon idref="Typhliacina_pearsei_ZMUC_P771455_W_Atlantic_PrmV_"/>
		<taxon idref="Ventichthys_biospeedoi_MNHN_2004_2038_PT_SE_Pacific_Prm19"/>
	</taxa>
	<taxa id="root">
		<taxon idref="AF369064_Gadus_morhua_NCBI"/>
		<taxon idref="Acanthonus_armatus_MNHN_2004_1311_E_Atlantic_Prm81"/>
		<taxon idref="Apagesoma_australis_ZMUC_P771525_S_Indian_Ocean_Prm120"/>
		<taxon idref="Aphyonus_gelatinosus_ZMUB_MAR_3880_N_Atlantic_Prm41"/>
		<taxon idref="Barathronus_diaphanus_ZMUC_P771586_SW_Pacific_73"/>
		<taxon idref="Bassogigas_walkeri_SIO_08_109_SW_Pacific_151"/>
		<taxon idref="Bellotia_galathea_ZMUC_P771582_SW_Pacific_74"/>
		<taxon idref="Bidenichthys_capensis_SAIAB_uncat_not_seen_SE_Indian_Ocean_Prm18"/>
		<taxon idref="Cataetyx_messieri_ZMUC_P771617_SE_Pacific_75"/>
		<taxon idref="Cataetyx_niki_NMNZ_P41257_SW_Pacific_Prm53"/>
		<taxon idref="Chilara_taylori_KU28277_NE_Pacific_PrmB"/>
		<taxon idref="Dannevigia_tusca_none_discarded_SW_Pacific_Prm95"/>
		<taxon idref="Diancistrus_jeffjohnsoni_NT_159_1_of_2_E_Indian_Ocean_Prm21"/>
		<taxon idref="Diancistrus_tongaensis_USNM_374200_SE_Pacific_Prm16"/>
		<taxon idref="Diancistrus_typhlops_uncat_E_Indian_Ocean_1148"/>
		<taxon idref="Dicrolene_intronigra_MCZ158834_NW_Atlantic_Prm14"/>
		<taxon idref="Dinematichthys_iluocoeteoides_USNM_334123_SE_Pacific_Prm12"/>
		<taxon idref="Diplacanthopoma_brachysoma_MCZ155341_NW_Atlantic_Prm13"/>
		<taxon idref="EF094952_Stylephorus_chordatus_NCBI"/>
		<taxon idref="EF095636_Beryx_splendens_NCBI"/>
		<taxon idref="EU167899_Rastrelliger_brachysoma_NCBI"/>
		<taxon idref="EU477493_Scomber_scombrus_NCBI"/>
		<taxon idref="FJ215262_Melanogrammus_aeglefinus_NCBI"/>
		<taxon idref="FJ215265_Merlangius_merlangus_NCBI"/>
		<taxon idref="FJ215289_Pollachius_virens_NCBI"/>
		<taxon idref="FJ215294_Gadus_chalcogrammus_NCBI"/>
		<taxon idref="FJ215297_Trachyrincus_murrayi_NCBI"/>
		<taxon idref="FJ215303_Ventrifossa_garmani_NCBI"/>
		<taxon idref="Holcomycteronus_brucei_ZMUC_P771528_S_Indian_Ocean_Prm116"/>
		<taxon idref="JN230904_Merluccius_merluccius_NCBI"/>
		<taxon idref="JX189798_Beryx_decadactylus_NCBI"/>
		<taxon idref="JX189801_Aeoliscus_strigatus_NCBI"/>
		<taxon idref="JX190851_Lota_lota_NCBI"/>
		<taxon idref="JX190855_Barbourisia_rufa_NCBI"/>
		<taxon idref="JX190859_Rondeletia_loricata_NCBI"/>
		<taxon idref="JX190863_Monocentris_japonicus_NCBI"/>
		<taxon idref="JX190872_Macroramphosus_scolopax_NCBI"/>
		<taxon idref="Lepophidium_profundorum_KU27197_NW_Atlantic_PrmE"/>
		<taxon idref="Leucicorus_atlanticus_ZMUC_P771571_SW_Pacific_87"/>
		<taxon idref="Luciobrotula_bartschi_ZMUC_P771572_SW_Pacific_88"/>
		<taxon idref="Monomitopus_garmani_ZMUC_P771573_SW_Pacific_89"/>
		<taxon idref="NC_009852_Zanclus_cornutus_NCBI"/>
		<taxon idref="NC_011219_Rachycentron_canadum_NCBI"/>
		<taxon idref="NC_013136_Platax_orbicularis_NCBI"/>
		<taxon idref="NC_016870_Seriola_dumerili_NCBI"/>
		<taxon idref="Ogilbia_cayorum_ZMUC_P771463_NW_Atlantic_Prm48"/>
		<taxon idref="Ogilbia_sp_ZMUC_P771733_NW_Atlantic_149"/>
		<taxon idref="Ogilbichthys_sp_n_USNM_349073_NW_Atlantic_Prm11"/>
		<taxon idref="Porogadus_miles_ZMUB_MAR_2661_N_Atlantic_Prm06"/>
		<taxon idref="Sciadonus_galatheae_ZMUC_P771588_SW_Pacific_72"/>
		<taxon idref="Tuamotuichthys_schwarzhansi_ZMUC_P771583_SW_Pacific_76"/>
		<taxon idref="Typhliacina_pearsei_ZMUC_P771455_W_Atlantic_PrmV_"/>
		<taxon idref="Ventichthys_biospeedoi_MNHN_2004_2038_PT_SE_Pacific_Prm19"/>
	</taxa>
	<taxa id="Perciformes_P">
		<taxon idref="EU167899_Rastrelliger_brachysoma_NCBI"/>
		<taxon idref="EU477493_Scomber_scombrus_NCBI"/>
		<taxon idref="NC_009852_Zanclus_cornutus_NCBI"/>
		<taxon idref="NC_011219_Rachycentron_canadum_NCBI"/>
		<taxon idref="NC_013136_Platax_orbicularis_NCBI"/>
		<taxon idref="NC_016870_Seriola_dumerili_NCBI"/>
	</taxa>

	<!-- The sequence alignment (each sequence refers to a taxon above).         -->
	<!-- ntax=53 nchar=643                                                       -->
	<alignment id="alignment1" dataType="nucleotide">
		<sequence>
			<taxon idref="Diancistrus_typhlops_uncat_E_Indian_Ocean_1148"/>
			NCAAAAACATCGCCTCTTGCAAGATCAAAAAATAAGAGGTCCCGCCTGCCCTGTGACG-ATCAGTTTAACGG-CCGCGGTATTTTGACCGTGCGAAGGTAGCGCAATCACTTGTCTCTTAAATGGGGACCTGTATGAATGGCATAACGAGGGCTTAACTGTCTCCTTTTCCT-ATTCAATGAAATTGATCTCCCCGTGCAGAAGCGGGGATTAAAACATAAGACGAGAAGACCCTATGGAGCTTT-AGACACCAGGAAAGACCATGTTA--AACACCCATAAAC-AAAAGACCAAAC-TAAAT-GAC-CCCTTTCCCCATGTCTTTGGTTGGGGCGACCACGGGGAAGTACAAAACCCCCACGAGGAT-CGGGGACAC------------------------------CCACCCCTAAAACTAAGAGCGA--CAGCTCTAAGTATCAGAAAATCTGA-CCAAA-AA--GATCCGGCACGAGCCGATCAACGAACCGAGTTACCCTAGGGATAACAGCGCAATCCCCTTCTAGAGCCCACATCGACAAGGGGGTTTACGACCTCGATGTTGGATCAGGACATCCTAATGGTGCAGCCGCTATTAAGGGTTCGTTTGTTCAACGATTAA-AGTCCTACGTGATCT
		</sequence>
		<sequence>
			<taxon idref="Ogilbia_sp_ZMUC_P771733_NW_Atlantic_149"/>
			NCAAAAACATCGCCTCTTGCAAAATCAAAGAATAAGAGGTCCCGCCTGCCCTGTGACA-ATCAGTTTAACGG-CCGCGGTATTTTGACCGTGCGAAGGTAGCGCAATCACTTGTCTCTTAAATGGGGACCTGTATGAATGGCACAACGAGGGCTTGACTGTCTCCTTTTCCT-AATCAATGAAATTGATCTCCCCGTGCAGAAGCGGGAATCAAAACATAAGACGAGAAGACCCTATGGAGCTTT-AGACACTAGGAAGGACCACATCATTCATTCCCCAAAAC-AAAGGATTAAAC-TAAAC-GGC-CCCCTTCCCCATGTCTTTGGTTGGGGCGACCACGGGGAAATATAAAACCCCCACGAGGAC-CGGGAATAT------------------------------TACCCCCTAAAACTAAGAGCAA--CAGCTCTAAGCACCAGAATATCTGA-CCTAA-AA--GATCCGGCGTAAGCCGATCAACGAACCGAGTTACCCTAGGGATAACAGCGCAATCCTCTTCTAGAGCCCATATCGACAAGAGGGTTTACGACCTCGATGTTGGATCAGGACATCCTAATGGTGCAGCCGCTATTAAGGGTTCGTTTGTTCAACGATTAA-AGTCCTACGTGATCT
		</sequence>
		<sequence>
			<taxon idref="Bassogigas_walkeri_SIO_08_109_SW_Pacific_151"/>
			NCAAAAACATCGCCTCTTGCAAAAACAAAGAATAAGAGGTCCCGCCTGCCCTGTGACT-ATAAGTTTAACGG-CCGCGGTATTTTGACCGTGCGAAGGTAGCGCAATCACTTGTCTCTTAAATGGAGACCTGTATGAATGGCACGACGAGGGCTTGACTGTCTCCCTCCTCA-AGTCAGTGAAATTGATCTCCCCGTGCAGAAGCGGGGATAACCACATAAGACGAGAAGACCCTATGGAGCTTT-AGACACCAAAGCAGCCCATGTTA--AGCATCCCTGATT-ATAGGACTAAAC-TGATT-GGA-ACCTGCCCTACTGTCTTTGGTTGGGGCGACCGCGGGGAAAAATAAAACCCCCACGTGGAA-TGGGAGGGA------------------------------CCCCTCCTAAAACCAAGAGCCA--CCGCTCTAAGAATCAGAACTTCTGA-CCATT-AT--GATCCGGC-AACGCCGATCAACGGACCAAGTTACCCTAGGGATAACAGCGCAATCCCCTTCTAGAGTCCATATCGACAAGGGGGTTTACGACCTCGATGTTGGATCAGGACATCCTAATGGTGCAGCCGCTATTAAGGGTTCGTTTGTTCAACGATTAA-AGTCCTACGTGATCT
		</sequence>
		<sequence>
			<taxon idref="Sciadonus_galatheae_ZMUC_P771588_SW_Pacific_72"/>
			N-CAAAACATCGCCTCTTGC-AAACCAAAGAATAAGAGGTCCCGCCTGCCCTGTGACA-GTATGTTTAACGG-CCGCGGTATTTTGACCGTGCGAAGGTAGCGCAATCACTTGTCTCTTAAATGGAGACCTGTATGAACGGCACGACGAGGGCTTGACTGTCTCCTTTCCCC-GGTCAATGAAATTGATCTTCCCGTGCAGAAGCGGGAATTAGAACATAAGACGAGAAGACCCTATGGAGCTTT-AGACAATGAGACAGATCATGTTA--AGC--CCCCAACA-AAGGAACGAAAC-TGAAT-GAC-CCCTGTCCTAATGTCTTTGGTTGGGGCGACCGCGGGGCAACAAGAAACCCCCATGTGGAC-AGGGAGCAC------------------------------CATCTCCCAAAACCGAGAGCTA--CAGCTCTAAGCAACAGAACATCTGA-CCATC-AA--GATCCGGC-AAAGCCGATCAACGAACCGAGTTACCCTAGGGATAACAGCGCAATCCCCTTCTAGAGCCCATATCGACAAGGGGGTTTACGACCTCGATGTTGGATCAGGACATCCTAACGGTGCAACCGCTATTAAGGGTTCGTTTGTTCAACGATTAA-AGTCCTACGTGATCT
		</sequence>
		<sequence>
			<taxon idref="Barathronus_diaphanus_ZMUC_P771586_SW_Pacific_73"/>
			NCAAAAACATCGCCTCYTGAAAAACCAAAAGATAAGAGGTCCCGCCTGCCCTGTGACA-GTATGTTTAACGG-CCGCGGTATTTTGACCGTGCGAAGGTAGCGCAATCACTTGTCTCTTAAATGGAGACCTGTATGAACGGCACGACGAGGGCTTAACTGTCTCCTTTTCCC-AGTCAATGAAATTGATCTCCCCGTGCAGAAGCGGGGATTAGAACATAAGACGAGAAGACCCTATGGAGCTTT-AGATA-TGGGACAGATCATGTTA--AGC--CCCCTACA-AAGGAAGGAAAC-TAAAT-GGC-GCCTGTCCTAATGTCTTTGGTTGGGGCGACCGCGGGGCAACACAAAACCCCCATGTGGAC-AGGGGGCAC------------------------------CTCCCCCCAAAACCAAGAGCCA--CAGCTCTAAGCAGCAGAACATCTGA-CCATC-AA--GATCCGGC-AAAGCCGATCAACGGACCGAGTTACCCTAGGGATAACAGCGCAATCCCCTTCTAGAGCCCATATCGACAAGGGGGTTTACGACCTCGATGTTGGATCAGGACATCCTAACGGTGCAACCGCTATTAAGGGTTCGTTTGTTCAACGATTAA-AGTCNNNNNNNNNNN
		</sequence>
		<sequence>
			<taxon idref="Bellotia_galathea_ZMUC_P771582_SW_Pacific_74"/>
			NCAAAAACATCGCCTCTTGCAAAATTAAAGAATAAGAGGTCCCGCCTGCCCTGTGACA-ATACGTTTAACGG-CCGCGGTATTTTGACCGTGCGAAGGTAGCGCAATCACTTGTCTCTTAAATGGAGACCTGTATGAATGGCATGACGAGGGCTTGACTGTCTCCTTTTCCC-GGTCAATGAAATTGATCCTCCCGTGCAGAAGCGGGAATTAAAACATAAGACGAGAAGACCCTATGGAGCTTT-AGATACTAAAGTAGATTATGTTA--AGAGACCC--AAC-AAAGGACTGAAC-TAAGT-AAT-CCCTACCCTAATATCTTTGGTTGGGGCGACCGCGGGGTAACATAAAACCCCCATGTGGAA-GGGGGACAC------------------------------CCATCCCTAAAGCCGAGAGTGA--CCACTCTAAGCAACAGAACATCTGA-CCATTAAA--GATCCGGC-AAGGCCGATCAACGAACCGAGTTACCCTAGGGATAACAGCGCAATCCCCTTTTAGAGCCCATATCGACAAGGGGGTTTACGACCTCGATGTTGGATCAGGACATCCTAATGGTGCAGCCGCTATTAAGGGTTCGTTTGTTCAACGATTAA-AGTCCTACGTGATCT
		</sequence>
		<sequence>
			<taxon idref="Cataetyx_messieri_ZMUC_P771617_SE_Pacific_75"/>
			NCAAAAACATCGCCTCTTGCAAAACTAAAGAATAAGAGGTCCCGCCTGCCCTGTGACA-ATACGTTTAACGG-CCGCGGTATTTTGACCGTGCGAAGGTAGCGCAATCACTTGTCTCTTAAATGGAGACCTGTATGAATGGCATAACGAGGGCTTAACTGTCTCCTTTTTCC-GGTCAATGAAATTGATCTTCCCGTGCAGAAGCGGGAATTAATACATAAGACGAGAAGACCCTATGGAGCTTT-AGATGCTAAGACAGATCATGTTA--AAAACCCCTTAC--AAAGGAACAAAC-TAAAT-GAC-CCCCGTCCTAATGTCTTTGGTTGGGGCGACCGCGGGGTAACATAAAACCCCCATGTGGAG-CGGGGGTA-------------------------------TTTCCCCCAAAACCAAGGGCAA--CAGCCCTAAGCAACAGAACATCTGA-CCATC-AA--GATCCGGC-AGAGCCGATCAACGAACCGAGTTACCCTAGGGATAACAGCGCAATCCCCTTCTAGAGCCCATATCGACAAGGGGGTTTACGACCTCGATGTTGGATCAGGACATCCTAATGGTGCAGCCGCTATTAAGGGTTCGTTTGTTCAACGATTAA-AGTCCTACGTGATCT
		</sequence>
		<sequence>
			<taxon idref="Tuamotuichthys_schwarzhansi_ZMUC_P771583_SW_Pacific_76"/>
			NCAAAAACATCGCCTCTTGCAAA--TAAAGAATAAGAGGTCCCGCCTGCCCTGTGACA-ATACGTTTAACGG-CCGCGGTATTTTGACCGTGCAAAGGTAGCGCAATCACTTGTCTCTTAAATGGAGACCTGTATGAATGGCACAACGAGGGCTTAACTGTCTCCTCTCCCC-AGTCAATGAAATTGATCTCCCCGTGCAGAAGCGGGGATTAGAACATAAGACGAGAAGACCCTATGGAGCTTT-AGATACTAAGACAGATCATGTTA--AACTCCCCTAAT--AAAGGAATGAAC-TAAGT-GAC-CCCTGCCCTGATATCTTTGGTTGGGGCGACCGCGGGGTAACATAAAACCCCCATGTGGAA-TAGGAGTA-------------------------------CTTCCCCTAAAACCAAGAGCAA--CAGCTCTAAGCAACAGAACATCTGA-CCAGC-AA--GATCCGGC-AACGCCGATCAACGAACCGAGTTACCCTAGGGATAACAGCGCAATCCCCTTTTAGAGCCCATATCGACAAGGGGGTTTACGACCTCGATGTTGGATCAGGACATCCTAATGGTGCAGCCGCTATTAAGGGTTCGTTTGTTCAACGATTAA-AGTCCTACGTGATCT
		</sequence>
		<sequence>
			<taxon idref="Leucicorus_atlanticus_ZMUC_P771571_SW_Pacific_87"/>
			NCAAAAACATCGCCTCTTGCAAAAACGAAGAATAAGAGGTCCCGCCTGCCCTGTGACT-ATAAGTTTAACGG-CCGCGGTATTTTGACCGTGCGAAGGTAGCGCAATCACTTGTCTCTTAAATGGAGACCTGTATGAATGGCACGACGAGGGCTTGACTGTCTCCCCCCTCA-AGTCAATGAAATTGATCTCCCCGTGCAGAAGCGGGGATACCTACATAAGACGAGAAGACCCTATGGAGCTTT-AGACACCAAAGCAGCCCATGTTA--AACACCCCCGGCT-ATGGGGCTAAAC-TGATT-GGA-ACCTGCCCTACTGTCTTTGGTTGGGGCGACCGCGGGGAAAGATAAAACCCCCATGTGGAA-TGGGAGAAA------------------------------TACCTCCTAAAACCAAGAGCTA--CAACTCTAAGGATCAGAAATTCTGA-CCATT-AT--GATCCGGC-AAAGCCGATCAACGAACCAAGTTACCCTAGGGATAACAGCGCAATCCCCTTCTAGAGTCCATATCGACAAGGGGGTTTACGACCTCGATGTTGGATCAGGACATCCTAATGGTGCAGCCGCTATTAAGGGTTCGTTTGTTCAACGATTAA-AGTCCTACGTGATCT
		</sequence>
		<sequence>
			<taxon idref="Luciobrotula_bartschi_ZMUC_P771572_SW_Pacific_88"/>
			NCAAAAACATCGCCTCTTGCAAAAKTAAWGAATAAGAGGTCCCGCCTGCCCTGTGACT-ATAAGTTTAACGG-CCGCGGTATTTTGACCGTGCGAAGGTAGCGCAATCACTTGTCTCTTAAATGGAGACCTGTATGAATGGCACGACGAGGGCTTARCTGTCTCCTCTYTCA-GGTCWRTGAAATTGATCYCCCCGTGCAGAAGCGGGGATARMTACATAAGACGAGAAGACCCTATGGAGCTTT-AGACACYAAGGCAGCCCATGTTA--ANMMCCCSAKCNN-AYMGGKMTAAAC-TAATT-GGG-GMCTGCCCTAMTGTCTTTGGTTGGGGCGACCGCGGGGAAAAAYAWAACCCCCATGTGGAK-TGGGAGRAA------------------------------RCCCTCCTAWAACCCAGAGYCA--CWMCTCYAAGAATCAGAATTTCTGA-CCATW-AT--GATCCGGY-AWARCCGATCAACGAACCRAGTTACCCTAGGGATAACAGCGCAATCCCCTTTTAGAGTCCATATCGACAAGRGGGTTTACGACCTCGATGTTGGATCAGGACATCCTAATGGTGCAGCCGCTATTAAGGGTTCGTTTGTTCAACGATTAA-AGTCCTACGTGATCT
		</sequence>
		<sequence>
			<taxon idref="Monomitopus_garmani_ZMUC_P771573_SW_Pacific_89"/>
			NCAAAAACATCGCCTCTTGCAAAAGTAATGAATAAGAGGTCCCGCCTGCCCTGTGACT-ATAAGTTTAACGG-CCGCGGTATTTTGACCGTGCGAAGGTAGCGCAATCACTTGTCTCTTAAATGGAGACCCGTATGAATGGCACGACGAGGGCTTAGCTGTCTCCTCTTTCA-GGTCAGTGAAATTGATCTCCCCGTGCAGAAGCGGGGATAACTACATAAGACGAGAAGACCCTATGGAGCTTT-AGACACTAAAGCAGCCCATGTTA--AGCGTACCCGATC-ACCGGTCTAAAC-TAATT-GGG-GACTGCCCTACTGTCTTTGGTTGGGGCGACCGCGGGGAAAAACAAAACCCCCATGTGGAA-TGGGAGGAA------------------------------GCCCTCCTAAAACCCAGAGTCA--CACCTCTAAGAATCAGAATTTCTGA-CCATA-AT--GATCCGGC-AAAGCCGATCAACGAACCGAGTTACCCTAGGGATAACAGCGCAATCCCCTTTTAGAGTCCATATCGACAAGGGGGTTTACGACCTCGATGTTGGATCAGGACATCCTAATGGTGCAGCCGCTATTAAGGGTTCGTTTGTTCAACGATTAA-AGTCCTACGTGATCT
		</sequence>
		<sequence>
			<taxon idref="AF369064_Gadus_morhua_NCBI"/>
			NCAAAAACATCGCCTCTTG--CTCCAAAAATATAAGAGGTCCCGCCTGCCCTGTGACT-ATAAGTTTAACGG-CCGCGGTATTTTGACCGTGCGAAGGTAGCGTAATCACTTGTCTTTTAAATGAAGACCTGTATGAATGGCATCACGAGGGCTTAGCTGTCTCCCATCTCC-AGTCAATGAAATTGACCTCCCCGTGCAGAGGCGGGGATAATTACATAAGACGAGAAGACCCTATGGAGCTTT-AGAC-CTAAAGTAAGTCACGTTT--AACATGCTGTGAT-AACAGTAAAAAC-TTAGT-GAT-ATTTACTGAAGTGTCTTTGGTTGGGGCGACCGCGGGGTAAAACACAACCCCCATGTGGAC-CGGGGATA-------------------------------TTATCCCTAATACTCAGAGCCTTCTTACTCCAAGTAACAGAAATTCTGACCTTTT-CT--GATCCGGT-ATAACCGATCAACGAACCGAGTTACCCTAGGGATAACAGCGCAATCCCCTCTCAGAGCCCATATCGACGAGGGGGTTTACGACCTCGATGTTGGATCAGGACATCCTAATGGTGCAGCCGCTATTAAGGGTTCGTTTGTTCAACGATTAA-AGTCCTACGTGATCT
		</sequence>
		<sequence>
			<taxon idref="JX190859_Rondeletia_loricata_NCBI"/>
			NCAAAAACATCGCCTCTTGCAACAATTA-ACATAAGAGGTCCCGCCTGCCCTGTGACT-ATATGTTTAACGG-CCGCGGTATTTTGACCGTGCGAAGGTAGCGCAATCACTTGTCTTTTAAATGAAGACCCGTATGAATGGCACAACGAGGGCTTAGCTGTCTCCTTTTTCT-AGTCAATGAAATTGATCTCCCCGTGCAGAAGCGGGGATTATAACATAAGACGAGAAGACCCTATGGAGCTTC-AGACAC-AAAGCAGTCCACTCCA--AACACCCCAAAAT-AAAGGGGCAAAT-CAAGT-GGCCCCCTGCTCAAATGTCTTTGGTTGGGGCGACCGCGGGGAAAAATAAAACCCCCACGTGGAA-TGAGAGAA-------------------------------CTTCTCCCACAACCAAGAGCCG--CCACTCTAAGTAACAGAACCTCTGA-CCAGA-AT--GATCCGGC-AAAGCCGATCAACGGACCGAGTTACCCTAGGGATAACAGCGCAATCCCCTTCCAGAGCCCATATCGACAAGGGGGTTTACGACCTCGATGTTGGATCAGGACATCCTAATGGTGCAGCCGCTATTAAGGGTTCGTTTGTTCAACGATTAA-AGTCCTACGTGATCT
		</sequence>
		<sequence>
			<taxon idref="EF095636_Beryx_splendens_NCBI"/>
			NCAAAAACATCGCCTCTTGCAAAA-CAAAATATAAGAGGTCCCGCCTGCCCTGTGACT-ATATGTTTAACGG-CCGCGGTATTTTGACCGTGCGAAGGTAGCGCAATCACTTGTCTTTTAAATGAAGACCCGTATGAATGGCATAACGAGGGCTTAGCTGTCTCTTTTCTCCAAGTCAGTGAAATTGATCTCCCCGTGCAGAAGCGGGGATACAAACATAAGACGAGAAGACCCTATGGAGCTTT-AGACAC-AAAGCAGCCCAAATTA--AGACTCCAAAATTAAAACGGAGCAAT-AAAATGACAACCCTGCTCAAATGTCTTTGGTTGGGGCGACCATGGGGAAAAACGAAACCCCCACGTGGAA-CGGAAGAA-------------------------------CTTCTTCTACAACCAAGAGCCG--CCACTCCAAGTGACAGAATCTCTGA-CCATAAAT--GATCCGGT-ACTACCGATCAACGAACCGAGTTACCCTAGGGATAACAGCGCAATCCCCTTCCAGAGCCCATATCGACAAGGGGGTTTACGACCTCGATGTTGGATCAGGACATCCTAATGGTGCAGCCGCTATTAAGGGTTCGTTTGTTCAACGATTAA-AGTCCTACGTGATCT
		</sequence>
		<sequence>
			<taxon idref="JX190851_Lota_lota_NCBI"/>
			NCAAAAACATCGCCTCTTGA-CCCTAAAAATATAAGAGGTCCCGCCTGCCCTGTGACT-ATAAGTTTAACGG-CCGCGGTATTTTAACCGTGCGAAGGTAGCGTAATCACTTGTCTTTTAAATGAAGACCTGTATGAATGGCATCACGAGGGCTTAGCTGTCTCCCCTCTCC-AGTCAATGAAATTGACCTCCCCGTGCAGAGGCGGGGATAATTACATAAGACGAGAAGACCCTGTGGAGCTTT-AGAC-CTAAGGTAAGTCACGTTT--AATATACTAGAAT-AACAGTAAAAAC-TTAGT-GAT-ATTTATCGAAGTGTCTTTGGTTGGGGCGACCGCGGGGTAAAACACAACCCCCATGTGGAC-CGGGGATA-------------------------------TTATCCCTAATACTCAGAGCCT--CTACTCCAAGTAACAGAAATTCTGA-CTTTT-CT--GATCCGGT-ATAACCGATCAACGAACCGAGTTACCCCAGGGATAACAGCGCAATCCCCTCTCAGAGCCCATATCGACGAGGGGGTTTACGACCTCGATGTTGGATCAGGACATCCTAATGGTGCAGCCGCTATTAAGGGTTCGTTTGTTCAACGATTAA-AGTCCTACGTGATCT
		</sequence>
		<sequence>
			<taxon idref="JX190863_Monocentris_japonicus_NCBI"/>
			NCAAAAACATCGCCTCTTGCAAAAGCAACAAATAAGAGGTCCCGCCTGCCCTGTGACT-ATATGTTTAACGG-CCGCGGTATTTTGACCGTGCGAAGGTAGCGCAATCACTTGTCTTTTAAATGAAGACCCGTATGAATGGCACGACGAGGGCCTAACTGTCTCCTTTTTCA-GGTCAATGAAATTGATCTTCCCGTGCAGAAGCGGGAATAACTACATAAGACGAGAAGACCCTATGGAGCTTC-AGACAC-AAAGCAGCCCACGTTA--AGAAACCCCAAAC-AAGGAACTAAAC-TAAGT-GACGCCCTGCCAGAATGTCTTTGGTTGGGGCGACCGCGGGGAAAGACTAAACCCCCATGTGGAA-AGGGAAGACT-----------------------------ACCCTCCTACAGCCAAGAGCCA--CTGCTCTAAGTAACAGAATTTCTGA-CCAAC-AT--GATCCGGC-AACGCCGATCAACGGACCGAGTTACCCTAGGGATAACAGCGCAATCCTCTTCCAGAGCCCATATCGACAAGAGGGTTTACGACCTCGATGTTGGATCAGGACATCCTAATGGTGCAGCCGCTATTAAGGGTTCGTTTGTTCAACGATTAA-AGTCCTACGTGATCT
		</sequence>
		<sequence>
			<taxon idref="JX189798_Beryx_decadactylus_NCBI"/>
			NCAAAAACATCGCCTCTTGCAAAG-CAAAAAATAAGAGGTCCCGCCTGCCCTGTGACT-ATATGTTTAACGG-CCGCGGTATTTTGACCGTGCGAAGGTAGCGCAATCACTTGTCTTTTAAATGAAGACCCGTATGAATGGCATAACGAGGGCTTAGCTGTCTCTTTTCTCCAAGTCAGTGAAATTGATCTCCCCGTGCAGAAGCGGGGATACAAACATAAGACGAGAAGACCCTATGGAGCTTT-AGACAC-AAAGCAGTCCAGATTA--AGACTCCAGAATTAAAACGGAGCAAT-AAAATGACAATCCTGCTCAAATGTCTTTGGTTGGGGCGACCATGGGGAAAAACAAAACCCCCACGTGGAA-TGGAAGAA-------------------------------CTTCTTCTACAACCAAGAGTCG--CCACTCTAAGTGACAGAACCTCTGA-CCATAAAT--GATCCGGT-ACTACCGATCAACGAACCGAGTTACCCTAGGGATAACAGCGCAATCCCCTTCCAGAGCCCATATCGACAAGGGGGTTTACGACCTCGATGTTGGATCAGGACATCCTAATGGTGCAGCCGCTATTAAGGGTTCGTTTGTTCAACGATTAA-AGTCCTACGTGATCT
		</sequence>
		<sequence>
			<taxon idref="FJ215294_Gadus_chalcogrammus_NCBI"/>
			NCAAAAACATCGCCTCTTG--CTCCAAAAATATAAGAGGTCCCGCCTGCCCTGTGACT-ATAAGTTTAACGG-CCGCGGTATTTTAACCGTGCGAAGGTAGCGTAATCACTTGTCTTTTAAATGAAGACCTGTATGAATGGCATCACGAGGGCTTAGCTGTCTCCCATCTCC-AGTCAATGAAATTGACCTCCCCGTGCAGAGGCGGGGATAATTACATAAGACGAGAAGACCCTATGGAGCTTT-AGAC-CTAAAGTAAGTCACGTTT--AACATGCTAAAAT-AACAGAAAAAAC-TTAGT-GAT-ATTTACTGAAGTGTCTTTGGTTGGGGCGACCGCGGGGTAAAACACAACCCCCATGTGGAC-CGGGGATA-------------------------------TTATCCCTAATACTCAGAGCCT--CTACTCCAAGTAACAGAAATTCTGA-CTTTT-CT--GATCCGGT-ATAACCGATCAACGAACCGAGTTACCCTAGGGATAACAGCGCAATCCCCTCTCAGAGCCCATATCGACGAGGGGGTTTACGACCTCGATGTTGGATCAGGACATCCTAATGGTGCAGCCGCTATTAAGGGTTCGTTTGTTCAACGATTAA-AGTCCTACGTGATCT
		</sequence>
		<sequence>
			<taxon idref="EU477493_Scomber_scombrus_NCBI"/>
			NCAAAAACATCGCCTTTTGCAAAAACAAAGAATAAAAGGTCGAGCCTGCCCAGTGACT-ATATGTTCAACGG-CCGCGGTATTTTAACCGTGCAAAGGTAGCGCAATCACTTGTCTTTTAAATGAAGACCTGTATGAATGGTATTACGAGGGCTTAACTGTCTCCTTTTTCA-AGTCAGTGAAATTGATCTCCCCGTGCAGAAGCGGGGATAAAACCATAAGACGAGAAGACCCTATGGAGCTTTAAGACACTGAGCCATATCAAGTTA--AACACCCCCAAAC-AAGGGACTAAAC-TTATTGAAATCATTGGCCGTATGTCTTCGGTTGGGGCGACCATGGGGAAACAAAAAACCCCCACGTGGAA-TGGGAGCACAA----------------------------CTACTCCTACAGTCAAGAGCCA--CCACTCTAACAAACAGAATTTCTGA-CCAAT-AACTGATCCGGC-AACGCCGATCAACGGACCAAGTTACCCTAGGGATAACAGCGCAATCCCCTTTTAGAGCCCCTATCGACAAGGGGGTTTACGACCTCGATGTTGGATCAGGACATCCCAATGGTGCAGCCGCTATTGAAGGTTCGTTTGTTCAACGATTAA-AGTCCTACGTGATCT
		</sequence>
		<sequence>
			<taxon idref="FJ215265_Merlangius_merlangus_NCBI"/>
			NCAAAAACATCGCCTCTTG---CTCTAAAATATAAGAGGTCCCGCCTGCCCTGTGACT-ATAAGTTTAACGGCCCGCGGTATTTTAACCGTGCGAAGGTAGCGTAATCACTTGTCTTTTAAATGAAGACCTGTATGAATGGCATCACGAGGGCTTAGCTGTCTCCCATCTCC-AGTCAATGAAATTGACCTCCCCGTGCAGAGGCGGGGATAATTACATAAGACGAGAAGACCCTATGGAGCTTT-AGAC-CTAAGGTAAGTCACGTTT--AACATGCTGTGAT-AACAGAAAAAAC-TTAGT-GAT-ATTTACTGAAGTGTCTTTGGTTGGGGCGACCGCGGGGTAAAACACAACCCCCATGTGGAC-CGGGGATA-------------------------------TAATCCCTAATACTCAGAGCCT--CTACTCCAAGTAACAGAAATTCTGA-CTTTT-CT--GATCCGGT-ATAACCGATCAACGAACCGAGTTACCCTAGGGATAACAGCGCAATCCCCTCTCAGAGCCCATATCGACGAGGGGGTTTACGACCTCGATGTTGGATCAGGACATCCTAATGGTGCAGCCGCTATTAAGGGTTCGTTTGTTCAACGATTAA-AGTCCTTCGTGATCT
		</sequence>
		<sequence>
			<taxon idref="FJ215262_Melanogrammus_aeglefinus_NCBI"/>
			NCAAAAACATCGCCTCTTG--CTCCCAAAATATAAGAGGTCCCGCCTGCCCTGTGACT-ATAAGTTTAACGG-CCGCGGTATTTTAACCGTGCGAAGGTAGCGTAATCACTTGTCTTTTAAATGAAGACCTGTATGAATGGCATCACGAGGGCTTAGCTGTCTCCCATCTCC-AGTCAATGAAATTGACTTCCCCGTGCAGAGGCGGGGATAAATACATAAGACGAGAAGACCCTATGGAGCTTT-AGAC-CTAAAGTAATTCATGTTT--AATATACTATGAT-AACAGTGAAAAC-TTAGT-GAT-ACTTACTGAAGTGTCTTTGGTTGGGGCGACCGCGGGGTAAAACACAACCCCCATGTGGAC-TGGGGATA-------------------------------TTATCCCTAATACTCAGAGCCT--CTACTCCAAGTAACAGAAATTCTGA-CTTTT-CT--GATCCGGT-ATAACCGATCAACGAACCGAGTTACCCTAGGGATAACAGCGCAATCCCCTCTCAGAGCCCATATCGACGAGGGGGTTTACGACCTCGATGTTGGATCAGGACATCCTAATGGTGCAGCCGCTATTAAGGGTTCGTTTGTTCAACGATTAA-AGTCCTACGTGATCT
		</sequence>
		<sequence>
			<taxon idref="FJ215297_Trachyrincus_murrayi_NCBI"/>
			NCAAAAACATCGCCTCTTG--CTCACTAAGTATAAGAGGTCCCGCCTGCCCAGTGACT-ACATGTTTAACGG-CCGCAGTATTTTAACCGCGCGAAGGTAGCGTAATCACCTGTTTTTTAAATGAAGACCTGTATGAATGGCTCAACGAGGGCTTAACTGTCTCCCTCCTCC-AGTCAATGAAATTGACCTCCCCGTGCAGAGGCGGGGATATTTACATAAGACGAGAAGACCCTGTGGAGCTTT-AGAC-CTAAAATAAGTCACGTTT--AACATTCTGTTAC-ACCAGTAAAAAC-TCAGC-GAC-GATTATTGAAGTGTCTTCGGTTGGGGCGACCCTGGGGAAAAACACAACCCCCATGTGGAC-TGGGAATA-------------------------------CTATTCCTAACACTCAGAGCCT--CTACTCCAAGTAACAGAAATTCTGA-CCTTT-CT--GATCCGGTAATAACCGATCAACGAATCAAGTTACCCCAGGGATAACAGCGCAATCCCCTCTAAGAGCCCTTATCGACGAGGGGGTTTACGACCTCGATGTTGGATCAGGACATCCTATTGGTGCAACCGCTATTAAGGGTTCGTTTGTTCAACGATTAA-AGTCCTACGTGATCT
		</sequence>
		<sequence>
			<taxon idref="FJ215303_Ventrifossa_garmani_NCBI"/>
			NCAAAAACATCGCCTCTTG--ACTCCCAAATATAAGAGGTCTCGCCTGCCCACTGACT-ATATGTTTAATGG-CCGTGGTATCTTAACCACGCGAAGGTAGCGTAATCATTTGTCTTTTAAATGAAGACCTGTATGAATGGCAAAACGAGGGCTTAACTGTCTCCCCCCTCC-AGTCAATGAAATTGACCTCCCCGTGCAGAGGCGGGGATTAACCTATAAGACGAGAAGACCCTGTGGAGCTTT-AGAC-CTATATTAAACT-TACCT--AACAAGTTCGAGT-ATGAGCCAGACC-CTAGT-AAA-AATTAATGAAGTGTCTTTGGTTGGGGTGACCATGGGGCAACATAAAACCCCCACGAAGAT-AGGAAAT--------------------------------TACTTCCCAGCACTTAGAGCCA--CCCCTCCAAGTAACAAAACCTTTGA-CTTTAAAAATGATCCGGC-TCAGCCGAATAACGAACCCAGTTACCCCAGGGATAACAGCGCAATCCCCTTCCAGAGCTCCTATCGACAAGGGGGTTTACGACCTCGATGTTGGATCAGGACATCCTAATGGTGCAGCCGCTATTAAGGGTTCGTTTGTTCAACGATTAATAGTCCTACGCGATCT
		</sequence>
		<sequence>
			<taxon idref="EF094952_Stylephorus_chordatus_NCBI"/>
			NCAAAAACATCGCCTCTTG--ATCTCTAAACATAAGAGGTCCCGCCTGCCCTGTGACT-ATAAGTTTAACGG-CCGTTTTATCTTAACCGTGCAAAGGTAGCGCAATCACTTGTCTTTTAAATGAAGACCTGTATGAATGGCATAACGAGGGCTTAGCTGTCTCCCCCCTCC-AGTCAATGAAACTGACCTCCCCGTGCAGAGGCGGGGATTATTACATAAGACGAGAAGACCCTGTGGAGCTTT-AGAC-CTAAAGTAGTGCATGTCT--AAAATACTAGAAA-ATAAGAAAAAAC-CCAAT-GCC-CCCTACTGAAGTGTCTTTGGTTGGGGCGACCGCGGGGTAAAACAAAACCCCCATGTAGAC-CGGGGAAA--------------------------------CATCCCTAAAACCCAGAGCAA--CCACTCTAAGAAACAAAACCTTTGA-CTTTTTCT--GATCCGGC-ATAGCCGATCAACGAACCGAGTTACCCCAGGGATAACAGCGCAATCCTCTCTCAGAGCCCATATCGACGAGGGGGTTTACGACCTCGATGTTGGATCAGGACATCCTAATGGTGCAGCCGCTATTAAGGGTTCGTTTGTTCAACGATTAA-AGTCCTACGTGATCT
		</sequence>
		<sequence>
			<taxon idref="JX190872_Macroramphosus_scolopax_NCBI"/>
			NCAAAAACATCGCCTCTTGCAAAATTAAGGAATAAGAGGTCCCGCCTGCCCTGTGACT-ATAAGTTTAACGG-CCGCGGTATTTTGACCGTGCGAAGGTAGCGCAATCACTTGTCTTTTAAATGAAGACCTGTATGAATGGCACGACGAGGGCTTAACTGTCTCCTTTCTCC-AGTCAATGAAATTGATCTCCCCGTGCAGAAGCGGGGATAAAGCCATAAGACGAGAAGACCCTATGGAGCTTT-AGATATCAAAGCAGCTCGTGTTA--ATCACCTCCAAAA-AAGGAGTAAAAC-AAAAC-GAA-CCCTGTTTGAATATCTTTGGTTGGGGCGACCGCGGGGAAATAAATAACCCCCACGTGGAC-TGGGGGCAC------------------------------TTGCCCCTAAAACCAAGAACTA--CAGTTCTAGTTAACAGAATTTCTGA-CCATA-CA--GATCCGGC-AAAGCCGATCAACGAACCGAGTTACCCTAGGGATAACAGCGCAATCCCCTTCTAGAGCTCCTATCGACAAGGGGGTTTACGACCTCGATGTTGGATCAGGACATCCTAATGGTGCAGCCGCTATTAAGGGTTTGTTTGTTCAACAATTAA-AGTCCTACGTGATCT
		</sequence>
		<sequence>
			<taxon idref="JX189801_Aeoliscus_strigatus_NCBI"/>
			NCAAAAACATCGCCTCTTGCAAAATCAAAGAATAAGAGGTCCCGCCTGCCCTGTGACC-CTGGGTTCAACGG-CCGCGGTATTTTGACCGTGCGAAGGTAGCGCAATCACTTGTCTTTTAAATGAAGACCTGTATGAATGGCATAACGAGGGCTTAACTGTCTCCTTTCTCA-AGTTAATGAAATTGATCTCCCCGTGCAGAAGCGGGGATGCGCCTATAAGACGAGAAGACCCTATGGAGCTTT-AGATAT-AAAGTAAATTGTGTTA--AAACCCCTTTGATAAAAGGATCAAAC-AAATC-AAA-CCTTACTCAAGTATCTTTGGTTGGGGCGACCACGGGG-AAAACCTAACCCCCGCGTGGAC-TGAGGGCACA-----------------------------CCTCCCTTACAACCACGAATTT--CCATTCTAAGTAACAGAACTTCTGA-CCAGA-TA--GATCCGGCACATGCCGATCAACGGACCGAGTTACCCTAGGGATAACAGCGCAATCCCCTTCTAGAGCCCCTATCGACAAGGGGGTTTACGACCTCGATGTTGGATCAGGACATCCTAATGGTGCAGCCGCTATTAAGGGTTTGTTTGTTCAGCAATTAA-AGTCCTACGTGATCT
		</sequence>
		<sequence>
			<taxon idref="JX190855_Barbourisia_rufa_NCBI"/>
			NCAAAAACACCGCCTCTTGTAAACGATAAGTATAAGAGGTCCCGCCTGCCCTGTGACT-ATATGTTTAACGG-CCGCGGTATTTTGACCGTGCGAAGGTAGCGCAATCACTTGTCTTTTAAATGAAGACCTGTATGAATGGCACGACGAGGGCTTAACTGTCTCCTTTTTCT-GGTCAATGAAATTGATCTCCCCGTGCAGAAGCGGGGATATTAACATAAGACGAGAAGACCCTATGGAGCTTT-AGACAC-AAAGCAGACCACACCA--AATACCCCAAAAT-AAAGGGGCAACTATTAGT-GGCCCCCTGCTCAACTGTCTTTGGTTGGGGCGACCGCGGGGAAAAACAAAACCCCCACGTGGAA-CGGGAGAA-------------------------------CATCTCCCACAACCAAGAGCTA--CCGCTCTAAGTAACAGAATCTCTGA-CCAGA-AT--GATCCGGC-AACGCCGATCAACGAACCGAGTTACCCTAGGGATAACAGCGCAATCCCCTTCCAGAGCCCCTATCGACAAGGGGGTTTACGACCTCGATGTTGGATCAGGACATCCTAATGGTGCAGCCGCTATTAAGGGTTCGTTTGTTCAACGATTAA-AGTCCTACGTGATCT
		</sequence>
		<sequence>
			<taxon idref="NC_013136_Platax_orbicularis_NCBI"/>
			NCAAAAACATCGCCTCTTGCTAAACCCACAAATAAGAGGTCCCGCCTGCCCTGTGACT-ATAAGTTTAACGG-CCGCGGTATTTTAACCGTGCAAAGGTAGCGCAATCACTTGTCCTTTAAATGAAGACCTGTATGAATGGCACGACGAGGGCTTGACTGTCTCCTCTTTCC-AGTCAATGAAATTGATCTCCCCGTGCAGAAGCGGGGATTCTCCCATAAGACGAGAAGACCCTATGGAGCTTT-AGACACCAAGGCAGACCATGTTA--AACACACCCAAAC-ACGGAACCAAAC-TAAAT-GAT-ACCTG-CCAGATGTCTTTGGTTGGGGCGACCACGGGG-AACACGAAACCCCCGCGCGGAA-CGGAAGCAC------------------------------CTCCTTCTACAACCAAGAGTTC--CCACTCCAATAAACAGAATTTCTGA-CCCAT-AT--GATCCGGC-AACGCCGATCAACGGACCGAGTTACCCTAGGGATAACAGCGCAATCCCCTTCTAGAGCCCATATCGACAAGGGGGTTTACGACCTCGATGTTGGATCAGGACATCCTAATGGTGCAGCCGCTATTAAGGGTTCGTTTGTTCAACGATTAA-AGTCCTACGTGATCT
		</sequence>
		<sequence>
			<taxon idref="EU167899_Rastrelliger_brachysoma_NCBI"/>
			NCAAAAACATCGCCTTTTGCAAAAACAAAGAATAAAAGGTCGAGCCTGCCCGGTGACT-ATATGTTTAACGG-CCGCGGTATTTTAACCGTGCAAAGGTAGCGCAATCACTTGTCTTTTAAATGAAGACCTGTATGAATGGTATTACGAGGGCTTAACTGTCTCCTTTTTCA-AGTCAGTGAAATTGATCTCCCCGTGCAGAAGCGGGGATAAAACCATAAGACGAGAAGACCCTATGGAGCTTTAAGACACTAAGGCAAATCAAGTTA--AACACCCCTAAAC-AAAGGACTAAAC-CTATT-GAACTCTTGCCCGTATGTCTTCGGTTGGGGCGACCATGGGGAAACAAAAAACCCCCACGTGGAA-CGGGAGCACAA----------------------------CTACTCCTACAGCTGAGAGCTG--CCGCTCTAATAAGCAGAACTTCTGA-CCAAT-AACTGATCCGGC-AACGCCGATCAACGGACCAAGTTACCCTAGGGATAACAGCGCAATCCCCTTTTAGAGCCCCTATCGACAAGGGGGTTTACGACCTCGATGTTGGATCAGGACATCCCAATGGTGCAGCCGCTATTGAAGGTTCGTTTGTTCAACGATTAA-AGTCCTACGTGATCT
		</sequence>
		<sequence>
			<taxon idref="FJ215289_Pollachius_virens_NCBI"/>
			NCAAAAACATCGCCTCTTG--CTCCAAAAATATAAGAGGTCCCGCCTGCCCTGTGACT-ATAAGTTTAACGG-CCGCGGTATTTTAACCGTGCGAAGGTAGCGTAATCACTTGTCTTTTAAATGAAGACCTGTATGAATGGCATCACGAGGGCTTAGCTGTCTCCCATCTCC-AGTCAATGAAATTGACCTCCCCGTGCAGAGGCGGGGATGCTTACATAAGACGAGAAGACCCTATGGAGCTTT-AGAC-CTAAGGTAAGTCACGTTT--AATGTGCTGTGAT-AACAGTGGAAAC-TTAGT-GAT-AATTACTGAAGTGTTTTTGGTTGGGGCGACCGCGGGGTAAAACACAACCCCCATGTGGAC-CGGGGATA-------------------------------TTATCCCTAATACTCAGAGCCT--CTACTCCAAGTAACAGAAATTCTGA-CTTTT-CT--GATCCGGT-ATAACCGATCAACGAACCGAGTTACCCTAGGGATAACAGCGCAATCCCCTCTCAGAGCCCATATCGACGAGGGGGTTTACGACCTCGATGTTGGATCAGGACATCCTAATGGTGCAGCCGCTATTAAGGGTTCGTTTGTTCAACGATTAA-AGTCCTACGTGATCT
		</sequence>
		<sequence>
			<taxon idref="JN230904_Merluccius_merluccius_NCBI"/>
			NCAAAAACATCGCCTCTTGT-CCCTCAAAGTATAAGAGGTCCCGCCTGCCCTGTGACT-ATATGTTTAACGG-CCGCGGTATCTTAACCGTGCGAAGGTAGCGTAATCACTTGTCTTTTAAATGAAGACCTGTATGAATGGCATCACGAGGGCTTAACTGTCTCCCCTCTCC-AGTCAATGAAATTGACCTCCCCGTGCAGAGGCGGGGATATCTTTATAAGACGAGAAGACCCTGTGGAGCTTT-AGAC-CTAAAATAAACCACGTTT--AATATACTAAAGTTAATAGCAAAAAC-TTAGTGGAT-ATTTATTAAAGTGTCTTTGGTTGGGGCGACCGCGGAGTAAAACATAACCTCCATGTGGA--TGGGGATA-------------------------------CTATCCCTAAAACTCAGAGCCT--CCACTCCAAGCAACAGAAATTCTGA-CCTA--CT--GATCCGGT-ATAACCGATTAACGAACCCAGTTACCCCAGGGATAACAGCGCAATCCCCTCTCAGAGCTCATATCGACGAGGGGGTTTACGACCTCGATGTTGGATCAGGACATCCTAGTGGTGCAGCCGCTATTGAGGGTTCGTTTGTTCAACGATTAA-AGTCCTACGTGATCT
		</sequence>
		<sequence>
			<taxon idref="NC_016870_Seriola_dumerili_NCBI"/>
			NCAAAAACATCGCCTCTTGCAAAACTCAAGAATAAGAGGTCCCGCCTGCCCAGTGACACTTTAGTTCAACGG-CCGCGGTATTTTGACCGTGCAAAGGTAGCGTAATCACTTGTCTTTTAAATGGAGACCTGTATGAATGGCACCACGAGGGCTTGACTGTCTCCTCTTTCA-GGTCAATGAAATTGATCTCCCCGTGCAGAAGCGGGGATGAGCCCATAAGACGAGAAGACCCTATGGAGCTTT-AGACACGAAGGCAGACCATGTTA--AGGACCCTTGGAT-AAAAGATTGAAC-TTAGT-GGCCCCCTGTCCTGATGTCTTCGGTTGGGGCGACCATGGGGAAACAAACATCCCCCGTGCGGAA-TGGGAGGACCACCC--------CTTTCTTTCTCTTCCCCCTCCTCCCACAACTAAGAGCTA--CAGCTCTAATTAACAGAATTTCTGA-CCATAAGT--GATCCGGC-AACGCCGATCAGCGGACCAAGTTACCCTAGGGATAACAGCGCAATCCCCTTTTAGAGCCCATATCGACAAGGGGGTTTACGACCTCGATGTTGGATCAGGACATCCTAATGGTGTAGCCGCTATTAAGGGTTCGTTTGTTCAACGATTAA-AGTCCTACGTGATCT
		</sequence>
		<sequence>
			<taxon idref="Porogadus_miles_ZMUB_MAR_2661_N_Atlantic_Prm06"/>
			NCAAAAACATCGCCTCTTGCAAAAGCAAAGAATAAGAGGTCCCGCCTGCCCTGTGACT-ATAAGTTTAACGG-CCGCGGTATTTTGACCGTGCGAAGGTAGCGCAATCACTTGTCTCTTAAATGGAGACCTGTATGAATGGCACAACGAGGGCTTAACTGTCTCCCCCCTCA-AGTCAATGAAATTGATCTCCCCGTGCAGAAGCGGGGATAAACACATAAGACGAGAAGACCCTATGGAGCTTT-AGACACCAAAGCAGTCCATGTTA--AACACCCCTGATC-ATAGGACCAAAC-TGATT-GGA-ACCTGCCCTACTGTCTTTGGTTGGGGCGACCGCGGGGAAAAATAAAACCCCCATGTGGAA-TGGGAGAAA------------------------------CTCCTCCTAAAACCAAGAGCTA--CAACTCTAAGAATCAGAACTTCTGA-CCATT-AT--GATCCGGC-AAAGCCGATCAACGAACCAAGTTACCCTAGGGATAACAGCGCAATCCCCTTCTAGAGTCCATATCGACAAGGGGGTTTACGACCTCGATGTTGGATCAGGACATCCTAATGGTGCAGCCGCTATTAAGGGTTCGTTTGTTCAACGATTAA-AGTCCTACGTGATCT
		</sequence>
		<sequence>
			<taxon idref="Ogilbichthys_sp_n_USNM_349073_NW_Atlantic_Prm11"/>
			NCAAAAACATCGCCTCTTGCAAAATCAAAGAATAAGAGGTCCCGCCTGCCCTGTGACA-ATCAGTTTAACGG-CCGCGGTATTTTGACCGTGCGAAGGTAGCGCAATCACTTGTCTCTTAAATGGGGACCTGTATGAATGGCACGACGAGGGCTTAACTGTCTCCTTTTCCT-AATCAATGAAATTGATCTCCCCGTGCAGAAGCGGGGATCAGAACATAAGACGAGAAGACCCTATGGAGCTTT-AGACGCTAGGAAGGACCATATCATTAATACCCACAAAC-AAAGGATCAAAC-TAACT-GAC-CCCCTTCCCCATGTCTTTGGTTGGGGCGACCACGGGGAAATGTAAAACCCCCACGAGGAC-CGGGAGCAC------------------------------TACCCCCTAAAACCAAGAGCGA--CAGCTCTAAGTACCAGAACATCTGA-CCTAA-AA--GATCCGGCCTAAGCCGATCAACGAACCGAGTTACCCTAGGGATAACAGCGCAATCCTCTTCTAGAGCCCATATCGACAAGAGGGTTTACGACCTCGATGTTGGATCAGGACATCCTAATGGTGCAGCCGCTATTAAGGGTTCGTTTGTTCAACGATTAA-AGTCCTACGTGATCT
		</sequence>
		<sequence>
			<taxon idref="Holcomycteronus_brucei_ZMUC_P771528_S_Indian_Ocean_Prm116"/>
			NCAAAAACATCGCCTCTTGC-AAAGTAAAGAATAAGAGGTCCCGCCTGCCCTGTGACT-ATAAGTTTAACGG-CCGCGGTATTTTGACCGTGCGAAGGTAGCGCAATCACTTGTCTCTTAAATGGAGACCTGTATGAATGGCAAGACGAGGGCTTGACTGTCTCCCCCCTCA-GGTCAGTGAAATTGATCTCCCCGTGCAGAAGCGGGGATGAACACATAAGACGAGAAGACCCTATGGAGCTTT-AGACACTAAAGCAGCCCATGTTA--AGTACCCCTAGTT-ACAGGACTAAAC-TAATT-GGA-ACCTGCCCTACTGTCTTCGGTTGGGGCGACCGCGGGGAAAAACAAAACCCCCACGTGGAA-TGGGAGAAA------------------------------CCCCTCCTATAACCGAGAGCCA--CGGCTCTAAGAATCAGAACTTCTGA-CCATC-AT--GATCCGGC-AAAGCCGATCAACGAACCAAGTTACCCTAGGGATAACAGCGCAATCCCCTTCTAGAGTCCATATCGACAAGGGGGTTTACGACCTCGATGTTGGATCAGGACATCCTAATGGTGCAGCCGCTATTAAGGGTTCGTTTGTTCAACGATTAA-AGTCCTACGTGATCT
		</sequence>
		<sequence>
			<taxon idref="Dinematichthys_iluocoeteoides_USNM_334123_SE_Pacific_Prm12"/>
			NCAAAAACATCGCCTCTTGCAAAATCAAAGAATAAGAGGTCCCGCCTGCCCTGTGACA-ATCAGTTTAACGG-CCGCGGTATTTTGACCGTGCGAAGGTAGCGCAATCACTTGTCTCTTAAATGGGGACCTGTATGAATGGCACAACGAGGGCTTAACTGTCTCCTTTTCCT-ATTCAATGAAATTGATCCCCCCGTGCGGAAGCGGGGATTAAAACATAAGACGAGAAGACCCTATGGAGCTTT-AGACGCCAGGAAAGACCATGTTA--AACACCCATAAAT-AAAGAACTAAAC-TAAAT-AAC-CCCTTTCCCCATGTCTTTGGTTGGGGCGACCACGGGGAAATACAAAACCCCCACGAGGAC-CGGGGACAC------------------------------CCACCCCTAAAACTAAGAGCGA--CAGCCCTAAGTATCAGAACATCTGA-CCAGA-AA--GATCCGGCACAAGCCGATCAACGGACCGAGTTACCCTAGGGATAACAGCGCAATCCCCTTCTAGAGCCCACATCGACAAGGGGGTTTACGACCTCGATGTTGGATCAGGACATCCTAATGGTGCAGCCGCTATTAAGGGTTCGTTTGTTCAACGATTAA-AGTCCTACGTGATCT
		</sequence>
		<sequence>
			<taxon idref="Apagesoma_australis_ZMUC_P771525_S_Indian_Ocean_Prm120"/>
			NCAAAAACATCGCCTCTTGCAAAGTTAAAGAATAAGAGGTCCCGCCTGCCCTGTGACT-ATAAGTTTAACGG-CCGCGGTATTTTGACCGTGCGAAGGTAGCGCAATCACTTGTCTCTTAAATGGAGACCTGTATGAATGGCACGACGAGGGCTTAACTGTCTCCCTCCTCA-AGTCAGTGAAATTGATCTCCCCGTGCAGAAGCGGGGATACCCACATAAGACGAGAAGACCCTATGGAGCTTT-AGACACTAAAGCAGCCCATGTTA--AATACCCCTGATT-ATAGGACTAAAC-TAATT-GGA-ACCTGCCCTACTGTCTTTGGTTGGGGCGACCGCGGGGAAAAACAAAACCCCCACGTGGAA-TGGGAGGAA------------------------------CCCCTCCTAAAACCAAGAGCCA--CGGCTCTAAGAATCAGAACTTCTGA-CCATA-AT--GATCCGGC-AAAGCCGATCAACGAACCAAGTTACCCTAGGGATAACAGCGCAATCCCCTTCTAGAGTCCATATCGACAAGGGGGTTTACGACCTCGATGTTGGATCAGGACATCCTAATGGTGCAGCCGCTATTAAGGGTTCGTTTGTTCAACGATTAA-AGTCCTACGTGATCT
		</sequence>
		<sequence>
			<taxon idref="Diplacanthopoma_brachysoma_MCZ155341_NW_Atlantic_Prm13"/>
			NCAAAAACATCGCCTCTTGCAAAACTAAAGAATAAGAGGTCCCGCCTGCCCTGTGACA-ATATGTTTAACGG-CCGCGGTATTTTGACCGTGCGAAGGTAGCGCAATCACTTGTCTCTTAAATGGAGACCTGTATGAATGGCATAACGAGGGCTTAACTGTCTCCTTTTCCC-AGTCAATGAAATTGATCTTCCCGTGCAGAAGCGGGAATTAAAACATAAGACGAGAAGACCCTATGGAGCTTT-AGATACTAAGATAGATCATGTTA--AACAACCCTGAC--AAAGGCACGAAC-TAAAT-GGT-CCCTATCCTAATATCTTCGGTTGGGGCGACCGCGGGGCAACACAAAACCCCCATGTGGAA-TGGAAGTAC------------------------------CACCTCCCAAAACCAAGAGCCA--CAGCTCTAAGCAACAGAACATCTGA-CCAGC-AA--GATCCGGC-AAAGCCGATCAACGAACCAAGTTACCCTAGGGATAACAGCGCAATCCCCTTCTAGAGCCCATATCGACAAGAGGGTTTACGACCTCGATGTTGGATCAGGACATCCTAACGGTGCAGCCGCTATTAAGGGTTCGTTTGTTCAACGATTAA-AGTCCTACGTGATCT
		</sequence>
		<sequence>
			<taxon idref="Dicrolene_intronigra_MCZ158834_NW_Atlantic_Prm14"/>
			NCAAAAACATCGCCTCTTGCAAAAACGAAGAATAAGAGGTCCCGCCTGCCCTGTGACT-ATAAGTTTAACGG-CCGCGGTATTTTGACCGTGCGAAGGTAGCGCAATCACTTGTCTCTTAAATGGAGACCTGTATGAATGGCACGACGAGGGCTTGACTGTCTCCCCTTTCA-GGTCAGTGAAATTGATCTCCCCGTGCAGAAGCGGGGATGAATACATAAGACGAGAAGACCCTATGGAGCTTT-AGACACTAAAGCAGCCCATGTTA--AACAAACCCAATC-ACCGGATTAAAC-TAATT-GGA-ACCTGCCCTACTGTCTTTGGTTGGGGCGACCACGGGGAAAAACAAAACCCCCACGCGGAA-CGGGAGGAA------------------------------ACCCTCCTAAAGCTAAGAGTTA--CAACTCTAAGAATCAGAACTTCTGA-CCATT-AT--GATCCGGC-AAAGCCGATCAACGAACCGAGTTACCCTAGGGATAACAGCGCAATCCCCTTTTAGAGTCCATATCGACAAGGGGGTTTACGACCTCGATGTTGGATCAGGACATCCTAATGGTGCAGCCGCTATTAAGGGTTCGTTTGTTCAACGATTAA-AGTCCTACGTGATCT
		</sequence>
		<sequence>
			<taxon idref="Diancistrus_tongaensis_USNM_374200_SE_Pacific_Prm16"/>
			NCAAAAACATCGCCTCTTGCAAAATCAAAAAATAAGAGGTCCCGCCTGCCCTGTGACA-ATTAGTTTAACGG-CCGCGGTATTTTGACCGTGCGAAGGTAGCGCAATCACTTGTCTCTTAAATGGGGACCTGTATGAATGGCATAACGAGGGCTTAACTGTCTCCTTTTCCT-ATTCAATGAAATTGATCTCCCCGTGCAGAAGCGGGGATTAAAACATAAGACGAGAAGACCCTATGGAGCTTT-AGACGCCAGGAAAGACCATGTTA--AACACCCACGAAT-AAAGAACTAAAC-TAAAT-GGC-CCCTTTCCCCATGTCTTTGGTTGGGGCGACCACGGGGAAATACAAAACCCCCACGAGGAT-CGGGGACAC------------------------------CCACTCCTAAAACCAAGAGCGA--CAGCTCTAAGTATCAGAATATCTGA-CCAGA-AA--GATCCGGCAAAAGCCGATCAACGAACCGAGTTACCCTAGGGATAACAGCGCAATCCCCTTCTAGAGCCCACATCGACAAGGGGGTTTACGACCTCGATGTTGGATCAGGACATCCTAATGGTGTAGCCGCTATTAAGGGTTCGTTTGTTCAACGATTAA-AGTCCTACGTGATCT
		</sequence>
		<sequence>
			<taxon idref="Bidenichthys_capensis_SAIAB_uncat_not_seen_SE_Indian_Ocean_Prm18"/>
			NCAAAAACATCGCCTCTTGATAAACCTACAAATAAGAGGTCCCGCCTGCCCTGTGACA-GTTCGTTTAACGG-CCGCGGTATTTTGACCGTGCAAAGGTAGCGCAATCACTTGTCTCTTAAATGGAGACCTGTATGAATGGCACAACGAGGGCTTAACTGTCTCCTTTCCCC-AGTCAATGAAATTGATCTCCCCGTGCAGAAGCGGGCATACCAACATAAGACGAGAAGACCCTGTGGAGCTTT-AGATACCAAGACAGATCATGTTA--AATTATACTAAT--AAAAGAATAAAC-TAAAT-GAA-AACCGTCCTATTATCTTCGGTTGGGGCGACCGCGGGGTAACACAAAACCCCCATGTGGAA-TAGTGATAA------------------------------TTTTTACCAAAACCAAGAGTTA--CAACTCTAAGTAACAGAACATCTGA-CCATT-AA--GACCCGGCTGTAGCCGATCAACGAACCAAGTTACCCCAGGGATAACAGCGCAATCCCCTTCTAGAGCCCATATCGACAAGGGGGTTTACGACCTCGATGTTGGATCAGGACATCCTAATGGTGTAGCCGCTATTAAGGGTTCGTTTGTTCAACGATTAA-AGTCCTACGTGATCT
		</sequence>
		<sequence>
			<taxon idref="Ventichthys_biospeedoi_MNHN_2004_2038_PT_SE_Pacific_Prm19"/>
			NCAAAAACATCGCCTCTTGCAAAAACAAAGAATAAGAGGTCCCGCCTGCCCTGTGACT-ATAAGTTTAACGG-CCGCGGTATTTTGACCGTGCGAAGGTAGCGCAATCACTTGTCTCTTAAATGGAGACCTGTATGAATGGCACGACGAGGGCTTGACTGTCTCCCCCCTCA-AGTCAATGAAATTGATCTCCCCGTGCAGAAGCGGGGATAAGTACATAAGACGAGAAGACCCTATGGAGCTTT-AGACACCAAAGCAGCCCATGTTA--AGTACCCCTGACT-ATAGGACTAAAC-TGATT-GGA-CTCTGCCCTACTGTCTTTGGTTGGGGCGACCGCGGGGAAAAATAAAACCCCCACGTGGAA-TGGGAGAAA------------------------------CCTCTCCTAAAACCAAGAGCCA--CACCTCTAAGAATCAGAATTTCTGA-CCATT-AT--GATCCGGC-AAGACCGATCAACGAACCGAGTTACCCTAGGGATAACAGCGCAATCCCCTTCTAGAGTCCATATCGACAAGGGGGTTTACGACCTCGATGTTGGATCAGGACATCCTAATGGTGCAGCCGCTATTAAGGGTTCGTTTGTTCAACGATTAA-AGTCCTACGTGATCT
		</sequence>
		<sequence>
			<taxon idref="Diancistrus_jeffjohnsoni_NT_159_1_of_2_E_Indian_Ocean_Prm21"/>
			NCAAAAACATCGCCTCTTGCAAAATCAAAGAATAAGAGGTCCCGCCTGCCCTGTGACA-ATTAGTTTAACGG-CCGCGGTATTTTGACCGTGCGAAGGTAGCGCAATCACTTGTCTCTTAAATGGGGACCTGTATGAATGGCATAACGAGGGCTTAACTGTCTCCTTTTCCT-GCTCAATGAAATTGATCTCCCCGTGCAGAAGCGGGGATAAAAACATAAGACGAGAAGACCCTATGGAGCTTC-AGACACCAGGAAAGACCATGTTA--AACACCCACAAACAAAAGGACCAAAC-TAAAT-GGC-CCCTTTCCTCATGTCTTTGGTTGGGGCGACCACGGGGAAATACAAAACCCCCACGAGGAT-TGGGGATAC------------------------------CCACCCCTAAAGCTAAGAGCGA--CAGCTCTAAGTACCAGAACATCTGA-CCAAA-AA--GATCCGGC-CGAGCCGATCAACGGACCGAGTTACCCTAGGGATAACAGCGCAATCCCCTTCTAGAGCCCACATCGACAAGGGGGTTTACGACCTCGATGTTGGATCAGGACATCCTAATGGTGCAGCCGCTATTAAGGGTTCGTTTGTTCAACGATTAA-AGTCCTACGTGATCT
		</sequence>
		<sequence>
			<taxon idref="Aphyonus_gelatinosus_ZMUB_MAR_3880_N_Atlantic_Prm41"/>
			NCAAAAACATCGCCTCTTGCAAA--CGAAGAATAAGAGGTCCCGCCTGCCCTGTGACA-ATACGTTTAACGG-CCGCGGTATTTTGACCGTGCGAAGGTAGCGCAATCACTTGTCTCTTAAATGGAGACCTGTATGAATGGCACAACGAGGGCTTAACTGTCTCCTTTTCCC-AGTCAATGAAATTGATCTTCCCGTGCAGAAGCGGGAATCAGAACATAAGACGAGAAGACCCTATGGAGCTTC-AGACACCAAG--CGATCATGTTT--AAAGACCCTTAC--AAAGGAGAGAAC-TAGAT-GA--CCCCGCCCTAATGTCTTTGGTTGGGGCGACCGCGGGGCAACATAAAACCCCCATGTGGAA-TGGGAAAAC--------------------------------CTCCCCAGAACCAAGAGCAA--CGGCTCTAAGCAACAGAACATCTGA-CCATC-AA--GATCCGGC-AAAGCCGATCAACGGACCGAGTTACCCTAGGGATAACAGCGCAATCCCCTTCTAGAGCCCATATCGACAAGGGGGTTTACGACCTCGATGTTGGATCAGGACATCCTAATGGTGCAGCCGCTATTAAGGGTTCGTTTGTTCAACGATTAA-AGTCCTACGTGATCT
		</sequence>
		<sequence>
			<taxon idref="Ogilbia_cayorum_ZMUC_P771463_NW_Atlantic_Prm48"/>
			NCAAAAACATCGCCTCTTGCAAAATCAAAGAATAAGAGGTCCCGCCTGCCCTGTGACA-ATCAGTTTAACGG-CCGCGGTATTTTGACCGTGCGAAGGTAGCGCAATCACTTGTCTCTTAAATGGGGACCTGTATGAATGGCACAACGAGGGCTTGACTGTCTCCTTTTCCT-AATCAATGAAATTGATCTCCCCGTGCAGAAGCGGGGATCAAAACATAAGACGAGAAGACCCTATGGAGCTTT-AGACACTAGGAAGGACCACATCATTCATTCCCCAAAAC-AAAGGATCAAAC-TAAAC-GGC-CCCCTTCCCCATGTCTTTGGTTGGGGCGACCACGGGGAAATATAAAACCCCCACGAGGAC-CGGGAATAC------------------------------TACCCCCTAAAACTAAGAGCAA--CAGCTCTAAGCACCAGAATATCTGA-CCTAA-AA--GATCCGGCGTAAGCCGATCAACGAACCGAGTTACCCTAGGGATAACAGCGCAATCCTCTTCTAGAGCCCATATCGACAAGAGGGTTTACGACCTCGATGTTGGATCAGGACATCCTAATGGTGCAGCCGCTATTAAGGGTTCGTTTGTTCAACGATTAA-AGTCCTACGTGATCT
		</sequence>
		<sequence>
			<taxon idref="Cataetyx_niki_NMNZ_P41257_SW_Pacific_Prm53"/>
			NCAAAAACATCGCCTCTTGCAAAATTAAAGAATAAGAGGTCCCGCCTGCCCTGTGACA-ATACGTTTAACGG-CCGCGGTATTTTGACCGTGCGAAGGTAGCGCAATCACTTGTCTCTTAAATGGAGACCTGTATGAATGGCATAACGAGGGCTTAACTGTCTCCTTTTCCC-AGTCAATGAAATTGATCTTCCCGTGCAGAAGCGGGAATTAAAACATAAGACGAGAAGACCCTATGGAGCTTT-AGATACCAAAACGGACCATGTTA--AAGAGCCCTTACA-AAGGAATTAAAC-TAAAT-GGC-CCCCGTCCTAATATCTTTGGTTGGGGCGACCGCGGGGTAACATAAAACCCCCATGTGGAA-AGAGAAAA-------------------------------CCTTTCCCAGAACCAAGAGCTA--CAGCTCTAAGCAACAGAACATCTGA-CCATC-AA--GATCCGGC-AAAGCCGATCAACGAACCGAGTTACCCTAGGGATAACAGCGCAATCCCCTTCTAGAGCCCATATCGACAAGGGGGTTTACGACCTCGATGTTGGATCAGGACATCCTAATGGTGCAGCCGCTATTAAGGGTTCGTTTGTTCAACGATTAA-AGTCCTACGTGATCT
		</sequence>
		<sequence>
			<taxon idref="Acanthonus_armatus_MNHN_2004_1311_E_Atlantic_Prm81"/>
			NCAAAAACATCGCCTCTTG--AAAATATAATATAAGAGGTCCCGCCTGCCCTGTGACT-ATATGTTTAACGG-CCGCGGTATTTTGACCGTGCGAAGGTAGCGCAATCACTTGTCTCTTAAATGGGGACCTGTATGAATGGCACAACGAGGGCTTAACTGTCTCCTTTCTTA-AGTCAATGAAATTGATCTCCCCGTGCAGAAGCGGGGATTTATACATAAGACGAGAAGACCCTATGGAGCTTT-AGACACTGGGGTCAACCATGTAA---GAAACCCTAATT-AAAGGAATAAAC-TAGAT-GGA-CCCTGGCCCACTGTCTTTGGTTGGGGCGACCGCGGGGAAATACAAAACCCCCACGTGGAA-TGGGAGGA-------------------------------CCCCTCCTAAAACCCAGAGCCA--CAGCTCTAGTATACAGAATATCTGA-CCAAT-AT--GATCCGGC-AGAGCCGATCAACGGACCGAGTTACCCTAGGGATAACAGCGCAATCCCCTTTTAGAGCCCATATCGACAAGGGGGTTTACGACCTCGATGTTGGATCAGGACATCCTAATGGTGCAGCCGCTATTAAGGGTTCGTTTGTTCAACGATTAA-AGTCCTACGTGATCT
		</sequence>
		<sequence>
			<taxon idref="Dannevigia_tusca_none_discarded_SW_Pacific_Prm95"/>
			NCAAAAACATCGCCTCTTGCAAA--TAATGAATAAGAGGTCCCGCCTGCCCTGTGACT-AAAAGTTTAACGG-CCGCGGTATTTTGACCGTGCGAAGGTAGCGCAATCACTTGTCTCTTAAATAGAGACCCGTATGAATGGCACAACGAGGGCTTGACTGTCTCCCTTTCCT-AGTCAATGAAATTGATCCCCCCGTGCAGAAGCGGGGATAAATACATAAGACGAGAAGACCCTATGGAGCTTC-AGACACTAAAGCAACCCATGTTA--AACACACCCAGCC-ACCGGACTAAAC-CAATT-GGA-ATCTGCCCTAATGTCTTTGGTTGGGGCGACCGCGGGGAAAGACAAAACCCCCATGTGGAA-CGGGAAAA-------------------------------ATACTCCTAAAACCAAGAGTGA--CAACTCCAAGAATCAGAACTTCTGA-CCTA--AT--GATCCGGT--AAACCGATCAACGAACCGAGTTACCCTAGGGATAACAGCGCAATCCCCTTTTAGAGCCCATATCGACAAGGGGGTTTACGACCTCGATGTTGGATCAGGACATCCTAATGGTGCAGCCGCTATTAAGGGTTCGTTTGTTCAACGATTAA-AGTCCTACGTGATCT
		</sequence>
		<sequence>
			<taxon idref="Chilara_taylori_KU28277_NE_Pacific_PrmB"/>
			NCAAAAACATCGCCTCTTGCAAGAT--AAGAATAAGAGGTCCTGCCTGCCCTGTGAGC-ATTATTTCAACGG-CCGCAGTATTTTGACTGTGCGAAGGTAGCGAAATCACTTGTCTCTTAAATAGAGACCCGTATGAAAGGCAAGACGAGGGTTTAACTGTCTCCCTTTTCA-GGTCAATGAAATTGATCTCCCCGTGCAGAAGCGGGGATAATTACATTAGACGAGAAGACCCTATGGAGCTTT-AGACACAAAAGCAGCTCACGTCA--AATACTCTCAGACTAAAAGACCGAAC-TAAAT-GCG-ATCTGCCCTAATGTCTTCGGTTGGGGCGACCAAGGGG-AAAACAAAACCCCCATGAGGAA-TGAAACTATA-----------------------------AACCTCCCTTAACCCAGAGCGC--CAGCTCTAAGTACCAGAAATTCTGA-CCATT-CT--GACCCGGC-AAGGCCGATTAACGAACCAAGTTACCCTAGGGATAACAGCGCAATCCCCTTCCAGAGTCCCTATCGACAAGGGGGTTTACGACCTCGATGTTGGATCAGGACATCCTAATGGTGCAGCCGCTATTAAGGGTTCGTTTGTTCAACGATTAA-AGTCCTACGTGATCT
		</sequence>
		<sequence>
			<taxon idref="Lepophidium_profundorum_KU27197_NW_Atlantic_PrmE"/>
			NCAAAAACATCG-CTCTTGCAAAAGTAAAGAATAAGAGGTCCTGCCTGCCCTGTGATT-ATAAATTTAACGG-CCGCGGTATTTTGACCGTGCGAAGGTAGCGCAATCACTTGTCTCTTAAATAGAGACCCGTATGAATGGCAAGACGAGGGTTTAACTGTCTCCCTTTTTG-AGTCAATGAAATTGATCTCCCCGTGCAGAAGCGGGGATGATTACATTAGACGAGAAGACCCTATGGAGCTTT-AGACACTAAAGCAGCTCACGTTA--AGCACCCTTAATA-AAAAGACTAAAC-TAATT-GTA-ACCTGCCCTACTGTCTTCGGTTGGGGCGACCACGGGGAAAAACAAAACCCCCACGAGGAA-CGGAACCAC------------------------------GAACCTCCCAAACCAAGAGCAA--CGACTCTAAGAATCAGAATTTCTGA-CT-TT-GT--GATCCGGC-AATGCCGATTAACGAACCAAGTTACCCTAGGGATAACAGCGCAATCCCCTTTTAGAGTCCATATCGACAAGGGGGTTTACGACCTCGATGTTGGATCAGGACATCCTAATGGTGCAGCCGCTATTAAGGGTTCGTTTGTTCAACGATTAA-AGTCCTACGTGATCT
		</sequence>
		<sequence>
			<taxon idref="Typhliacina_pearsei_ZMUC_P771455_W_Atlantic_PrmV_"/>
			NCAAAAACATCGCCTCTTGCAAAATCAAAGAATAAGAGGTCCCGCCTGCCCTGTGACATATTAGTTTAACGG-CCGCGGTATTTTGACCGTGCAAAGGTAGCGCAATCACTTGTCTCTCAAATGGGGACCTGAATGAATGGCACAACGAGGGCTCAACTGTCTCCTTCCCCC-AATCAATGAAATTGATCTCCCCGTGCAGAAGCGGGGATTAAAACATAAGACGAAAAGACCCTGTGGAGCTTT-AGACGCCAGGAAGGACCGCATCATTAACTATCATAAAC-AAATGATCAAAC-TAAGC-GGA-CCCCCTCCCCATGTCTTTGGTTGGGGCGACCACGGGGAAACACAAAACCCCCACGAGGAACCGGGAGTAC------------------------------TACCCCCTAAAACCAAGAGCGA--CAGCTCTAAGTATCAGAACATCTGA-CCTGA-AA--GATCCGGCCTAAGCCGATCAACGAACCAAGTTACCCCAGGGATAACAGCGCAATCCTCTTCTAGAGCCCATATCGACAAGAGGGTTTACGACCTCGATGTTGGATCAGGATATCCTAATGGTGAAGCCGCTATTAAGGGTTCGTTTGTTCAACGATTAA-AATCCTACGTGATCT
		</sequence>
		<sequence>
			<taxon idref="NC_011219_Rachycentron_canadum_NCBI"/>
			NCAAAAACATCGCCTCTTGCAAAATTAAAGAATAAGAGGTCTTACCTGCCCAGTGAC--ACTCGTTTAACGG-CCGCGGTATCCTAACCGTGCAAAGGTAGCGTAATCATTTGTCTTTTAAATAGGGACTAGTATGAATGGTGTGACGAGGGCTTAACTGTCTCCTCTCTCC-GGTCAATGAAATTGATCTCCCCGTGCAGAAGCGGGGATAAGCTCATAAGACGAGAAGACCCTATGGAGCTTT-AGATACTAAGGTAGACTAGATTA--AATTACTTCACAACAAAGAACTAAAA-TCATC-ACCACCCTACCCCTATATCTTCGGTTGGGGCGACAATGGGG-AACAAAAATCCCCCATGCGGAA-CGGGAGCAAAACCCTGAAATATCACTTTCACTATCAAACTTCCTCCTCAAATTAAGAGTGA--CAACTCTAAGTTACAGTACTTCTGA-MCACAAAT--GATCCGGC-AATGCCGATTAACGAACCAAGTTACCCTAGGGATAACAGCGCAATCCCCTTTTAGAGCCCGCATCAACAAGGGGGTTTACGACCTCGATGTTGGATCAGGACATCCTAATGGTGAAACCGCTATTAAGGGTTCGTTTGTTCAACGATTAA-AGTCCTACGTGATCT
		</sequence>
		<sequence>
			<taxon idref="NC_009852_Zanclus_cornutus_NCBI"/>
			NCAAAAACATCGCCTCTTGCAAAAGCAACGTATAAGAGGTCCCGCCTGCCCTGTGACT-ATAAGTTCAACGG-CCGCGGTATTTTGACCGTGCGAAGGTAGCGCAATCACTTGCCTTTTAAATGAAGGCCCGTATGAATGGCACGACGAGGGCTTAGCTGTCTCCTTTTTCC-AGTCAATGAAATTGATCCCCCCGTGCAGAAGCGGGGATCCAATCATAAGACGAGAAGACCCTATGGAGCTTT-AGATACTAAGACAGATCACGTCA--CACACCCCTAAAC-AAAGGACTAAAC-CAAGT-GAA-ACCTGTCCTAATATCTTTGGTTGGGGCGACCGCGGGGAAATACAAAACCCCCATGTGGAA-TGGGAATA-------------------------------CCCCTCCTACAATCCAGAGCTC--CCGCTCTAACGAACAGAAAATCTGA-CCAAT-TA--GATCCGGC-AGTGCCGATCAACGAACCCAGTTACCCTAGGGATAACAGCGCAATCCCCTTCTAGAGCCCCTATCGACAAGGGGGTTTACGACCTCGATGTTGGATCAGGACATCCTAATGATGCAGCCGTTATTAAGGGTTCGTTTGTTCAACGATTAA-AGTCCTACGTGATCT
		</sequence>
	</alignment>

	<!-- The sequence alignment (each sequence refers to a taxon above).         -->
	<!-- ntax=53 nchar=227                                                       -->
	<alignment id="alignment2" dataType="nucleotide">
		<sequence>
			<taxon idref="Diancistrus_typhlops_uncat_E_Indian_Ocean_1148"/>
			NGCCCGGTGAACAAAACGCCAAGCATCTAACGCTGGAAAGTATCCCAGCATCAGTTTGGCAGTGGGGACACACTATAGGCACAAGCGCATTGCTTTGAAATGCACACAAGYGCGTCAACCTAGATTTAAACGACGCCCCCACAGGTAAATTCTATTCTACCCAGCGACAAGATTCTATCAACCGCCCACAGACGCTCTCGCCCCACCTCCCCCCACACGTATGTATT
		</sequence>
		<sequence>
			<taxon idref="Ogilbia_sp_ZMUC_P771733_NW_Atlantic_149"/>
			NCCACGGTGAACAGAACGCCTAGCATCTAATGCTGGGAAGTATCCCAGCATCAGTTTGGCAGCGGGGACACACTATGGGCACAAGCGCATTGCTTTGAAATGCACACAAACGCGCCAGCCCAAATTTAAACGACGCCCCCACAGGCAAATTCTATTCTACCCAGCGACAAGATTCCATCAACCGCCCACGAACGCTCTCGCCCCACCCCCCCCCATACGCGTGTACT
		</sequence>
		<sequence>
			<taxon idref="Bassogigas_walkeri_SIO_08_109_SW_Pacific_151"/>
			NCCACGGTGAACAAAGCGCCAAGCATCTAATGTTGGAAAGTATCCCAGCATCAGTTTGACAGCGGGGACACACTGTAGGCACAAGCGCATTGCTTCGAAATGCACACAAACGCGTCACCCCAGATTTAGACGACGCCCCCACAGGCAAAATTTATTATACCCAGGGACAAGGTTCTATCAACCGCCCACAAGCGCTCTCGCCCAACCCCCCGCCACACGCATGTAGT
		</sequence>
		<sequence>
			<taxon idref="Sciadonus_galatheae_ZMUC_P771588_SW_Pacific_72"/>
			NCCACGGTGAACACGTCGCCNAGCATCTAATGCGGGAAAGNATTCCAGCATTAGTTTGACAGCGGGGACACACTNTAGGCACAAGCGNATTGCTTCGAAATGCACACAAACGCGCCAGCCCAAATTTANTCGACGCCCCCACAGGCAAAATCTATTCTTNNGNGNGGAAAGGTTCTATCAACCGCCCGCNANCGCTCTCGCNCCGACCCCNNCCGCACGCNTGTAGT
		</sequence>
		<sequence>
			<taxon idref="Barathronus_diaphanus_ZMUC_P771586_SW_Pacific_73"/>
			NCCACGGTGAACGCGTCGCYTAGCATCTAATGCTGGAAAGAATTCCAGCATCAGTTTGACAGCGGGGACACACTATAGGCACAAGCGCATTGCTTCGAAATGCACACAAGCGCGCCAGCCCAAATTTAATCGACGCCCCCACAGGCAAAATCTATTCTTCGCAGGGACAAGGTTCTATCAACCGCCCACGAGCGCTCTCGCCCCGCCCCCCCCCACACGCGTGTAGT
		</sequence>
		<sequence>
			<taxon idref="Bellotia_galathea_ZMUC_P771582_SW_Pacific_74"/>
			NNNNNGGTGAACAAAGCGCCTAGCATCTAATGCTGGAAAGTATCCCAGCATCAGTTTGACAGCGGGGACACACTGTAGGCACAAGCGTATTGCTTCGAAATGCACACAAACGCGTCTGCCCAGATTTAGTCGACGCCCCCACAGGCAAAATCTATTCTTTATAGGGACAAGGTTCTATCAACCGCCCCCACGCGCTCTCGCCCCGCCCCCCCCCACACGCATGTAGT
		</sequence>
		<sequence>
			<taxon idref="Cataetyx_messieri_ZMUC_P771617_SE_Pacific_75"/>
			NCCACGGTGAACAAGACGCCAAGTATCTAGTGCTGGAAAGTATCCCAGCATCAGTTTGACAGCGGGGACACACTGTAGGCACAAGCGCATTGCTTCGAAATGCACACAAGCGCGCCAGCCCAAATTCAGTTGACGCCCCCACAGGCAAGATCTATTCTACACAGAGACAAGGTTCTATTAACCGCCCACAAGCGCACTCGCCCCTYCCCCCCCCAYACGCGTGTGAT
		</sequence>
		<sequence>
			<taxon idref="Tuamotuichthys_schwarzhansi_ZMUC_P771583_SW_Pacific_76"/>
			NCCACGGTGAACAAAACGCCTAGTATCTAATGCTGGAAAGTATCCCAGCATCAGTTTGACAGCGGGGACACACTGTAGGTACAAGCGTATTGCTTCGAAATGCACACAAGCGCGCCAGACCAGATTTAATCGACGCCCCCACAGGCAAAATCTATTCTTCGCAGGGACAAGGTTCTATCAACCGTTCACAAACGCTCTCGCCCCGCCCCCCCCYAYACGCGTGTAGT
		</sequence>
		<sequence>
			<taxon idref="Leucicorus_atlanticus_ZMUC_P771571_SW_Pacific_87"/>
			NCCACGGTGAACAAGGCGCCAAGCATCTAGTGTTGGAAAGTATCCCAGCATCAGTTTGACAGCGGGGACACAGTGTAGGCACAAGCGCATTGCTTCGAAATGCACACAAACGCGCCACCCCAGATTTAGACGACGCCCCCACAGGCAAAATCTATTATACGCAGGGATAAGGTTCTATCAACCGCCCACAAGCGCTCTCGCCCAGCCCCCCACCACACGCATGTAGT
		</sequence>
		<sequence>
			<taxon idref="Luciobrotula_bartschi_ZMUC_P771572_SW_Pacific_88"/>
			NNCACGGTGAACAAAGCGCCAAGCATCTAATGTTGAAAAGTATCCCAGCATCAGTTTGACAGCGGGGACACACTGTAGGCATAAGCGCATTGCTTCGAAATGCACACAAGTGCGACGCACCAGATTTGTACGACGTCCCCACAGGCAAAATCTATTTTACCTAGCGACAAGGTTTTATCAACCGCCCGCAATCGCTCTCGCCCAACCCTCTGCCACACGCATGTAAT
		</sequence>
		<sequence>
			<taxon idref="Monomitopus_garmani_ZMUC_P771573_SW_Pacific_89"/>
			NCCACGGTGAACAAAACGCTACGCATCTAATGCTGAAAAGTATCCCAGCATCAGTTTGACAGCGGGGACACACTGTAGGCACAAGCGCATTGCTTCGAAATGCACACAAGCGCGCCACCCCAGGTTTAGACGACGCCCCCATAGGCAACATCTATTATACCTAGAGACAAGGTTCTATCAACCGCCCCCGAGCGCTCTCGCCCAGCCCCCCCCCACACGCATGTAGT
		</sequence>
		<sequence>
			<taxon idref="AF369064_Gadus_morhua_NCBI"/>
			GCTACGGTGAACCAAGCGCCTAGAGTCTAGCGCTGGAAAGTATTCCAGCATCAGTTTGACAGCGGGGATACACTGTAGGTACAAGCGTGTTGTTTCGAAATGCACACAACTGCGCCAGCCCAAATTTAGATGACGCCCCCACAGGCAACATCTATTGTACACAGAGACAAGGTTCTATCAACCGCCCCCACGCCCTTACGCTTAGCCCACCTCAACACGCCTGTTGT
		</sequence>
		<sequence>
			<taxon idref="JX190859_Rondeletia_loricata_NCBI"/>
			GCCACGGTGAACAAAACGCTAAGCTTCTAATGCTGAAAAGTATCCCAGCATCAGTTTGACAGTGGGGATACACTGTAGGCACAAGCGCGTTGCTTCGAAATGCACACAAATGCGCCAGCCCAAGTTTAGACGATGTCCCCACAGGTAAAATTTATTTTTCCCAGGGATAAGGTTCTATTAACCGCCCACAAGCGCTCTCGCCCAGCCCACCACCACACGCATGTAGT
		</sequence>
		<sequence>
			<taxon idref="EF095636_Beryx_splendens_NCBI"/>
			GCCACGGTGAACAAAACGCCAAGTATCTAATGCTGAAAAGTATCCCAGCATCAGTTTGACAGCGGGGATACACTGTAGGCACAAGCGCGTTGCTTCGAAATGCACACAAGCGCGCCAGCCCAAATTTAGACGACGCCCCCACAGGCAAAATCTATTTTACCCAGAGACAAGGTTCTATCAACCGCCCACAAGTGCTCTCGCCCAGCCCACCACCAAACGCATGTAGT
		</sequence>
		<sequence>
			<taxon idref="JX190851_Lota_lota_NCBI"/>
			GTCACGGTGAACCAGACGCCTAGAGTCTAGCGCTGGAAAGTATCCCAGCATCAGTTTGACAGCGGGGACACACTGTAGGCATAAGCGTGTTGCTTCGAAATGCACACAACTGCGCCAGCCCAAATTTAGATGACGCCCTCATAGGCAACATCTATTGTACACAGGGACAAGGTTCTATCAACCGCCCCCACGCCCTTACGCTCAGCCTACCCCAACACGCCTGTTGT
		</sequence>
		<sequence>
			<taxon idref="JX190863_Monocentris_japonicus_NCBI"/>
			GCCACGGTGAACAAAATGCCAAGCATCTAATGCTGAAAAGTATCCCAGCAGTAGTTTGACAGCGGGGATACACTGTAGGCGCAAGCGCGTTGCTTCGAAATGCACACAAATGCGCCAGCCCAAATTTAGACGACGCCCCCACAGGCAAAATCTATTTTAACCAGGGAAAAGGTTCTATCAACCGCCCTCAAGCGCTCTCGCCCCGCCCCCCACCACACGCGTGTAGT
		</sequence>
		<sequence>
			<taxon idref="JX189798_Beryx_decadactylus_NCBI"/>
			GCCACGGTGAACAAGACGCCAAGTATCTAATGCTGAAAAGTATCCCAGCATCAGTTTGACAGTGGGGATACACTGTAGGCACAAGCGCGTTGCTTCGAAATGCACACAAGCGCGCCAGCCCAAATTTAGACGACGCCCCCACAGGCAAAATCTATTTTACCCAGAGACAAGGTTCTATCAACCGCCCACAAGTGCTCTCGCCCAGCCCACCACCAAACGCATGTAGT
		</sequence>
		<sequence>
			<taxon idref="FJ215294_Gadus_chalcogrammus_NCBI"/>
			GCCATGGTGAACCAAGCGCCTAGAGTCTAGCGCTGGAAAGTATTCCAGCATCAGTTTGACAGTGGGGATACACTGTAGGTACAAGCGCGTTGTTTCGAAATGCACACAACTGCGCCAGCCCAAATTTAGATGACGCCCCCACAGGCAACATCTATTGTACGCAGAGATAAGGTTCTATCAACCGCCCCCACGCCCTTACGCTTAGCCCACCTCAACACGCCTGTTGT
		</sequence>
		<sequence>
			<taxon idref="EU477493_Scomber_scombrus_NCBI"/>
			GCCACGGTGAACAAAACGCTAAGCATCTAGTGTTGGAAAGTATCCCAGCATCAGTTTGACAGCGGGGACACACTGTAGGCACAAGCGCATTGCTTTGAAATGCACACAAGTGCGCCAGCCCAAATTTAGACGACGTCCCCACAGGCAACATCTATTTTACGCAGGGATAAGGTTCTATCAACCGCCCACAAGCACTCTCGCCCAGCCCCCCACCACACGCATGTAGT
		</sequence>
		<sequence>
			<taxon idref="FJ215265_Merlangius_merlangus_NCBI"/>
			GCCACGGTGAACTAAGCGCCTAGAGTCTAGCGCTGGAAAGTATTCCAGCATCAGTTTGACAGCGGGGATACACTGTAGGTACAAGCGCGTTGTTTCGAAATGCACACAACTGCGCCAGCCCAAATTTAGACGACGCCCCCATAGGTAAAATCTATTGTACACAGAGATAAGGTTCTATTAACCGCCCCCACGCCCTTACGCTTAGCCCACCTCAACACGCCTGTTGT
		</sequence>
		<sequence>
			<taxon idref="FJ215262_Melanogrammus_aeglefinus_NCBI"/>
			GTCACGGTGAACTAAACGCCTAGAGTCTAGCGCTGGAAAGTATTCCAGCATCAGTTTGACAGCGGGGATACACTGTAGGTACAAGCGCGTTGTTTCGAAATGCACACAACTGCGCCAGCCCAAATTTAGACGACGCCCCCATAGGTAAAATCTATTGTACACAGAGATAAGGTTCTATTAACCGCCCCCACGT-CGTACGCTTAGCCTGCCTCAACACGCCTGTTGT
		</sequence>
		<sequence>
			<taxon idref="FJ215297_Trachyrincus_murrayi_NCBI"/>
			GCCACGGTGAGCCAGGCGCCTAGAATCTACCGCTGCAAGGTGTTCCAGCATCAGTTTGACAGCGGGGACACACTGTAGGTGCAAGCGTGTTGCTTCGAAATGCAAACAAACGCGCCGACCCAGATTTGGACGATGCCCTCATAGGTAAAATTTATTCTATACAGGGATAAGGTTCTATCAACCGCTCCCAAGCCCTTACGCTCCGTCCTCTCCAACACGAATGTTGT
		</sequence>
		<sequence>
			<taxon idref="FJ215303_Ventrifossa_garmani_NCBI"/>
			GCCACGGTGAACCAGATGCCTAGGATCTAATGCTGGGAAAAATCCCAGCATTAGTTTGACAGCGGGGATACACTGTAGGCACAAGCGCATTGCTTCGAAATGCACACAACTGCGCCGGCCCAAATTTAAATGACGCCCTCATAGGTTAAATCTATTCTACACAGGGACAAGATTCTGTCAACCGCCTCCAAACCCTCACGCCCATACCACCACAATACGCATGTTGT
		</sequence>
		<sequence>
			<taxon idref="EF094952_Stylephorus_chordatus_NCBI"/>
			GCCACGGTGAACCAGACGCCTAGAATCTAGCGCTGGAAAGTATCCCAGTATCAGTTTGACAGTGGGGACACACTGTAGGCGCAAGCGCGTTGCTTCGAAATGCACACGAGCGCGCCAGCCCAGATTTAGACGACGCCCCCACAGGCAACATTTATTATATGCAGTGACAAGGTTCTATCAACCGCACCCAAGCTCTTACGCCTATCCTACCCACACACGCCTGTTGT
		</sequence>
		<sequence>
			<taxon idref="JX190872_Macroramphosus_scolopax_NCBI"/>
			GTCACGGTGAACAAAGCGCCAAGCATCTAGTGCTGGAAAGTATCCCAGAATCAGTTTGACAGCGGGGATACACTGTAGGCACAAGCGCATTGCTTCGAAATGCACACAAGCGCGACAACCCAAGTTTAGACGACGCCCCCACAGGCAAAATCTATTTCACCTAGGGACAAGGTTCTCTCAACCGCCCGCCTGCGCACTCGCCTAGCCCACCGCCAGACGCATGTGGT
		</sequence>
		<sequence>
			<taxon idref="JX189801_Aeoliscus_strigatus_NCBI"/>
			GCTACGGTGAACAAATTGCAAAGCATCTAATGCTGGGAAGTATCCCAGCATCAGTTTGGCAGTGGGGATGCACTGTAGGCACAAGCGCATTGCTTCGAAATGCACACAACCGCGACAGCCCAAGTTTAGACGACGCCCTCACAGGTAAAATCTATTCTACCCAGGGACAAGGTTCTTTTAACCGCCCACCCGCACTCTCGCCCCGCCAACCCTTAAACGCATGTCGT
		</sequence>
		<sequence>
			<taxon idref="JX190855_Barbourisia_rufa_NCBI"/>
			GCCACGGTGAACAAAACGCCAAACTTCTAATGCTGAAAAGTATTCCAGCATCAGTTTGACAGCGGGGACACACTGTAGGCGCAAGCGCGTTGCTTCGAAATGCACACAAGTGCGCCAGCCTAGATTTAGACGACGCCCCCACAGGTAAAATCTATTTTACCCAGGGAAAAGGTTCTATCAACCGCCCGCAAGCGCTCTCGCCCAGCCCACTACCACACGCATGTAGT
		</sequence>
		<sequence>
			<taxon idref="NC_013136_Platax_orbicularis_NCBI"/>
			GCTACGGTGAACACAACGCGAAGCATCTAATGCTGGGAAGTATCCCAGTATCAGTTTGACAGCGGGGACACACTGCAGGCACAAGCGCATTGCTTTGAAATGCACACAAGCGCGCCAGCCCAGTTTTAGACGACGCCCCCACAGGCAAAATCTATTTTTAGTAGGGATAAGATTCTATCAACCGCCCGCAAGCGCTCTCGCCCAACCCCCTACCACACGCATGTAGT
		</sequence>
		<sequence>
			<taxon idref="EU167899_Rastrelliger_brachysoma_NCBI"/>
			GCCACGGTGAACAAAACGCCAAGCATCTAATGCTGGAAAGTATCCCAGCATCAGTTTGACAGTGGGGACACACTGTAGGCACAAGCGCATTGCTTTGAAATGCACACAACTGCGCCAGCCCAAATTTAGACGACGCCCCCACAGGCAACATTTATTCTACGCAGGGACAAGGTTCTATCAACCGCCCACAAGCGCTCACGCCCCACCCCCCACCACACGCATGTAGT
		</sequence>
		<sequence>
			<taxon idref="FJ215289_Pollachius_virens_NCBI"/>
			GCCACGGTGAACCAAGCGCCTAGAGTCTAGCGCTGGAAAGTATTCCAGCATCAGTTTGACAGCGGGGATACACTGTAGGTACAAGCGTGTTGCTTCGAAATGCACACAACTGCGCCAGCCCAAATTTAGACGACGCCCCCATAGGCAACATTTATTGTATACAGGGACAAGGTTCTATCAACCGCCCCCACGCCCTTACGCTTAGCCTACCTCAACACGCTTGTTGT
		</sequence>
		<sequence>
			<taxon idref="JN230904_Merluccius_merluccius_NCBI"/>
			GCCACGGTGAACCAAGCGCCTAGAATCTAGCGCTGGAAAGTATTCCAGTATCAGTTTGACAGCGGGGACACACTGTAGGCATAAGCGCGTTGCTTCGAAATGCACACAACCGCGCCGGCCCAAATTTAGACGACGCCCCCACAGGCAAAAGTTATACTTCACAGGGATAAGGTTCCATTAACCGCCCCCACGCCCTTACGCCTCGCCCGCCTCCACCCGCCTGTTGT
		</sequence>
		<sequence>
			<taxon idref="NC_016870_Seriola_dumerili_NCBI"/>
			GCCACGGTGAACAAAACGCCAGACATCTAATGCTGGAAAGTATTCCAGTATCAGTTTGACAGCGGGGACACACTGTAGGCACAAGCGTATTGCTTCGAAATGCACACAAACGCGCCAGCCTAGATTTAGACGATGCCCCCACAGGCAAAATCTATTTTATGCAGGGACAAGGTTTTATCAACCGCCCCCCAGCGCACTCGCCCACCCCCCTACCACACGCATGTAGT
		</sequence>
		<sequence>
			<taxon idref="Porogadus_miles_ZMUB_MAR_2661_N_Atlantic_Prm06"/>
			NCCACGGTGAACAAGGCGCCAAGCATCTAATGCTGAAAAGTATCCCAGCATCAGTTTGACAGCGGGGACACACTGTAGGCACAAGCGCATTGCTTCGAAATGCACACAAGCGCGTCAGCCCAAATTTAGACGACGCCCCCACAGGCAAAATTTATTATATCCAGAGACAAGGTTCTATTAACCGCCCGCAAGCGCTCTCGCTCAGCCCCCCGCCGCACGTATGTGAT
		</sequence>
		<sequence>
			<taxon idref="Ogilbichthys_sp_n_USNM_349073_NW_Atlantic_Prm11"/>
			NCCACGGTGAACAAAACGCCTAGCATCTAATGCTGGGAAGTATCCCAGCATCAGTTTGGCAGTGGGGACACACTATGGGTACAAGCGCATTGTTTTGAAATGCACACAAGCGCGCCAGCCCAAATTTTAACGACGCCCCCACAGGCAAAATCTATTCTTCCCAGCGACAAGATTCTATTAACCGCCCACAAACGCTCTCGCCCCACCCCCCCCCGCACGCATGTATT
		</sequence>
		<sequence>
			<taxon idref="Holcomycteronus_brucei_ZMUC_P771528_S_Indian_Ocean_Prm116"/>
			NCCACGGTGAACAAAGCGCCAAGCATCTAGTGTTGGAAAGTATCCCAGCATCAGTTTGACAGCGGGGACACACTGTAGGCACAAGCGCATTGCTTCGAAATGCACACAAACGCGTCACTCCAGATTTAGACGACGCCCCCACAGGCAAAATCTATTCTACGCAGGGACAAGGTTCTATCAACCGCCCGCAAGCGCTCTCGCCTAATCCCCCGCCGCACGCATGTAAT
		</sequence>
		<sequence>
			<taxon idref="Dinematichthys_iluocoeteoides_USNM_334123_SE_Pacific_Prm12"/>
			NCCACGGTGAACAAAACGCCAAGCATCTAGTGCTGGGAAGTATCCCAGCATCAGTTTGGCAGTGGGGACACACTATAGGCACAAGCGCATTGTTTTGAAATGCACACAAGCGCGTCAACCTAGATTTGAACGACGCCCCCACAGGTAAATTCTATTCTACCCAGGGACAAGATTCTATCAACCGCCCACAAACGCTCTCGCCCCACCTCCCCCCACACGTATGTGTT
		</sequence>
		<sequence>
			<taxon idref="Apagesoma_australis_ZMUC_P771525_S_Indian_Ocean_Prm120"/>
			NCCACGGTGAACAAAGCGCCAAGTATCTAATGTTGGAAAGTATCCCAGCATTAGTTTGACAGCGGGGACACACTGTAGGCACAAGCGTATTGCTTCGAAATGCACACAAACGCGCCAGCCCAGATTTAGACGACGCCCCCACAGGCAAAATCTATTATACCCAGGGACAAGGTTCTATCAACCGCCCGCAAGCGCTCTCGCCTAACCCCCCACTACACGCATGTAGT
		</sequence>
		<sequence>
			<taxon idref="Diplacanthopoma_brachysoma_MCZ155341_NW_Atlantic_Prm13"/>
			NCTACGGTGAACAAGACGCCAAGCATCTAATGCTGGAAAGTATCCCAGCATCAGTTTGACAGCGGGGACACACTGTAGGCACAAGCGCATTGCTTCGAAATGCACACAAACGCGCCAGCCCAGATTTAATCGACGCCCCCACAGGCAAAATCTATTCTACACAGAGACAAGATTCTATTAACCGCCCACAAGCGCACACGCCCCGCCCCCCCCCACACGCGTGTAGT
		</sequence>
		<sequence>
			<taxon idref="Dicrolene_intronigra_MCZ158834_NW_Atlantic_Prm14"/>
			NTCACGGTGAACAAGGCGCCAAGCATCTAATGTTGGAAAGTATCCCAGCATCAGTTTGGCAGCGGGGACACACTGTAGGCACAAGCGCATTGTTTCGAAATGCACACAAACGCGCCGCCCCAGATTTAGACGACGCCCCCACAGGCAAAATCTATTATACCCAGGGACAAGGTTTTATCAACCGCCCGCAAGCGCTCTCGCCTAGCCCCCTGCCGTACGCATGTAGT
		</sequence>
		<sequence>
			<taxon idref="Diancistrus_tongaensis_USNM_374200_SE_Pacific_Prm16"/>
			NCCACGGTGAACAAAACGCCAAGCATCTAACGCTGGAAAGTATCCCAGCATCAGTTTGGCAGTGGGGACACACTATAGGCACAAGCGCATTGTTTTGAAATGCACACAAGCGCGCCAACCTAGATTTAAACGACGCCCCCACAGGTAAATTCTATTCTACCCAGCGACAAGATTCTATCAACCGCCCACAAACGCTCTCGCCCCACCTCCCCCCACACGTATGTATT
		</sequence>
		<sequence>
			<taxon idref="Bidenichthys_capensis_SAIAB_uncat_not_seen_SE_Indian_Ocean_Prm18"/>
			NCCACGGTGAACAAGACGCCAAGTATCTAACGCTGGAAAATATCCCAGCATCAGTTTGACAGCGGAGACACACTGTAGGCACAAGCGCATTGCTTCGAAATGCACACAAACGCGCCAGCCCAGATTTAATCGACGCCCTCACAGGTGAAAGCTATTCTTCATAGAGACCAGATTCTATTAACCGCCCACAAGCGCATTCGCCCCGCCCTCCCCCACACGCGAGTGAT
		</sequence>
		<sequence>
			<taxon idref="Ventichthys_biospeedoi_MNHN_2004_2038_PT_SE_Pacific_Prm19"/>
			NCCACGGTGAACAAAACGCCAAGTATCTAGTGTTGGAAAGTATCCCAGCATCAGTTTGACAGCGGGGACACACTGTAGGCACAAGCGCATTGCTTCGAAATGCACACAAACGCGTCGTCCCAGATTTAAACGACGTCCCCACAGGCAAAATCTATTATACCCAGGGATAAGGTTCTATTAACCGTCCGCAAGCGCTCTCGCCTAATCCCCCCCCACACGCATGTGAT
		</sequence>
		<sequence>
			<taxon idref="Diancistrus_jeffjohnsoni_NT_159_1_of_2_E_Indian_Ocean_Prm21"/>
			NCCATGGTGAACAAAACGCCAAGCATCTAATGCTGGAAAGTATCCCAGCATCAGTTTGGCAGCGGGGACACACTATAGGCACAAGCGCATTGCTTTGAAATGCACACAAGCGCGTCAGCCTAAATTTAGACGACGCCCCCACAGGTAAATTCTATTCTACCCAGCGACAAGATTCTATCAACCGCCCGCAAACGCTCTCGCCCCACCCCCCCCCACACGTATGTATT
		</sequence>
		<sequence>
			<taxon idref="Aphyonus_gelatinosus_ZMUB_MAR_3880_N_Atlantic_Prm41"/>
			NCCACGGTGAACAAAACGCCTAGTATCTAATGCTGGAAAGGATCCCAGCATCAGTTTGACAGCGGGGACACACTATAGGAACAAGCGCATTGCTTCGAAATGCACACAAACGCGCCAGCCCAAATTTAATCGACGCCCCCACAGGCGAAATCTATTCTACACAGGGACAAGATTCTATCAACCGCCCGCAAGCGCTCACGCCCCGCCCCCCCCCGCACGCGTGTAAT
		</sequence>
		<sequence>
			<taxon idref="Ogilbia_cayorum_ZMUC_P771463_NW_Atlantic_Prm48"/>
			NCCACGGTGAACAAAACGCCTAGCATCTAATGCTGGGAAGTATCCCAGCATCAGTTTGGCAGCGGGGACACACTATGGGCACAAGCGCATTGCTTTGAAATGCACACAAGCGCGCCAGCCCAAATTTAAACGACGCCCCCACAGGCAAATTCTATTCTACCCAGCGACAAGATTCCATCAACCGCCCACAAACGCTCTCGCCCCACCCCCCCCCATACGTGTGTACT
		</sequence>
		<sequence>
			<taxon idref="Cataetyx_niki_NMNZ_P41257_SW_Pacific_Prm53"/>
			NCCACGGTGAACAAGACGCCTAGTATCTAATGCTGGAAAGTATCCCAGCATCAGTTTGACAGCGGGGACACACTGTAGGCACAAGCGCATTGCTTCGAAATGCACACAAGCGCGTCAGCCCAGATTTAATCGACGCCCCCACAGGTAAAATCTATTCTTCGCAGGGACAAGATTCTATCAACCGCCCGCAAGCGCTCTCGCCCCGCCCCCCTCCACACGCGTGTAAT
		</sequence>
		<sequence>
			<taxon idref="Acanthonus_armatus_MNHN_2004_1311_E_Atlantic_Prm81"/>
			NCCACGGTGAACAAAATGCCAAGCATCTAATGCTGGAAAGTATCCCAGCATCAGTTTGACAGCGGGGACACACTGTAGGCACAAGCGCATTGCTTTGAAATGCACACAAACGCGCCAGCCCAGATTTAAACGACGCCCCCACAGGCAAAAACTATTTTTTACAGGGACAAGATTCTACCAACCGCCCACAAGCGCTCTCGCTCAGCCAACCACCATACGCATGTATT
		</sequence>
		<sequence>
			<taxon idref="Dannevigia_tusca_none_discarded_SW_Pacific_Prm95"/>
			NCCACGGTGAACAAAGCGCCAAGTATCTAATGTTGAAAAGTATCCCAGCATCAGTTTGACAGCGGGGACACACTGTAGGCACAAGCGCATTGCTTTGAAATGCACACAACCACGCCACCCCAGATTTAGACGACGCCCCCACAGGCAAAAGCTATTCTACACAGGGATAAGGTTCTATCAACCGCCCCCAAGCGCTCTCGCCCATCCCCCCACCACACGCATGTAAT
		</sequence>
		<sequence>
			<taxon idref="Chilara_taylori_KU28277_NE_Pacific_PrmB"/>
			NCCACGGTGTACAAATACCAATGACCCTTTAGCTGGGTGACATCCCAGCATCAGTTTGACAGTGAGGACAAACTGTGGGCACAGGCGCATTGCTTCGATATGCGCACAAACACGCCTATCGAAGTTTGGACGACGTCCCCACAGGTAAAAGCTATTTCACACTGCAAAGATCTACTATAACCCGCGCTCTGAGGCGCTCGCCCGCCCAGCCCCCAGACGCATGTAAT
		</sequence>
		<sequence>
			<taxon idref="Lepophidium_profundorum_KU27197_NW_Atlantic_PrmE"/>
			NCCACGGTGAACAACTACCTGAGGATCTTAAGCTGGGAGATATCCCAGCATCAGTTTGACAGCGGGGACACACTGTAGGCATAAGCGTATTGCTTCGAAATGCACACAGACACGCCACTCTAAATTTAGACGACGCCCCCACAGGTAAAATCTATTTTAAACTGGGAAAAGCTTCTATCAACCGCCCCCTTGCGCTCTCGCCCACCCCGCCGCCAAACGCATGTAAT
		</sequence>
		<sequence>
			<taxon idref="Typhliacina_pearsei_ZMUC_P771455_W_Atlantic_PrmV_"/>
			NCCACGGTGAACAAAACGCCCAGCATCTAACGATGAAAAGTATCCCAGCATCAGTTTGGCAGTGAGGACACACTATGGGTACAAGCGCATTGTTTTGAAATGCACACAAACGCGCCAACCCAAATTTAAACGACGCCCCCACAGGCAAATTCTATTCTACCCAGCGACAAGGTTATATTAACCGCCCACAAATGCCCTCGCCCCACCTCCCCCCACACGTATGTACT
		</sequence>
		<sequence>
			<taxon idref="NC_011219_Rachycentron_canadum_NCBI"/>
			ACCATGGTGAACAATACGCAACGAATCTAACGTTGGGAAACATTCCAGTATCAGTTTGACAGCGGGGATACTCTGTAGGTGCAAGCGCATTGTTTCGAAGTGCACACAAACGCGTCGTTCCAAATTTCGACGACGTCCTCACAGGCATAATTTATTTTACCCAGGAACAAGATTTTATAAACCGAACGCGAACGCACACGCCCATCCTACCCCTACACGCATGCGGT
		</sequence>
		<sequence>
			<taxon idref="NC_009852_Zanclus_cornutus_NCBI"/>
			GCCACGGTGAACACGACGCCAAGCATCTAACGCTGGAAAGTATTCCAGCATCAGTTTGACAGCGGGGACACACTGTAGGCACAAGCGTATTGCTTCGAAATGCACACAACCGCGCCGGCCCAAATTTAGACGACGCCCCCACAGGCAAAATTTATTTTACGCAGGGACAAGGTTCTATCAACCGCCCGCCAGCGCTCTCGCCCAGCCCGCTACTACACGCGTGTAGT
		</sequence>
	</alignment>

	<!-- The sequence alignment (each sequence refers to a taxon above).         -->
	<!-- ntax=53 nchar=226                                                       -->
	<alignment id="alignment3" dataType="nucleotide">
		<sequence>
			<taxon idref="Diancistrus_typhlops_uncat_E_Indian_Ocean_1148"/>
			CTTATGGAGTTGTTCTTACTCAATGACTTTTCTGGTTTCGCTGTGACATACTTCACCTGATGTTCGCTTTACCGGTCGCTTTTTCAGTCCCCTTGTCACAAAGCAGGCTTTCGGTACTTCTTCCGGTTGATCATCTCCTCATTGATTTTCCTTAGCCGCTTTCGTGCTTCCGACTATTTTCAGGCTCAATTATACCACGAATTTCTATTCTTTTTTACATTGGGCT
		</sequence>
		<sequence>
			<taxon idref="Ogilbia_sp_ZMUC_P771733_NW_Atlantic_149"/>
			TTTATGGAGTTGTTTTTACTCAATGACTTTTCTGGTTTCGCTGTGACATACTTCACCTGATGTTCCCTTTACCGGTCGCTTTTTCAGTCCCCTTGTCACAAAGCAGGCTTTCGGTATCTCTTCCGGTTGGTCATCTCCTCATTGATTTTCCTTAGCCGCTTTCGTGCTTCCGACTATTTCCAGGCTCAATTGTACCACGAATTTCTATTCTTTTTTACATTGGGCT
		</sequence>
		<sequence>
			<taxon idref="Bassogigas_walkeri_SIO_08_109_SW_Pacific_151"/>
			TTTATGGAGTTGTTTTTACTCAATGACTTTTCTGGTTTCGCTGTGACATACTTCACCTGATGTTCGGTTTACCGGTCGCTTTTTCAGTCCCCTTGTCACGAAGCAGGCTTTCGGTATTTCTTCCGGTTCGTCATCTCCTCATTGATTTTCCTTAGCAGCTTTCGCGCTTCCGACTATTTTCAGGCTCCATTCTACCACGAATTTCTATTCTTTTTTACATTGGGCC
		</sequence>
		<sequence>
			<taxon idref="Sciadonus_galatheae_ZMUC_P771588_SW_Pacific_72"/>
			TTTATGGAGTTGTTTTTACTCAATGACTTTTCTGGTTTCGCTGTGACATACTTCACCTGATGTTCGNTTTACCGGTCGCTTTTTCAGTCCCCTTGTCACAAAGCAGGCTTTCGGTATTTCTTCCGGTTGCTCATCTCCTCATTGATTTTCTTTAGCCGCTTCCACGCTTCCGACTATTTTCAGGCTCCNTNNTACCACGAATTTCNATTCTATTTTACATTGGGCC
		</sequence>
		<sequence>
			<taxon idref="Barathronus_diaphanus_ZMUC_P771586_SW_Pacific_73"/>
			TTTATGGAGTTGTTTTTACTCAATGACTTTTCTGGTTTCGCTGTGACATACTTCACCTGATGTTCCCTTTACCGGTCGCTTTTTCAGTCCYCTTGTCACAAAGCAGGCTTTCGGTATTTCTTCCGGTTGCTCATCTCCTCATTGATTTTCCTTAGCCGCTCTCGCGCTTCCGACTATTTTCAGGCTCCATCCTACCAYGAATTTCTATTCTTTTTTACATTGGGCC
		</sequence>
		<sequence>
			<taxon idref="Bellotia_galathea_ZMUC_P771582_SW_Pacific_74"/>
			NNNNTGGAGTTGTTTTTACTCAATGACTTTTCTGGTTTCGCTGTGACATACTTCACCTGATGTTCGCTTTACCGGTCGCTTTTTCAGTCCCCTTGTCACAAAGCAGGCTTTCGGTATTTCTTCCGGTTGCTCATCTCCTCATTGATTTTCCTTAGCCGCTTTCGCGCTTCCGACTATTTTCAGGCTCAATACTACCACGAATTTCTATTCTTTTTTACATTGGGCT
		</sequence>
		<sequence>
			<taxon idref="Cataetyx_messieri_ZMUC_P771617_SE_Pacific_75"/>
			TTTATGGAGTTGTTCTTACTCAATGACTTTTCTGGTTTCGCTGTGACATACTTCACCTGATGTTCCCTTTACCGGTCGCTTTTTCAGTCCCCTTGTCACAAAGCAGGCTTTCGGTATTTCTTCCGGTTGCTCATCTCCTCATTGATTTTCCTTAGCCGCTTTCGCGCTTCCGACTATATTCAGGCTCGATCCTACCACGAATTTCTATTCTTTTTYACATTGGGCC
		</sequence>
		<sequence>
			<taxon idref="Tuamotuichthys_schwarzhansi_ZMUC_P771583_SW_Pacific_76"/>
			TTTATGGAGTTGTTTTTACTCAATGACTTTTCTGGTTTCGCTGTGACATACTTCACCTGATGTTCGCTTTACCGGTCGCTTTTTCAGTCCCCTTGTCACAAAGCAGGCTTTCGGTATTTCTTCCGGTTGCTCATCTCCTCATTGATTTTCCTTAGCCGCTTTCGCGCTTCCCACTATTTTCAGGCTCGATCCTACCACGAATTTCTATTCTTTTTTACATTGGGCC
		</sequence>
		<sequence>
			<taxon idref="Leucicorus_atlanticus_ZMUC_P771571_SW_Pacific_87"/>
			NTTATGGAGTTGTTTTTACTCAATGACTTTTCTGGTTTCGCTGTGACATACTTCACCTGATGTTCGGTTTACCGGTCGCTTTTTCAGTCCCCTTGTCACAAAGCAGGCTTTCGGTATTTCTTCCGGTTCGTCATCTCCTCATTGATTTTCCTTAGCAGCTTTCGCGCTTCCGACTATTTCCAGGCTCCATTCTACCACGAATTTTTATTCTTTTTTACATTGGGCC
		</sequence>
		<sequence>
			<taxon idref="Luciobrotula_bartschi_ZMUC_P771572_SW_Pacific_88"/>
			TTTATGGAGTTGTTCTTACTCAATGACTTTTCTGGTTTCGCTGTGACATACTTCACCTGATGTTCGGTTTACCGGTCGCTTTTTCAGTCCCCTTGTCACAAAGCAGGCTTTCGGTATTTCTTCCGGTTCGTCATCTCCTCATTGATTTTCCTTAGCAGCTTTCGTGCTTCCGACTATTTTCAGGCTCCATTCTACCACGAATTTCTATTCTTTTTTACATTGGGCT
		</sequence>
		<sequence>
			<taxon idref="Monomitopus_garmani_ZMUC_P771573_SW_Pacific_89"/>
			TTTATGGAGTTGTTTTTACTCAATGACTTTTCTGGTTTCGCTGTGACATACTTCACCTGATGTTCGGTTTACCGGTCGCTTTTTCAGTCCCCTTGTCACAAAGCAGGCTTTCGGTATTTCTTCCGGTTCGTCATCTCCTCATTGATTTTCCTTAGCAGCTTTCGCGCTTCCGACTATTTTCAGGCTCCATTCTACCACGAATTTCTATTCTTTTTTACATTGGGCG
		</sequence>
		<sequence>
			<taxon idref="AF369064_Gadus_morhua_NCBI"/>
			TTTATGGAGTTGTTTTTACTCAATTACTTTTCTGGTTTCGCTGTGACATACTTCACCTGATGTTCGGTTTACCGGTCGCTTTTTCAGTCCCCTTGTCACAAAGCAGGCTTTCGGTATCTCTTCCGGTTCGTCATCTCCTCATTGATTTTCCTTAGCCGCTTTCGTGCTTCCCACTATTTTGAGGCTCAATTCTCCCACGAATTTCTATTCTTTTTTACCTTGGGTC
		</sequence>
		<sequence>
			<taxon idref="JX190859_Rondeletia_loricata_NCBI"/>
			TTTATGGAGTTGTTTTTACTCAATGACTTTTCTGGTTTCGCTGTGACATACTTCACCTGATGTTCGGTTTACCGGTCGCTTTTTCAGTCCCCTTGTCACAAAGCAGGCTTTCGGTATTTCTTCCGGTCCGTCATCTCCTCATTGATTTTCCTTAGCGGCTTTCGCGCTTCCGACTATTTTCAGGCTCCATTCTACCACGAATTTCTATTCTTTTTTACATTGGGCC
		</sequence>
		<sequence>
			<taxon idref="EF095636_Beryx_splendens_NCBI"/>
			TTTATGGAGTTGTTTTTACTCAATGACTTTTCTGGTTTCGCTGTGACATACTTCACCTGATGTTCGGTTTACCGGTCGCTTTTTCAGTCCCCTTGTCACAAAGCAGGCTTTCGGTATTTCTTCCGGTTCGTCATCTCCTCATTGATTTTCCTTAGCGGCTTTCGCGCTTCCGACTATTTTCAGGCTCCATTCTACCACGAATTTCTATTCTTTTTTACATTGGGCC
		</sequence>
		<sequence>
			<taxon idref="JX190851_Lota_lota_NCBI"/>
			TTTATGGAGTTGTTTTTACTCAATTACTTTTCTGGTTTCGCTGTGACATACTTCACCTGATGTTCGGTTTACCGGTCGCTTTTTCAGTCCCCTTGTCACAAAGCAGGCTTTCGGTATCTCTTCCGGTTCGTCATCTCCTCATTGATTTTCCTTAGCCGCTTTCGCGCTTCCCACTATTTTGAGGCTCAATTCTCCCACGAATTTCTATTCTTTTTTACCTTGGGTC
		</sequence>
		<sequence>
			<taxon idref="JX190863_Monocentris_japonicus_NCBI"/>
			TTTATGGAGTTGTTTTTACTCAATGACTTTTCTGGTTTCGCTGTGACATACTTCACCTGATGTTCGGTTTACCGGTCGCTTTTTCAGTCCCCTTGTCACAAAGCAGGCTTTCGGTATTTCTTCCGGTTCGTCATCTCCTCATTGATTTTCCTTAGCGGCTTTCGCGCTTCCGACTATTTTCAGGCTCCATTCTCCCACGAATTTCTATTCTTTTTTACATTGGGCC
		</sequence>
		<sequence>
			<taxon idref="JX189798_Beryx_decadactylus_NCBI"/>
			TTTATGGAGTTGTTTTTACTCAATGACTTTTCTGGTTTCGCTGTGACATACTTCACCTGATGTTCGGTTTACCGGTCGCTTTTTCAGTCCCCTTGTCACAAAGCAGGCTTTCGGTATTTCTTCCGGTTCGTCATCTCCTCATTGATTTTCCTTAGCGGCTTTCGCGCTTCCGACTATTTTCAGGCTCCATTCTACCACGAATTTCTATTCTTTTTTACATTGGGCC
		</sequence>
		<sequence>
			<taxon idref="FJ215294_Gadus_chalcogrammus_NCBI"/>
			TTTATGGAGTTGTTTTTACTCAATTACTTTTCTGGTTTCGCTGTGACATACTTCACCTGATGTTCGGTTTACCGGTCGCTTTTTCAGTCCCCTTGTCACAAAGCAGGCTTTCGGTATCTCTTCCGGTTCGTCATCTCCTCATTGATTTTCCTTAGCCGCTTTCGTGCTTCCCACTATTTTGAGGCTCAATTCTCCCACGAATTTCTATTCTTTTTTACCTTGGGTC
		</sequence>
		<sequence>
			<taxon idref="EU477493_Scomber_scombrus_NCBI"/>
			TTTATGGAGTTGTTTTTACTCAATGACTTTTCTGGTTTCGCTGTGACATACTTCACCTGATGTTCGGTTTACCGGTCGCTTTTTCAGTCCCCTTGTCACAAAGCAGGCTTTCGGTATTTCTTCCGGTTCGTCATCTCCTCATTGATTTTCCTTAGCAGCTCTCGCGCTTCCGACTATTTTCAGGCTCAATTCTACCACGAATTTCTATTCTTTTTTACATTGGGCC
		</sequence>
		<sequence>
			<taxon idref="FJ215265_Merlangius_merlangus_NCBI"/>
			TTTATGGAGTTGTTTTTACTCAATTACTTTTCTGGTTTCGCTGTGACATACTTCACCTGATGTTCGGTTTACCGGTCGCTTTTTCAGTCCCCTTGTCACAAAGCAGGCTTTCGGTATCTCTTCCGGTTCGTCATCTCCTCATTGATTTTCCTTAGCCGCTTTCGTGCTTCCCACTATTTTGAGGCTCAATTCTCCCACGAATTTCTATTCTTTTTTACCTTGGGTC
		</sequence>
		<sequence>
			<taxon idref="FJ215262_Melanogrammus_aeglefinus_NCBI"/>
			TTTATGGAGTTGTTTTTACTCAATTACTTTTCTGGTTTCGCTGTGACATACTTCACCTGATGTTCGGTTTACCGGTCGCTTTTTCAGTCCCCTTGTCACAAAGCAGGCTTTCGGTATCTCTTCCGGTTCGTCATCTCCTCATTGATTTTCCTTAGCCGCTTTCGTGCTTCCCACTATTTTGAGGCTCAATTC-GCCACGAATGTCTATTCTTTTTTACCTTGGGTC
		</sequence>
		<sequence>
			<taxon idref="FJ215297_Trachyrincus_murrayi_NCBI"/>
			TTTATGGAGTCGTTTTTACTCAATTACTTTTCTGGTTTCGCTGTGACATACTTCACCTGATGTTCGGTTTACCGGACGCTTTTTCAGTCCCCTTGTCACAAAGCAGGCTTTCGGTATTTCTTCCGGTCCGTCATCTCCTCATTGATTTTTCTTAGCCGCTTTCGTGCTTCCCACGATTTTAAGGCCCAATTCTCCCACGAATTTTTATTCTTTTTTACCTTCGGTC
		</sequence>
		<sequence>
			<taxon idref="FJ215303_Ventrifossa_garmani_NCBI"/>
			TTTATGGAGTTGTTTTTGCTCAATTACTTTTCTGGTTTCGCCGTGACATACTTCACCTGATGTTCGGTTTACCGGTCGCTTTTTCAGTCCCCTTGTCACAAAGCAGGCTTTCGGTATCTCTTCGGGTTCCTCATCTCCTCATTGATCTTCCTTAGCCGCTTTCGCGCTTCCTACTTTTTCCAGGCTCAATTATCCCACGAATTTCTATTCTTTTTTACCTTCGGTC
		</sequence>
		<sequence>
			<taxon idref="EF094952_Stylephorus_chordatus_NCBI"/>
			TTTATGGAGTTGTTTTTACTCAATTACTTCTCTGGTTTCGCTGTGACATACTTCACCTGATGTTCGGTTTACCGGTCGCTTTTTCAGTCCCCTTGTCACAAAGCAGGTTTTCGGTATTTCTTCCGGTCCGTCATCTCCTCATTGATTTTCCTTGGCTGCTTTCGCGCTTCCCACTATTTTCAGGCTCAATTCTCCCTCGAATTTCTATTCTTTTTTACCTTGGGTC
		</sequence>
		<sequence>
			<taxon idref="JX190872_Macroramphosus_scolopax_NCBI"/>
			TTTATGGAGTTGTTTTTACTCAATGACTTTTCTGGTTTCGCTGTGACATACTTCACCTGATGTTCGGTTTACCGGTCGCTTTTTCAGTCCCCTTGTCACGAAGCAGGCTTTCGGTATTTCTTCCGGTTCGTCATCTCCTCATTGATTTTCCTAAGCGCCTTTCGCGCTTCCGACTATTTTCAGGCTCCATTCTACCACGAATTTCTATTCTCTTTCACATTGGGCC
		</sequence>
		<sequence>
			<taxon idref="JX189801_Aeoliscus_strigatus_NCBI"/>
			TTTATGGAGTTGTTTTTACTCAATGACTTTTCTGGTTTCGCTGTGACATACTTCACCTGATGTTTGGTTTACCGGTCGCTTTTTCAGTCCCCTTGTCACAAAGCAGGCTTTCGGTATTTCTTCCGGTTCGTCATCTCCTCATTGATTTTCCTTAGCCGCTTTCGCGCTTCCGACTATTTTCAGGCTCCATTGTGCCACGAATTTCTATTCTTTTTTACATTGGGTC
		</sequence>
		<sequence>
			<taxon idref="JX190855_Barbourisia_rufa_NCBI"/>
			TTTATGGAGTTGTTTTTACTCCATGACTTTTCTGGTTTCGCTGTGACATACTTCACCTGATGTTCGGTTTACCGGTCGCTTTTTCAGTCCCCTTGTCACAAAGCAGGCTTTCGGTATTTCTTCCGGTTCGTCATCTCCTCATTGATTTTCCTTAGCGGCTTTCGCGTTTCCGACTATTTTCAGGCTCCATTCTACCACGAATTTCTATTCTTTTTTACATTGGGCC
		</sequence>
		<sequence>
			<taxon idref="NC_013136_Platax_orbicularis_NCBI"/>
			TTTATGGAGTTGTTCTTACCCAATGACTTTTCTGGTTTCGCTGTGACATACTTCACCTGATGTTTGGTTTACCGGTCGCTTTTTCAGTCCCCTTGTCACAAAGCAGGCTTTCGGTATCTCTTCCGGTTCGTCATCTCCTCATTGATTTTCCTTAGCGGCTCTCGCGCTTCCGACTATTTTCAGGCTCCATTCTACCACGAATTTCTATTCTTTTTTACATTGGGCC
		</sequence>
		<sequence>
			<taxon idref="EU167899_Rastrelliger_brachysoma_NCBI"/>
			TTTATGGAGTTGTTTTTACTCAATGACTTTTCTGGTTTCGCTGTGACATACTTCACCTGATGTTCGGTTTACCGGTCGCTTTTTCAGTCCCCTTGTCACAAAGCAGGCTTTCGGTATTTCTTCCGGTTCGTCATCTCCTCATTGATTTTCCTTAGCAGCTCTCGCGCTTCCGACTATTTTCAGGCTCAATTCTACCACGAATTTCTATTCTTTTTTACATTGGGCC
		</sequence>
		<sequence>
			<taxon idref="FJ215289_Pollachius_virens_NCBI"/>
			TTTATGGAGTTGTTTTTACTCAATTACTTTTCTGGTTTCGCTGTGACATACTTCACCTGATGTTCGGTTTACCGGTCGCTTTTTCAGTCCCCTTGTCACAAAGCAGGCTTTCGGTATCTCTTCCGGTTCGTCATCTCCTCATTGATTTTCCTTAGCCGCTTTCGTGCTTCCCACTATTTTGAGGCTCAATTCTCCCACGAATTTCTATTCTTTTTTACCTTGGGTC
		</sequence>
		<sequence>
			<taxon idref="JN230904_Merluccius_merluccius_NCBI"/>
			TTTATGGAGTTGTTTTTACTCAATTACTTTTCTGGTTTCGCTGTGACATACTTCACCTGATGTTCCGTTTACCGGTCGCTTTTTCAGTCCCCTTGTCACAAAGCAGGCTTTCGGTATCTCTTCGGGTTCGTCATCTCCTCATTGATTTTTCTTAGCCTCTTTCGCGCTTCCCACTATTTCGAGGCTCGATTCTCCCACGAATTTCTATCCTTTTTTACCTTGGGTC
		</sequence>
		<sequence>
			<taxon idref="NC_016870_Seriola_dumerili_NCBI"/>
			TTTATGGAGTTGTTTTTACTCAATGACTTTTCTGGTTTCGCTGTGACATACTTCACCTGATGTTCGGTTTACCGGTCGCTTTTTCAGTCCCCTTGTCACAAAGCAGGCTTTCGGTATTTCTTCCGGTTCGTCATCTCCTCATTGATTTTCCTTGGCGGCTCTCGCGCTTCCCACTATTTTCAGGCTCCATTCTACCACGAATTTTTATTCTTTTCTACATTGGGCC
		</sequence>
		<sequence>
			<taxon idref="Porogadus_miles_ZMUB_MAR_2661_N_Atlantic_Prm06"/>
			TTTATGGAGTTGTTTTTACTCAATGACTTTTCTGGTTTCGCTGTGACATACTTCACCTGATGTTCGCTTTACCGGTCGCTTTTTCAGTCCCCTTGTCACAAAGCAGGCTTTCGGTATTTCTTCCGGTTCGTCATCTCCTCATTGATTTTCCTTAGCAGCTTTCGCGCTTCCGACTATTTTCAGGCTCCATTCTACCACGAATTTTTATTCTTTTTTACATTGGGCC
		</sequence>
		<sequence>
			<taxon idref="Ogilbichthys_sp_n_USNM_349073_NW_Atlantic_Prm11"/>
			TTTATGGAGTTGTTTTTACTYAATGACTTTTCTGGTTTCGCTGTGACATACTTCACCTGATGTTCCCTTTACCGGTCGCTTTTTCAGTCCCCTTGTCACAAAGCAGGCTTTCGGTATCTCTTCCGGTTGGTCATCTCCTCATTGATTTTCCTTAGCCGCTTTCGTGCTTCCGACTATTTTCAGGCTCAATTATACCACGAATTTCTATTCTTTTTTACATTGGGCT
		</sequence>
		<sequence>
			<taxon idref="Holcomycteronus_brucei_ZMUC_P771528_S_Indian_Ocean_Prm116"/>
			TTTATGGAGTTGTTTTTACTCAATGACTTTTCTGGTTTCGCTGTGACATACTTCACCTGATGTTCGGTTTACCGGTCGCTTTTTCAGTCCCCTTGTCACGAAGCAGGCTTTCGGTATTTCTTCCGGTTCGTCATCTCCTCATTGATTTTCCTTAGCAGCTTTCGCGCTTCCGACTATTTTCAGGCTCCATTCTACCACGAATTTCTATTCTTTTTTACATTGGGCC
		</sequence>
		<sequence>
			<taxon idref="Dinematichthys_iluocoeteoides_USNM_334123_SE_Pacific_Prm12"/>
			TTTATGGAGTTGTTTTTACTCAATGACTTTTCTGGTTTCGCTGTGACATACTTCACCTGATGTTCGCTTTACCGGTCGCTTTTTCAGTCCCCTTGTCACAAAGCAGGCTTTCGGTATTTCTTCCGGTTGATCATCTCCTCATTGATTTTCCTTAGCCGCTTTCGTGCTTCCGACTATTTTCAGGCTCAATTGTACCACGAATTTCTATTCTTTTTTACATTGGGCT
		</sequence>
		<sequence>
			<taxon idref="Apagesoma_australis_ZMUC_P771525_S_Indian_Ocean_Prm120"/>
			TTTATGGAGTTGTTTTTACTCAATGACTTTTCTGGTTTCGCTGTGACATACTTCACCTGATGTTCGGTTTACCGGTCGCTTTTTCAGTCCCCTTGTCACAAAGCAGGCTTTCGGTATTTCTTCCGGTTCGTCATCTCCTCATTGATTTTCCTTAGCAGCTTTCGCGCTTCCGACTATTTTCAGGCTCCATTCTACCACGAATTTCTATTCTTTTTTACATTGGGCC
		</sequence>
		<sequence>
			<taxon idref="Diplacanthopoma_brachysoma_MCZ155341_NW_Atlantic_Prm13"/>
			TTTATGGAGTTGTTTTTACTCAATGACTTTTCTGGTTTCGCTGTGACATACTTCACCTGATGTTCGCTTTACCGGTCGCTTTTTCAGTCCCCTTGTCACAAAGCAGGCTTTCGGTATTTCTTCCGGTTGCTCATCTCCTCATTGATTTTCCTTAGCCGCTTTCGCGCTTCCGACTATTTTCAGGCTCAATCCTCCCACGAATTTCTATTCTTTTTTACATTGGGCC
		</sequence>
		<sequence>
			<taxon idref="Dicrolene_intronigra_MCZ158834_NW_Atlantic_Prm14"/>
			TTTATGGAGTTGTTTTTACTCAATGACTTTTCTGGTTTCGCTGTGACATACTTCACCTGATGTTCGGTTTACCGGTCGCTTTTTCAGTCCCCTTGTCACAAAGCAGGCTTTCGGTATTTCTTCCGGTTCGTCATCTCCTCATTGATTTTCCTTAGCAGCTTTCGTGCTTCCGACTATTTCCAGGCTCCATTCTACCACGAATTTCTATTCTTTTTTACATTGGGCC
		</sequence>
		<sequence>
			<taxon idref="Diancistrus_tongaensis_USNM_374200_SE_Pacific_Prm16"/>
			CTTATGGAGTTGTTCTTACTCAATGACTTTTCTGGTTTCGCTGTGACATACTTCACCTGATGTTCGCTTTACCGGTCGCTTTTTCAGTCCCCTTGTCACAAAGCAGGCTTTCGGTATTTCTTCCGGTTGATCATCTCCTCATTGATTTTCCTTAGCCGCTTTCGTGCTTCCGACTATTTTCAGGCTCAATTATACCACGAATTTCTATTCTTTTTTACATTGGGCT
		</sequence>
		<sequence>
			<taxon idref="Bidenichthys_capensis_SAIAB_uncat_not_seen_SE_Indian_Ocean_Prm18"/>
			TTTATGGAGTTGTTTTTACTCAATGACTTTTCTGGTTTCGCTGTGACATACTTCACCTGATGTTCGCTTTACCGGTCGCTTTTTCAGTCCCCTTGTCACAAAGTAGGCTTTTGGTATCTCTTCCGGTTACTCATCTCCTCATTGATTTTCCTTAGCCGCTCTCGCGCTTCCGACTATTTCCAGGCTCAATTCTACCACGAATTTCTATTCTTTTTTACATTCGGCC
		</sequence>
		<sequence>
			<taxon idref="Ventichthys_biospeedoi_MNHN_2004_2038_PT_SE_Pacific_Prm19"/>
			TTTATGGAGTTGTTCTTACTCAATGACTTTTCTGGTTTCGCTGTGACATACTTCACCTGATGTTCGCTTTACCGGTCGCTTTTTCAGTCCCCTTGTCACAAAGCAGGCTTTCGGTACTTCTTCCGGTTCGTCATCTCCTCATTGATTTTCCTTAGCAGCTTTCGCGCTTCCGACTATTTTCAGGCTCCATTCTACCACGAATTTCTATTCTTTTTTACATTGGGCC
		</sequence>
		<sequence>
			<taxon idref="Diancistrus_jeffjohnsoni_NT_159_1_of_2_E_Indian_Ocean_Prm21"/>
			TTTATGGAGTTGTTTTTACTCAATGACTTTTCTGGTTTCGCTGTGACATACTTCACCTGATGTTCCCTTTACCGGTCGCTTTTTCAGTCCCCTTGTCACAAAGCAGGCTTTCGGTATTTCTTCCGGTTGATCATCTCCTCATTGATTTTCCTTAGCCGCTTTCGTGCTTCCGACTATTTTCAGGCTCAATTATACCACGAATTTCTATTCTTTTTTACATTGGGCT
		</sequence>
		<sequence>
			<taxon idref="Aphyonus_gelatinosus_ZMUB_MAR_3880_N_Atlantic_Prm41"/>
			TTTATGGAGTTGTTTTTACTCAATGACTTTTCTGGTTTCGCTGTGACATACTTCACCTGATGTTCGCTTTACCGGTCGCTTTTTCAGTCCCCTTGTCACAAAGCAGGCTTTCGGTATTTCTTCCGGTTGCTCATCTCCTCATTGATCTTCCTTAGCCGCTTTCGCGCTTCCGACTATTTCCAGGCTCAATCCTACCACGAATTTCTATTCTTTTTTACATTGGGCC
		</sequence>
		<sequence>
			<taxon idref="Ogilbia_cayorum_ZMUC_P771463_NW_Atlantic_Prm48"/>
			TTTATGGAGTTGTTTTTACTCAATGACTTTTCTGGTTTCGCTGTGACATACTTCACCTGATGTTCCCTTTACCGGTCGCTTTTTCAGTCCCCTTGTCACAAAGCAGGCTTTCGGTATCTCTTCCGGTTGGTCATCTCCTCATTGATTTTCCTTAGCCGCTTTCGTGCTTCCGACTATTTCCAGGCTCAATTATACCACGAATTTCTATTCTTTTTTACATTGGGCT
		</sequence>
		<sequence>
			<taxon idref="Cataetyx_niki_NMNZ_P41257_SW_Pacific_Prm53"/>
			TTTATGGAGTTGTTTTTACTCAATGACTTTTCTGGTTTCGCTGTGACATACTTCACCTGATGTTCCCTTTACCGGTCGCTTTTTCAGTCCCCTTGTCACAAAGCAGGCTTTCGGTATTTCTTCCGGTTGCTCATCTCCTCATTGATTTTCCTTAGCCGCTTTCGCGCTTCCGACTATTTTCAGGCTCAATCCTACCACGAATTTCTATTCTTTTTTACATTGGGCC
		</sequence>
		<sequence>
			<taxon idref="Acanthonus_armatus_MNHN_2004_1311_E_Atlantic_Prm81"/>
			TTTATGGAGTTGTTTTTACTCAATGACTTTTCTGGTTTCGCTGTGACATACTTCACCTGATGTTCCGTTTACCGGTCGCTTTTTCAGTCCCCTTGTCACAAAGCAGGCTTTCGGTATTTCTTCCGGTTGGTCATCTCCTCATTGATTTTCCTTAGCAGCTTTCGCGCTTCCGACTATTTTCAGGCTCTATTCTACCACGAATTTCTATTCTTTTTTACATTGGGCG
		</sequence>
		<sequence>
			<taxon idref="Dannevigia_tusca_none_discarded_SW_Pacific_Prm95"/>
			TTTATGGAGTTGTTTTTACTCAATGACTTTTCTGGTTTCGCTGTGACATACTTCACCTGATGTTCGGTTTACCGGTCGCTTTTTCAGTCCCCTTGTCACAAAGCAGGCTTTCGGTATTTCTCCCGGTTCATCATCTCCTCATTGATTTTCCTTAGCAGCTTTCGCGCTTCCGACTATTTTCAGGCTCCATCCTACCACGAATTTTTATTCTCTTTTACATTGGGCC
		</sequence>
		<sequence>
			<taxon idref="Chilara_taylori_KU28277_NE_Pacific_PrmB"/>
			TTTATGGAGTTGTTTTTGCTGAACCACTTCTCTGGCTTCGTTGTGACATACTTCACCTGATGTTCCCTTGCCGGGTCGCTCTTTCAGTCCCCTTGTCATGAAGCACGCTATCGGTAATTCCTCCGGTTTGTCATCTCCTCATTGATTTTCCTTAGGATCTTTGGTCCTTCGTACTATTTCTAGGCCCCATAATACCACGAATTTTTATTCTTTTTCACATCGCGTC
		</sequence>
		<sequence>
			<taxon idref="Lepophidium_profundorum_KU27197_NW_Atlantic_PrmE"/>
			TTTATGGAGTTGTTTTTACTAAATCACTTTTCTGGTTTCGCTGTGACATACTTCACCTGATGTTCGGTTTACGGGTCGCTTTTTCAGTCCCCTTGTCACAAAGCAGGCTATCGGTATTTCTTGTGGTTGCTCATCTCCTCATTGATTTTCCTTAGGGGCTTTCGCGCTTCCTACTATTTTCAGGCTCAATTGTACCACGAATTTTTATCCTTTTTTACATTGGGTC
		</sequence>
		<sequence>
			<taxon idref="Typhliacina_pearsei_ZMUC_P771455_W_Atlantic_PrmV_"/>
			TTTATGGAGTTGTTTCTACTCAATGACTTTTCTGGTTTCGCTGTGACATACTTCACCTGATGTTCCCTTTACCGGTCGCTTTTTCAGTCCCCTTGTCACAAAGCAGGCTTTCGGTATTTCTCCCGGTTGGTCATCTCCTCATTGATTTTCCTTAGCCGCTTTCGTGCTTCCGACTATTTCCAGGCTCAATTATACCACGAATTTCTATTCTTTTTTACATTGGGCT
		</sequence>
		<sequence>
			<taxon idref="NC_011219_Rachycentron_canadum_NCBI"/>
			TTTATGGAGTTGTCATTACTCCATGACTTTTCTGGCTTCGTTGTGACATACTTCACCTGATGTTCCGTTCACAGGTCGCTCTTTCAGTCCCCTTGTCACTAAGCAGGCTTTCGGTATTCCTTTCGGTTCCTCATCTCCTCATTGATTTTTCTTAGCGGCTTTCGCCCTTCCGACTATTTCCAGGCTCCACCTTACCACGAATTTTTATTCTTTTTTACATTTGCTT
		</sequence>
		<sequence>
			<taxon idref="NC_009852_Zanclus_cornutus_NCBI"/>
			TTTATGGAGTTGTTTTTACTCAATGACTTTTCTGGTTTCGCTGTGACATACTTCACCTGATGTTTGGTTTACCGGTCGCTTTTTCAGTCCCCTTGTCACAAAGCAGGCTTTCGGTATCTCTTCCGGTTGGTCATCTCCTCATTGATTTTCCTTAGCGGCTCTCGTGCTTCCGACTATTTTCAGGCTCCATTCTACCACGAATTTCTATTCTTTTTTACATTGGGCC
		</sequence>
	</alignment>

	<!-- The sequence alignment (each sequence refers to a taxon above).         -->
	<!-- ntax=53 nchar=81                                                        -->
	<alignment id="alignment4" dataType="nucleotide">
		<sequence>
			<taxon idref="Diancistrus_typhlops_uncat_E_Indian_Ocean_1148"/>
			GCAGATATAGTTT-AA-CAAAAACATTAGATTGTGATTCTAAAAACAGAGGTTAAAATCCCCTTATCCGCC----------
		</sequence>
		<sequence>
			<taxon idref="Ogilbia_sp_ZMUC_P771733_NW_Atlantic_149"/>
			GCAGACATGGTCT-AA-TAAAGACGTTAGATTGTGATTCTAAAAATAGAGGTTAAACCCCCCTTGTCCGCC----------
		</sequence>
		<sequence>
			<taxon idref="Bassogigas_walkeri_SIO_08_109_SW_Pacific_151"/>
			GTAGACATAGTTT-AA-CAAAAATATTAGATTGTGATTCTAAAGACAGGGNTTAAAGTCCCCTTGTCCACC----------
		</sequence>
		<sequence>
			<taxon idref="Sciadonus_galatheae_ZMUC_P771588_SW_Pacific_72"/>
			GCAGANATAGTTT-AA-CGAAGACATCAGATTGTGATTCTNAAAACAGGGGTTGAACCCCCCTTATCCGCC----------
		</sequence>
		<sequence>
			<taxon idref="Barathronus_diaphanus_ZMUC_P771586_SW_Pacific_73"/>
			GCAGATATAGTTT-AA-CGAAAACGCCAGATTGTGATTCTGAAAACAGAGGTTGAACCCCCCTTATCCGCC----------
		</sequence>
		<sequence>
			<taxon idref="Bellotia_galathea_ZMUC_P771582_SW_Pacific_74"/>
			GCAGACATAGTTT-AA-CAAAAACATTAGATTGTGATTCTAAAAATGGTGGTTAAACTCCCCCTGTCCGCC----------
		</sequence>
		<sequence>
			<taxon idref="Cataetyx_messieri_ZMUC_P771617_SE_Pacific_75"/>
			GCAGGCATAGTTT-AA-CAAAAACATTAGATTGTGATTCTAAAAATAGGGGTTAAACTCCCCCTGTCCGCC----------
		</sequence>
		<sequence>
			<taxon idref="Tuamotuichthys_schwarzhansi_ZMUC_P771583_SW_Pacific_76"/>
			GCAGACATAGTTT-AA-CAAAAACGTTAGATTGTGATTCTAAAGACAAAGGTTAAAATCCTTTTGTCCGCC----------
		</sequence>
		<sequence>
			<taxon idref="Leucicorus_atlanticus_ZMUC_P771571_SW_Pacific_87"/>
			GTAGATATAGTTT-AA-CGAAAACATTAGATTGTGATTCTAAAGATAGGGGTTAGAACCCCTTTATCCACC----------
		</sequence>
		<sequence>
			<taxon idref="Luciobrotula_bartschi_ZMUC_P771572_SW_Pacific_88"/>
			GTAGATATAGTTT-AA-CCAAGATATTAGACTGTGACTCTAAAGATAGGGGTTAAAACCCCCTTATCCACC----------
		</sequence>
		<sequence>
			<taxon idref="Monomitopus_garmani_ZMUC_P771573_SW_Pacific_89"/>
			GTAGACATAGTTT-AA-CAAAAACATTAGATTGTGATTCTAAAAACAGGGGTTAGAGCCCCCTTGTTCACC----------
		</sequence>
		<sequence>
			<taxon idref="AF369064_Gadus_morhua_NCBI"/>
			GTAGATTTAGTTT-AA-CCAAGACATTAGATTGTGATTCTAAAAATAGAGGTTAAACCCCTCTAATCCACC----------
		</sequence>
		<sequence>
			<taxon idref="JX190859_Rondeletia_loricata_NCBI"/>
			GTAGATATAGTTT-AA-ACAAAACATTAGATTGTGATTCTAAAAACAGAGGTTAAAGCCCCCTTATCCACC----------
		</sequence>
		<sequence>
			<taxon idref="EF095636_Beryx_splendens_NCBI"/>
			GTAGACATAGTTT-AA-ACAAAACGTTAGATTGTGATTCTAGAAACGGAGGTTAAAGCCCTCTTGTCCACC----------
		</sequence>
		<sequence>
			<taxon idref="JX190851_Lota_lota_NCBI"/>
			GTAGATTTAGTTT-AA-TTAAGACATTAGATTGTGATTCTAAAAATAGAGGTTAAACCCCTCTAATCCACC----------
		</sequence>
		<sequence>
			<taxon idref="JX190863_Monocentris_japonicus_NCBI"/>
			GTAGGTATAGTTT-AA-CTAAAACGTTAGATTGTGATTCTAAAAACAGAGGTTAAAGCCCCCTTACCCACC----------
		</sequence>
		<sequence>
			<taxon idref="JX189798_Beryx_decadactylus_NCBI"/>
			GTAGACATAGTTTAAA-CAAAAACGTTAGATTGTGATTCTAAAAACGGAGGTTAAAGCCCTCTTGTCCACC----------
		</sequence>
		<sequence>
			<taxon idref="FJ215294_Gadus_chalcogrammus_NCBI"/>
			GTAGATTTAGTTT-AA-CCAAGACATTAGATTGTGATTCTAAAAATAGAGGTTGAACCCCTCTAATCCACC----------
		</sequence>
		<sequence>
			<taxon idref="EU477493_Scomber_scombrus_NCBI"/>
			GTAGATATAGTTTAAAGCTAAAACATTAGACTGTGGCTCTAAAGATGGGGGTTAAAATCCCCCTACTTACC----------
		</sequence>
		<sequence>
			<taxon idref="FJ215265_Merlangius_merlangus_NCBI"/>
			GTAGATTTAGTTT-AA-CCAAGACATTAGATTGTGATTCTAAAAATAGAGGTTAAACCCCTCTAATCCACC----------
		</sequence>
		<sequence>
			<taxon idref="FJ215262_Melanogrammus_aeglefinus_NCBI"/>
			GTAGATTAAGTT---A-CCAAGACATTAGATTGTGATTCTAAAAATAGAGGTTAAACTCCTCTAATCCACC----------
		</sequence>
		<sequence>
			<taxon idref="FJ215297_Trachyrincus_murrayi_NCBI"/>
			GTAGATCTAGTTTTAA-AAAGAATATTAGATTGTGATTCTAATGGTAGAGGTTAAAATCCTGTGATTTACA----------
		</sequence>
		<sequence>
			<taxon idref="FJ215303_Ventrifossa_garmani_NCBI"/>
			GTAGATTTAGTTT-AA--AAAAACATTAGATCGTGACTCTGAAAATAGAGGTTAAACCCCCCTAATCCACC----------
		</sequence>
		<sequence>
			<taxon idref="EF094952_Stylephorus_chordatus_NCBI"/>
			GCAGATATAGTTTTAA-TTAAAACCTTAGATTGTGATTCTAAAGATAGGCGTTAAAATCCCCTTATCTGCA----------
		</sequence>
		<sequence>
			<taxon idref="JX190872_Macroramphosus_scolopax_NCBI"/>
			GTAGATATAGTTT-AA-TCAAAACATTAGATTGTGATTCTAAAAACAGGGGTTAAAACCCCCTTATCCACC----------
		</sequence>
		<sequence>
			<taxon idref="JX189801_Aeoliscus_strigatus_NCBI"/>
			GTAGGCATAGTTT-AA-CCAAGACATTAGATTGTGATTCTAAAAATGGGGGTTAAACTCCCCCTGCCCACC----------
		</sequence>
		<sequence>
			<taxon idref="JX190855_Barbourisia_rufa_NCBI"/>
			GTAGATATAGTTT-AA-GTAAAACATTAGATTGTGATTCTAAAAATAGGGGTTAAAATCCCCTTATCCACC----------
		</sequence>
		<sequence>
			<taxon idref="NC_013136_Platax_orbicularis_NCBI"/>
			GCAGACATAGTTTAAC-ATAAAACATTAGATTGTGATTCTAAAAATGGGGGTGAGACTCCCTCTTTCTGCC----------
		</sequence>
		<sequence>
			<taxon idref="EU167899_Rastrelliger_brachysoma_NCBI"/>
			GTAGATATAGTTTAAAGCTAAGACATTAGACTGTGGCTCTAAAAATGAAGGTTCAAGTCCTTCTATTTACCGAGAGAGACT
		</sequence>
		<sequence>
			<taxon idref="FJ215289_Pollachius_virens_NCBI"/>
			GTAGATTTAGTTT-AA-CCAAGACATTAGATTGTGATTCTAAAAATAGAGGTTAAACTCCTCTAATCCACC----------
		</sequence>
		<sequence>
			<taxon idref="JN230904_Merluccius_merluccius_NCBI"/>
			GTAGGCTTAGTTT-AA-TGAAGACATTAGATTGTGATTCTAAAAATAGAGGTTAAACCCCTCTAACCCACC----------
		</sequence>
		<sequence>
			<taxon idref="NC_016870_Seriola_dumerili_NCBI"/>
			GTAGACATAGTTT-AA-CAAAAACATTAGATTGTGATTCTAAAAATAGGGGTTAAACTCCCCTTGTCCACC----------
		</sequence>
		<sequence>
			<taxon idref="Porogadus_miles_ZMUB_MAR_2661_N_Atlantic_Prm06"/>
			GTAGACATAGTTT-AA-CCAAAACGTTAGATTGTGATTCTAAAAATAGGGGTTAGACACCCCTTGTCCACC----------
		</sequence>
		<sequence>
			<taxon idref="Ogilbichthys_sp_n_USNM_349073_NW_Atlantic_Prm11"/>
			GCAGACATAGTTT-AA-CAAAGACATTAGATTGTGATTCTAAAAATAGAGGTTAAAACCCCCTTGTCCGCC----------
		</sequence>
		<sequence>
			<taxon idref="Holcomycteronus_brucei_ZMUC_P771528_S_Indian_Ocean_Prm116"/>
			GTAGATATAGTTT-AG-CGAAAACATTAGATTGTGATTCTAAAAATAGGGGTTAAAACCCCCTTATCCACC----------
		</sequence>
		<sequence>
			<taxon idref="Dinematichthys_iluocoeteoides_USNM_334123_SE_Pacific_Prm12"/>
			GCAGACATAGTTT-AG-CAAAAACGTTAGATTGTGATTCTAAAAACAGGGGTTAAACCCCCCTTGTCCGCC----------
		</sequence>
		<sequence>
			<taxon idref="Apagesoma_australis_ZMUC_P771525_S_Indian_Ocean_Prm120"/>
			GTAGACATAGTTT-AA-CAAAAACATTAGATTGTGATTCTAAAAATAGGGGTTAAAGCCCCCTTGTCCACC----------
		</sequence>
		<sequence>
			<taxon idref="Diplacanthopoma_brachysoma_MCZ155341_NW_Atlantic_Prm13"/>
			GCAGATATAGTTT-AA-TAAAAACGTTAGATTGTGATTCTAAAAACAGAGGTTAAAGCCCCCTTATCCGCC----------
		</sequence>
		<sequence>
			<taxon idref="Dicrolene_intronigra_MCZ158834_NW_Atlantic_Prm14"/>
			GTAGATATAGTTT-AA-CAAAAATACTAGATTGTGATTCTAAAGATAGGGGTTAAAATCCCCTTATTCACC----------
		</sequence>
		<sequence>
			<taxon idref="Diancistrus_tongaensis_USNM_374200_SE_Pacific_Prm16"/>
			GCAGATATAGTTT-AA-CAAAAACATTAGATTGTGATTCTAAAAACAGAGGTTAAAACCCCCTTATCCGCC----------
		</sequence>
		<sequence>
			<taxon idref="Bidenichthys_capensis_SAIAB_uncat_not_seen_SE_Indian_Ocean_Prm18"/>
			GCAAATATAGTAT-AA-TAAAAACGTTAGATTGTGATTCTAAAAATAGAGGTTAAACCCCTCTTGTTCGCC----------
		</sequence>
		<sequence>
			<taxon idref="Ventichthys_biospeedoi_MNHN_2004_2038_PT_SE_Pacific_Prm19"/>
			GTAGATATAGTTT-AA-CGAAAACATTAGATTGTGATTCTAAAGACAGGGGTTAAAACCCCTTTATCCACC----------
		</sequence>
		<sequence>
			<taxon idref="Diancistrus_jeffjohnsoni_NT_159_1_of_2_E_Indian_Ocean_Prm21"/>
			GCAGATATAGTTT-AA-CAAAAACGTTAGATTGTGATTCTAAAAACAGAGGTTAAAATCCCCTTATCCGCC----------
		</sequence>
		<sequence>
			<taxon idref="Aphyonus_gelatinosus_ZMUB_MAR_3880_N_Atlantic_Prm41"/>
			GCAGATATGGTTT-AA-CAAAAACACTAGATTGTGATTCTAGAGATAGGGGTTAAAGCCCTCTTATCCGCC----------
		</sequence>
		<sequence>
			<taxon idref="Ogilbia_cayorum_ZMUC_P771463_NW_Atlantic_Prm48"/>
			GCAGACATGGTCT-AA-TAAAGACGTTAGATTGTGATTCTAAAAATAGAGGTTAAACCCCCCTTGTCCGCC----------
		</sequence>
		<sequence>
			<taxon idref="Cataetyx_niki_NMNZ_P41257_SW_Pacific_Prm53"/>
			GCAGATATAGTTT-AA-CAAAAACATTAGATTGTGATTCTAAAAATAGAGGTTAAACTCCCCTTATCCGCC----------
		</sequence>
		<sequence>
			<taxon idref="Acanthonus_armatus_MNHN_2004_1311_E_Atlantic_Prm81"/>
			GTAGGTCTAGTTTAAA-TAAAAACATTAGATTGTGATTCTAAAAACAGGGGTTAAAACCCCCTCACCCACC----------
		</sequence>
		<sequence>
			<taxon idref="Dannevigia_tusca_none_discarded_SW_Pacific_Prm95"/>
			GTAGATACAGTTT-AA-CCAAAACATTAGATTGTGATTCTAAAAATAGGGGTTAAAATCCCCTTGTCCACC----------
		</sequence>
		<sequence>
			<taxon idref="Chilara_taylori_KU28277_NE_Pacific_PrmB"/>
			GTCGACATAGTTTTAA-CTAAAACACCAGATTGTGATTCTGGAGTCGGGGGTTAGAGTCCCCCTGTCCACC----------
		</sequence>
		<sequence>
			<taxon idref="Lepophidium_profundorum_KU27197_NW_Atlantic_PrmE"/>
			GTAGGTATAGTTTCAA-CTAAAACACTAGATTGTGATTCTAGAAATAGAGGTTAAAACCCCCTTACCCACC---------C
		</sequence>
		<sequence>
			<taxon idref="Typhliacina_pearsei_ZMUC_P771455_W_Atlantic_PrmV_"/>
			GCAGATATAATTT-AA-CAAAAATATTAGATTGTGATTCTAAAAATAGAGGTTAAACCCCTCTTGTCCGCC----------
		</sequence>
		<sequence>
			<taxon idref="NC_011219_Rachycentron_canadum_NCBI"/>
			GTAGAT-TAGTTT-AA-CAAAAACGTTAGATTGTGATTCTAAAAACAGGGGTTAAACTCCCCTTATTCACC----------
		</sequence>
		<sequence>
			<taxon idref="NC_009852_Zanclus_cornutus_NCBI"/>
			GTAGACATAGTTT-AA-CCAAAACATTAGATTGTGATTCTAAAGACAGAGGTTAGAGCCCTCTTGTCCACC----------
		</sequence>
	</alignment>

	<!-- The sequence alignment (each sequence refers to a taxon above).         -->
	<!-- ntax=53 nchar=71                                                        -->
	<alignment id="alignment5" dataType="nucleotide">
		<sequence>
			<taxon idref="Diancistrus_typhlops_uncat_E_Indian_Ocean_1148"/>
			GAGAGAGGCGCG-ACCGCAACGAATACTGCTAATTT-TCGCCACC-CG-GTTAAAATCCAGGGCTCACTCG
		</sequence>
		<sequence>
			<taxon idref="Ogilbia_sp_ZMUC_P771733_NW_Atlantic_149"/>
			GAGAGAGGCATG-ACCGCAACGAATACTGCTAATTT-TCGCCACCCCA-GTTAAAGCCCGGGGCTCACTCG
		</sequence>
		<sequence>
			<taxon idref="Bassogigas_walkeri_SIO_08_109_SW_Pacific_151"/>
			GAGAGGGGCACG-ATTGCACCGAATACTGCTAATTT-TCGCCACCTNG-GTTAAACCCCAGGGCCCACTCG
		</sequence>
		<sequence>
			<taxon idref="Sciadonus_galatheae_ZMUC_P771588_SW_Pacific_72"/>
			GAGAGNGGCAAG-ACNGCANCGANGACTGCTAATTT-TCGCCACCCCA-GTTNAAGCCNNGGGNTCACTCG
		</sequence>
		<sequence>
			<taxon idref="Barathronus_diaphanus_ZMUC_P771586_SW_Pacific_73"/>
			GAGAGAGGCAAG-ACCGCAACGAAWACTGCTAATTT-TYGCCACCCCA-GTTAAA-CCCGGGGCTCACTCG
		</sequence>
		<sequence>
			<taxon idref="Bellotia_galathea_ZMUC_P771582_SW_Pacific_74"/>
			GAGAGAGGCAAG-ACCGCAACGAATACTGCTAATTT-TCGCTACCCCA-GTTAGAACCCGGGGCTCACTCG
		</sequence>
		<sequence>
			<taxon idref="Cataetyx_messieri_ZMUC_P771617_SE_Pacific_75"/>
			GAGAGAGGCAAG-ACCGCAACGAATACTGCTAATTT-TCGCTTCCCCA-GTTAAAGCCCGGGGCTCACTCG
		</sequence>
		<sequence>
			<taxon idref="Tuamotuichthys_schwarzhansi_ZMUC_P771583_SW_Pacific_76"/>
			GAGAGAGGCAAG-ACCGCAACGAAACCTGCTAATTT-TYGCCACCCCA-GTTAAAACCCGGGGCTCACTCG
		</sequence>
		<sequence>
			<taxon idref="Leucicorus_atlanticus_ZMUC_P771571_SW_Pacific_87"/>
			GAGAGGGGCACG-ATTGCACCGAATTCTGCTAAATT-TCGCAACCTTGCGTTAAACCCCGGGGC-----CA
		</sequence>
		<sequence>
			<taxon idref="Luciobrotula_bartschi_ZMUC_P771572_SW_Pacific_88"/>
			GAGGGGGGCACG-ACTGCACCGGATACTGCTAATTT-TCGCCACCCTG-GTTAAACCCCGGGGCCCGCTCG
		</sequence>
		<sequence>
			<taxon idref="Monomitopus_garmani_ZMUC_P771573_SW_Pacific_89"/>
			GAGAGGGGCACG-ACTGCACCGAATTCTGCTAAATT-TCGCCGCCTCG-GTTAGACCCCGGGGCCCACTCG
		</sequence>
		<sequence>
			<taxon idref="AF369064_Gadus_morhua_NCBI"/>
			GAGAGAGGCCCG-ACGGCAATGAAGACTGCTAACTA-TCACCCCCTTG-GTTAGACCCCAAGGCTCCCTCG
		</sequence>
		<sequence>
			<taxon idref="JX190859_Rondeletia_loricata_NCBI"/>
			GAGAGAGGCCCA-GCGGCAACGAGAACTGCTAATTC-CCGTCACCCCG-GTTAAAACCCGAGGCTCACTCG
		</sequence>
		<sequence>
			<taxon idref="EF095636_Beryx_splendens_NCBI"/>
			GAGAGAGGCATC-GCAGCAGCAAGGACTGCTAATCC-TCGCCACCTTG-GTTAAAATCCATGGCTCACTCG
		</sequence>
		<sequence>
			<taxon idref="JX190851_Lota_lota_NCBI"/>
			GAGAGAGGCCCG-ACGGCAATGAAGACTGCTAACTA-TCACCCCCTTG-GTTAAACCCCAAGGCTCGCTCG
		</sequence>
		<sequence>
			<taxon idref="JX190863_Monocentris_japonicus_NCBI"/>
			GAGAGAGGTCCG-ACGACAACAAAAACTGCTAATTC-TTGCCCCCTTG-GTTAAACCCCAAGGCTCACTCG
		</sequence>
		<sequence>
			<taxon idref="JX189798_Beryx_decadactylus_NCBI"/>
			GAGAGAGGCATC-GCAGCAGCAAGGACTGCTAATCC-TCGCCACCTTG-GTTAAAGTCCATGGCTCACTCG
		</sequence>
		<sequence>
			<taxon idref="FJ215294_Gadus_chalcogrammus_NCBI"/>
			GAGAGAGGCCCG-ACGGCAATGAAGACTGCTAACTA-TCACCTCCTTG-GTTAGACCCCAAGGCTCGCTCG
		</sequence>
		<sequence>
			<taxon idref="EU477493_Scomber_scombrus_NCBI"/>
			GAGAGAGTCTCG-CTAGAAACGAAAACTGCTAATTT-TCGCGACCCTG-GTTGGACCCCAGGGCTCACTCG
		</sequence>
		<sequence>
			<taxon idref="FJ215265_Merlangius_merlangus_NCBI"/>
			GAGAGAGGCCCG-ACGGCAATGAAGACTGCTAACTA-TCACCCCCTTG-GTTAGACCCCAAGGCTCCCTCG
		</sequence>
		<sequence>
			<taxon idref="FJ215262_Melanogrammus_aeglefinus_NCBI"/>
			GAGAGAGGCCCG-ACGGCAATGAAGACTGCTAACTA-TCACCCCCTTG-GTTAGACCCCAAGGCTCCCTCG
		</sequence>
		<sequence>
			<taxon idref="FJ215297_Trachyrincus_murrayi_NCBI"/>
			GAAAGAGGCACGAAAGCTGGTGGAGACTGCTAACTC-CCACCACTCTG-GTTTAACTCCAGAGCTCATTCG
		</sequence>
		<sequence>
			<taxon idref="FJ215303_Ventrifossa_garmani_NCBI"/>
			AAGAAAGGCCCG-ATGGCAACGTGAACTGCTAATTA-ACGCCCCCTCG-GTTAGACCCCGAGGCTTTCTTG
		</sequence>
		<sequence>
			<taxon idref="EF094952_Stylephorus_chordatus_NCBI"/>
			GAGAGAGGCCCG-ATGGCAATGAAGACTGCTAATTTATCACCCCCACG-GTTAAACCCCGAGGCTCCCTCG
		</sequence>
		<sequence>
			<taxon idref="JX190872_Macroramphosus_scolopax_NCBI"/>
			GAGAGAGGTCTG-TTGACAACAGAAACTGCTAATTT-TTGCCACCCTG-GATAGATCCCAAGGCTCACTCG
		</sequence>
		<sequence>
			<taxon idref="JX189801_Aeoliscus_strigatus_NCBI"/>
			GAGAGAGGCCCG-ACGGCAACGAACACTGCTAATTT-TCGCCCCCTTG-GTTAAACCCCTAGGCTCACTCG
		</sequence>
		<sequence>
			<taxon idref="JX190855_Barbourisia_rufa_NCBI"/>
			GAGAGAGGCCCA-ACAGCAGCGGGAACTGCTAATTC-CCACCACCCCG-GTTAAAGCCCGAGGCTCACTCG
		</sequence>
		<sequence>
			<taxon idref="NC_013136_Platax_orbicularis_NCBI"/>
			GAGAGAGGCTTG-CTAGCAACGAAGACTGCTAATCT-TCGTCACCTCG-GTTGAATCCCCAGGCTCACTCG
		</sequence>
		<sequence>
			<taxon idref="EU167899_Rastrelliger_brachysoma_NCBI"/>
			GAGAGAGACTCG-CTAGTAACGGAAACTGCTAATTT-TCGCGACCTCG-GTTGGACCCCGGGGCTCACTCG
		</sequence>
		<sequence>
			<taxon idref="FJ215289_Pollachius_virens_NCBI"/>
			GAGAGAGGCCCG-ACGGCAATGAAGACTGCTAACTA-TCACCCCCTTG-GTTAGACCCCAAGGCTCCCTCG
		</sequence>
		<sequence>
			<taxon idref="JN230904_Merluccius_merluccius_NCBI"/>
			GAGGAAGGCCCG-ATGGCAATGAAGACTGCTAATTA-TCACCCCCTTG-GTTAAACCCCAAGGCTCCCTCG
		</sequence>
		<sequence>
			<taxon idref="NC_016870_Seriola_dumerili_NCBI"/>
			GAGAGAGGCTCG--CAGCAACGAAAACTGCTAATTT-TCCTGTCCTTG-GTTGGACCCCAGGGCTCACTCG
		</sequence>
		<sequence>
			<taxon idref="Porogadus_miles_ZMUB_MAR_2661_N_Atlantic_Prm06"/>
			GAGAGGGGCACG-ACTGCACCGGATTCTGCTAAATT-TCGCCACCTCG-GTTAAACCCCGGGGCCCACTCG
		</sequence>
		<sequence>
			<taxon idref="Ogilbichthys_sp_n_USNM_349073_NW_Atlantic_Prm11"/>
			GAGAGAGGCACG-ACCGCAACGAATACTGCTAATTT-TCGCCACCCCG-GTTAAAATCCGGGGCTCACTCG
		</sequence>
		<sequence>
			<taxon idref="Holcomycteronus_brucei_ZMUC_P771528_S_Indian_Ocean_Prm116"/>
			GAGAGGGGCACG-ACTGCACCGAATACTGCTAATTT-TCGCCACCTTG-GTTAAACCCCAAGGCCCACTCG
		</sequence>
		<sequence>
			<taxon idref="Dinematichthys_iluocoeteoides_USNM_334123_SE_Pacific_Prm12"/>
			GAGAGAGGCACG-ACCGCAACGAATACTGCTAATTT-TCGCCACCCCA-GTTTAAGTCCGGGGCTCACTCG
		</sequence>
		<sequence>
			<taxon idref="Apagesoma_australis_ZMUC_P771525_S_Indian_Ocean_Prm120"/>
			GAGAGGGGCACG-ATTGCACCGGGGACTGCTAATCT-CCGCCACTTTG-GTTAAACTCCAGGGCCCACTCG
		</sequence>
		<sequence>
			<taxon idref="Diplacanthopoma_brachysoma_MCZ155341_NW_Atlantic_Prm13"/>
			GAGAGAGGCAAG-ACCGCAACGAATACTGCTAATTT-TCGCCACCCCA-GTTAAAACCCGGGGCTCACTCG
		</sequence>
		<sequence>
			<taxon idref="Dicrolene_intronigra_MCZ158834_NW_Atlantic_Prm14"/>
			GAGAGGGGCACG-ACCGCACCGAACTCTGCTAATTT-TCGCCACCTTG-GTTAAACCCCAAGGCCCACTCG
		</sequence>
		<sequence>
			<taxon idref="Diancistrus_tongaensis_USNM_374200_SE_Pacific_Prm16"/>
			GAGAGAGGCACG-ACCGCAACGAATACTGCTAATTT-TCGCCACCCTG-GTTAAAGTCCGGGGCTCACTCG
		</sequence>
		<sequence>
			<taxon idref="Bidenichthys_capensis_SAIAB_uncat_not_seen_SE_Indian_Ocean_Prm18"/>
			GAGAGAGGCCTG-ACCGCAACGAATACTGCTAATTT-TCGCCACCACA-GTTTAAACCTGGGGCTCACTCG
		</sequence>
		<sequence>
			<taxon idref="Ventichthys_biospeedoi_MNHN_2004_2038_PT_SE_Pacific_Prm19"/>
			GAGAGGGGCACG-ATTGCACCGAATTCTGCTAATTT-TCGCCACCTTG-GTTAAACCCCAAGGCCCACTCG
		</sequence>
		<sequence>
			<taxon idref="Diancistrus_jeffjohnsoni_NT_159_1_of_2_E_Indian_Ocean_Prm21"/>
			GAGAGAGGCATGTACCGCAACGAATACTGCTAATTT-TCGCCACCCCA-GTTAAAATCTGAGGCTCACTCG
		</sequence>
		<sequence>
			<taxon idref="Aphyonus_gelatinosus_ZMUB_MAR_3880_N_Atlantic_Prm41"/>
			GAGAGAGGCAAG-ACCGCAACGAATACTGCTAATTT-TCGCCACCCCA-GTTGAAGCCCGGGGCTCACTCG
		</sequence>
		<sequence>
			<taxon idref="Ogilbia_cayorum_ZMUC_P771463_NW_Atlantic_Prm48"/>
			GAGAGAGGCATG-ACCGCAACGAATACTGCTAATTT-TCGCCACCCCA-GTTAAAGCCCGGGGCTCACTCG
		</sequence>
		<sequence>
			<taxon idref="Cataetyx_niki_NMNZ_P41257_SW_Pacific_Prm53"/>
			GAGAGAGGCAAG-ACCGCAACGAATACTGCTAATTT-TCGCCACCCCA-GTTAAAGCCCGGGGCTCACTCG
		</sequence>
		<sequence>
			<taxon idref="Acanthonus_armatus_MNHN_2004_1311_E_Atlantic_Prm81"/>
			GGGGGAGGCATA-GCCGCACCGAATACTGCTAATTT-TCGCCACCTTA-GTGAAATTCTAGGGCTCGCCCG
		</sequence>
		<sequence>
			<taxon idref="Dannevigia_tusca_none_discarded_SW_Pacific_Prm95"/>
			GAGAGGGGCACG-ATTGCATCGAATTCTGCTAAATT-TCGCCACCTCA-GTTTAACTCCGGGGCCCACTCG
		</sequence>
		<sequence>
			<taxon idref="Chilara_taylori_KU28277_NE_Pacific_PrmB"/>
			GAGAGGGGCATG-ATTGCATCTAATACTGCTAATTTTTAGTTTCCCCA-GTTTAACTCCGGGGCCCACTCG
		</sequence>
		<sequence>
			<taxon idref="Lepophidium_profundorum_KU27197_NW_Atlantic_PrmE"/>
			GAGAGAGGCACG-ACTGCACCGAATACTGCTAATTT-TCGCTCCCCTA-GTTTGACCCCAGGGCTCACTCG
		</sequence>
		<sequence>
			<taxon idref="Typhliacina_pearsei_ZMUC_P771455_W_Atlantic_PrmV_"/>
			GAGAGAGGCACA-ACCGCAACGAATACTGCTAATTT-TCGCCACCCCA-GTTAAAATCCGGGGCTCACTCG
		</sequence>
		<sequence>
			<taxon idref="NC_011219_Rachycentron_canadum_NCBI"/>
			GAGAGAGGCTCG-CAGCAATATAAGCCTGCTAATTT-TTGATTCTTTG-GTTGGACTCCAAAGCTCACTCG
		</sequence>
		<sequence>
			<taxon idref="NC_009852_Zanclus_cornutus_NCBI"/>
			GAGAGAGGCTCG-CCAGCAACGAAGACTGCTAATCT-CCGCCACCCTG-GTTGAACCCCAGGGCTCACTCG
		</sequence>
	</alignment>

	<!-- The sequence alignment (each sequence refers to a taxon above).         -->
	<!-- ntax=53 nchar=720                                                       -->
	<alignment id="alignment6" dataType="nucleotide">
		<sequence>
			<taxon idref="Diancistrus_typhlops_uncat_E_Indian_Ocean_1148"/>
			TTGAGAGAGTGTGGGTTGGAAGACAGCGCTTGCACCTCAGGCTTCAGTGTCATGATCAAGGAATCTTGTGATGGCATGGGTGACGTCAGCGAGAAGCATGGTGGAGGACCAGTGGTTCCCGAGAAGGCTGTGCGTTTCTCTTTCACTATTATGTCTGTCTCTATCC---TGGCTGACGGTG------------------------------------AGGAGGAGGCGGTTACCATCTTTACGGAGCCAAAGCCAAACTCAGAACTGTCCTGTAAACCTCTTTGCCTCATGTTTGTGGATGAGTCAGACCACGAGACACTCACAGCTATCCTGAGCCCTATAGTTGCAGAGCGTAATGGAATGAAAGAGAGTAGACTCATCCTTTCCATGGGTGGCCTGCCTNGCTCCTTCCGCTTCCACTTCAGAGGAACAGGTTATGATGAAAAGATGGTGCGTGAGTTGGAGGGCCTGGAGGCCTCAGGCTCCACCTATNTCTGCACTCTNNGTGACTCCAGTCGGGCAGAGGCCTCGCACAACATGGNGCTGCACTCCATCACCCGAAGTCATGAAGAGAACCTAGAACGTTACGAAATATGGAGAACCAATCCCTTTTCTGAGTCTGTAGAGGAGCTGCGAGACAGAGTCAAAGGGGTCTNTGCCAAGCCNTTTATGGAGACCNAGCNAACNNTGGATGCTTTGCACTGTGACATTGGTAATGCC
		</sequence>
		<sequence>
			<taxon idref="Ogilbia_sp_ZMUC_P771733_NW_Atlantic_149"/>
			TTGAGAGAGTGTGGGTTGGAAGACAGCGCTTGCACCTCAGGCTTCAATGTCATGATCAAGGAATCTTGTGATGGCATGGGTGACGTCAGCGAGAAGCATGGCGGAGGACCAGTGGTTCCCGAGAAGGCTGTGCGTTTCTCTTTCACTATTATGTCTGTCTCTGTCC---TGGCTGATGGCG------------------------------------AGGAGGAGGCGGTTACCATCTTTACGGAGCCAAAGCCAAACTCAGAACTGTCCTGTAAACCTCTTTGCCTCATGTTTGTGGATGAGTCAGACCACGAGACACTCACAGCTATCCTGAGCCCTATAGTTGCAGAGCGTAATGGAATGAAAGAGAGTAGACTCATCCTTTCCATTGGTGGCCTGCCTCGCTCCTTCCGCTTCCACTTCAGAGGAACAGGTTATGATGAAAAGATGGTGCGTGAGTTGGAGGGCCTGGAGGCCTCAGGCTCCACCTATATCTGCACTCTGTGTGATTCCAGTCGGGCAGAGGCCTCGCACAACATGGTGCTGCATTCCATCACCCGAAGTCATGAAGAGAACCTAGAACGTTACGAAATATGGAGAACCAATCCCTTTTCTGAGTCTGTAGAGGAGCTGCGAGACAGAGTCAAAGGGGTTTCTGCCAAGCCCTTTATGGAGACCCAGCCAACACTGGATGCTTTGCACTGTGACATTGGTAATGCC
		</sequence>
		<sequence>
			<taxon idref="Bassogigas_walkeri_SIO_08_109_SW_Pacific_151"/>
			CTGAGAGAGTGTGGCGTGGAAGACAGCGCTTGCACCTCAGGCTTCACTGTTATGATCAAGGAATCTTGTGATGGCATGGGCGATGTCAGCGAGAAACATGGCGGAGGACCGGTGGTTCCGGAGAAGGCTGTACGTTTCTCTTTCACTGTTATGTCTGTCTCTGTCC---TGGCAGACAACG------------------------------------AGGTGGAGGCGGTTACCATCTTTACTGAGCCGAAGCCAAACTCTGAATTGTCCTGTAAGCCCCTTTGCCTCACATTTGTGGATGAGTCAGACCACGAGACACTCACAGCTGTCCTGAGCCCTGTAGTTGCAGAGCGTAATGCTATGAAAGAGAGTAGACTCATCCTATCCATGGGTGGCCTGCTTCGATCCTTCCGCTTCCACTTCAGAGGCACAGGATATGATGAGAAGATGGTGCGTGAGATGGAGGGCCTGGAGGCCTCAGGTTCAACCTATGTCTGCACTCTGTGTGACTCCACTCGGGCAGAAGCCTCTCACAACATGGTGCTGCACTCTGTCACCCGCAGTCATGAAGAGAACTTAGAGCGCTATGAAATATGGAGAACCAATCCCTTTTCTGAGTCTGTAGAGGAGCTGCGGGACCGAGTCAAAGGGGTCTCTGCCAAGCCATTTATGGAGACCCAGCCCACAATGGATGCTTTACACTGTGATATTGGTAATGCC
		</sequence>
		<sequence>
			<taxon idref="Sciadonus_galatheae_ZMUC_P771588_SW_Pacific_72"/>
			TTGAGAGATTGTGGGTTGGAAGACAGCACTTGCACCTCAGGCTTCAGTGTTATGATCAAGGAATCTTGCGACGGCATGGGCGATGTCAGCGAGAAGCATGGCGGAGGACCACCGGTTCCCGAGAAGGCTGTACGTTTCTCTATCACTATTATGTCTGTCTCTGTCC---TGGCAGATGACG------------------------------------AGGAGGAGGCGGTTACCATCTTTACAGAGCCAAAGCCAAACTCAGAGCTGTCCTGCAAACCCCTTTGCATCACATTTGTGGATGAGTCAGATCACGAGACACTCACAGCTGTCCTGGGCCCCGTAGTTGCAGAGCGTAATGCAATGAAAGAGAGTAGACTCATTCTTTCCATGGGAGGCCTGCCTCGCTCCTTCCGCTTCCACTTCAGAGGCACAGGTTATGATGAGAAGATGGTGCGTGAGATGGAGGGCCTAGANGCCTCAGGCTCCACCTATATCTGCANTCTGTGCGACTCCAGTCGGGCAGAGGCTTCGCACAACATGGTGCTGCACTCTGTCACCCGTAGTCACGNAGAGAANCTAGAGCGTTATGAAATATGGAGAACCAATCCCTTTTCTGAGTCTGTAGAGGAGCTGCGGGACCGAGTCAAAGGGGTCTCTGCCAAGCCCTTTATGGAGACCCAGCCAACAATGGATGCTTTGCACTGTGACATTGGTAATGCC
		</sequence>
		<sequence>
			<taxon idref="Barathronus_diaphanus_ZMUC_P771586_SW_Pacific_73"/>
			TTGAGAGATTGTGGGTTGGAAGACAGCACTTGCACCTCAGGCTTCAGTGTTATGATCAAGGAATCTTGCGATGGCATGGGCGATGTCAGCGAGAAGCATGGCGGAGGACCACCGGTTCCCGAGAAGGCTGTACGTTTCTCTTTCACTATTATGTCTGTCTCTGTCC---TGGCAGATGACG------------------------------------AGGAGGAGGCGGTTACCATCTTTACAGAGCCAAAGCCAAACTCAGAGCTGTCCTGCAAACCCCTTTGCATCACATTTGTGGATGAGTCAGATCACGAGACACTCACAGCTGTCCTGGGCCCCGTAGTTGCAGAGCGTAATGCAATGAAAGAGAGTAGACTCATTCTTTCCATGGGAGGCCTGCCTCGCTCCTTCCGCTTCCACTTCAGAGGCACAGGTTATGATGAGAAGATGGTGCGTGAGATGGAGGGCCTAGAGGCCTCAGGCTCCACCTATATCTGCACTCTGTGCGACTCCAGTCGGGCAGAGGCTTCGCACAACATGGTGCTGCACTCCGTCACCCGTAGTCACGAAGAAAACCTAGAGCGTTACGAAATATGGAGAACCAATCCCTTTTCTGAGTCTGTAGAGGAGCTGCGGGACCGAGTCAAAGGGGTCTCTGCCAAGCCCTTTATGGAGACCCAGCCAACAATGGATGCTTTGCACTGTGACATTGGTAATGCC
		</sequence>
		<sequence>
			<taxon idref="Bellotia_galathea_ZMUC_P771582_SW_Pacific_74"/>
			TTGAGAGAGTATGGGGTGGAAGACAGCACTTGTACCTCAGGCTTCAGTGTTATGATCAAAGAATCTTGTGATGGCATGGGCGATGTCAGCGAGAAGCATGGCGGAGGACCACCGGTTCCCGAGAAGGCTGTACGTTTCTCTTTCACTATTATGTCTGTCTCTGTCC---TGGCAGAAGGCG------------------------------------AGCAGGAGGCGGTTACCATCTTTACAGAGCCAAAGCCAAACTCAGAGCTGTCCTGTAAACCCCTTTGCCTCACGTTTGTGGATGAGTCAGACCACGAGACACTCACAGCCGTCCTAGGTCCCGTAGTTGCAGAGCGTAATGCAATGAAAGAGAGTAGACTCATTCTTTCCATGGGTGGCCTGCCTCGCTCCTTCCGCTTCCACTTCAGAGGCACAGGTTATGATGAGAAGATGGTGCGTGAGGTAGAGGGCCTAGAGGCCTCAGGCTCCACCTATATCTGCACTCTCTGTGACTCCAGTCGGGCAGAGGCTTCGCGCAACATGGTGCTGCACTCCGTCACCCGGAGTCACGAACAGAACCTAGAGCGTTACGAAATATGGAGAACCAATCCCTTTTCTGAGTCTGTAGAGGAGCTGCGGGATCGAGTCAAAGGGGTCTCTGCCAAGCCCTTTATGGAGACCCAGCCAACACTGGATGCTCTGCACTGTGACATTGGTAATGCC
		</sequence>
		<sequence>
			<taxon idref="Cataetyx_messieri_ZMUC_P771617_SE_Pacific_75"/>
			TTGAGAGAGTGTGGGATGGAAGACAGCATTTGCACCTCAGGCTTCAGTGTTATGATCAAGGAATCTTGTGATGGCATGGGCGATGTCAGCGAGAAGCATGGCGGAGGACCACCGGTTCCCGAGAAGGCTGTACGTTTCTCTTTCACTGTTATGTCTGTCTCTGTCC---AGGCAGATGGCG------------------------------------AGGAGGAGGCGGTTACCATCTTTACGGAGCCAAAGCCAAACTCAGAGCTGTCCTGTAAACCCCTTTGCCTCACGTTTGTGGATGAGTCAGACCACGAGACACTCACAGCNGTCCTGAGCCCCATAGTTGCAGAGCGTGATGCAATGAAAGAGAGTAGACTCATTCTTTCCATAGGTGGCCTGCCTCGCTCCTTCCGCTTCCACTTCAGAGGCACAGGTTATGATGAGAAGATGGTGCGTGAGATGGAGGGCCTCGAGGCCTCAGGCTCCACCTATATCTGCACTCTGTGTGACTCCACTCGGGCAGAGGCTGCGCACAACATGGTGCTGCACTCCGTCACCCGTTGTCNCGAANAGANCCTAGAGCGTTACNAAATATGGANAACCAATCCCTTTTCTGANTCTGNAGNGGAGCTGCGGNACCNANTCAAAGGGGTNTNTNCCAAGCCCTTTATGGNNNCCCANCCNACNANGGATGCTTTGNNCTGTGACATTGGTAATGNN
		</sequence>
		<sequence>
			<taxon idref="Tuamotuichthys_schwarzhansi_ZMUC_P771583_SW_Pacific_76"/>
			TTGCGAGAGAGCGGGATGGAAGACAGCACTTGCACCTCAGGCTTCAGTGTTATGATCAAGGAATCTTGCGATGGCATGGGCGATGTCAGCGAGAAACACGGCGGAGGACCGCCGGTTCCCGAGAAGGCTGTACGTTTCTCTTTCACTATCATGTCTGTCTCTGTCC---TGGCAGACGGCG------------------------------------AGGAGGAGGCGGTCACCATCTTTACGGAGCCAAAGCCAAACTCAGAGCTGTCCTGTAAACCCCTCTGCNTCACGTTCGTGGATGAGTCGGACCACGAGACGCTCACCGCCGTCCTGAGTCCCATCGTCGCAGAGCGTAATGCGATGAAAGAGAGCAGACTCATTCTCGCCATGGGAGGCCTGCCNCGCTCCTTCCGCTTCCACTTCAGAGGCACNGGTTACGATGAGAAGATGGTGCGTGAGATGGAGGGCCTGGAGGCCTCAGGCTCCGCCTACATCTGCACTCTGTGCGACTCCAGCCGGGCAGAGGCTTCGCACAACATGGTGCTGCACTCTGTCACCCGCAGTCACGNAGAGANNCTAGAGCGTTACGAAATATGGAGAACNAATCCCTTTTCTGAGTCTGGAGNGGAGCTGCGNGACCGAGTCAAAGGCGTCTCNGCCAAGCCCTTCATGGAGACGCATCCAACGCTGGACGCTTTGCACTGTGACATCGGTAATGCC
		</sequence>
		<sequence>
			<taxon idref="Leucicorus_atlanticus_ZMUC_P771571_SW_Pacific_87"/>
			CTGAGAGAGTGTGGCGTGGATGACAGCGCTTGCACCTCAGGCTTCATTGTTATGATCAAGGAATCTTGTGATGGCATGGGCGATGTCAGCGAGAAACATGGCGGAGGACCATTGGTTCCCGAGAAGGCTGTACGTTTCTCTTTCACTGTTATGTCTGTCTCTGTCC---TGGCAGACAACG------------------------------------TGGTGGAGCCGGTTACCATCTTTACTGAGCCGAAGCCAAACTCTGAATTGTCCTGCAAGCCCCTTTGCATCATGTTTGTGGATGAGTCAGACCATGAGACGCTCACAGCTGTCCTGAGCCCTATAGTTGCAGAGCGTAATGCTATGAAAGAGAGTAGACTCATCCTATCCATGGGAGGCCTGCTTCGATCCTTCCGCTTCCACTTCAGGGGCACAGGATATGATGAGAAGATGGTGCGTGAGATGGAGGGCCTGGAGGCCTCAGGTTCCACCTACGTCTGCACTCTGTGTGACTCCACTCGGGCAGAAGCCTCTCACNACATGGTGCTGCACTCTGTCANCCGCAGTCATGNAGAGAACTTAGAGCGCTATGAAATANNNTGAGAACATCCCTTTTCTGAGTCTGTAGAGGAGCTGCGGGACCGAGTCAAAGGGGTCTCAGCCAAGCCCTTTATGGAGACCCAGCCCACACTGGATGCTTTACACTGTGATATTGGTAATGCC
		</sequence>
		<sequence>
			<taxon idref="Luciobrotula_bartschi_ZMUC_P771572_SW_Pacific_88"/>
			NNNNNNNNNNNNNNNNNNNNNNNNNNNNNNNNNNNNNNNNNNNNNNNNNNNNNNNNNNNNNNNNNNNNNNNNNNNNNNNNNNNNNNNNNNNNNNNNNNNNNNNNNNNNNNNNNNNNNNNNNNNNNNNNNNNNNNNNNNNNNNNNNNNNNNNNNNNNNNNNNNNNNN---NNNNNNNNNNNN------------------------------------NNNNNNNNNNNNNNNNNNNNNNNNNNNNNNNNNNNNNNNNNNNNNNNNNNNNNNNNNNNNNNNNNNNNNNNNNNNNNNNNNNNNNNNNNNNNNNNNNNNNNNNNNNNNNNNNNNNNNNNNNNNNNNNNNNNNNNNNNNNNNNNNNNNNNNNNNNNNNNNNNNNNNNNNNNNNNNNNNNNNNNNNNNNNNNNNNNNNNNNNNNNNNNNNNNNNNNNNNNNNNNNNNNNNNNNNNNNNNNNNNNNNNNNNNNNNTNGANGNCTCAGGNTCAACTTACATCTGCACTCTGTGTGACTCCACTCGGGCAGAAGCCTCTCACAACATGGTGCTGCACTCCGTCACCCGCAGTCATGAAGAGAACTTAGAGCGCTATGAAATATGGAGAACCAATCCCTTTTCTGAGTCTGTAGAAGAGCTGCGGGACCGAGTCAAAGGTGTCTCTGCCAAGCCCTTTATGGAGACCCAGCCCACACTGGATGCTTTACACTGTGACATTGGTAACGCC
		</sequence>
		<sequence>
			<taxon idref="Monomitopus_garmani_ZMUC_P771573_SW_Pacific_89"/>
			CTGAGAGAGTGTGGCGTGGAAGACAGCGCCTGCACCTCAGGCTTCACAGTTATGATCAAGGAATCTTGTGATGGCATGGGCGATGTCAACGAGAAACATGGCGGGGGACCGCCGGTTCCGGAGAAGGCTGTACGTTTCTCTTTCACTGTTATGTCTGTCTCTGTCC---TGGCAGACAGTG------------------------------------AGGTGGAGGCGGTTACCATCTTTACTGAGCCGAAGCCAAACTCTGAATTGTCCTGTAAGCCCCTTTGCCTCACGTTTGTGGATGAGTCAGACCACGAGACGCTCACAGCTGTCCTGAGCCCTATAGTCGCAGAGCGTAAAGCTATGAAAGAGAGTAGACTCATCCTATCCATGGGTGGCCTGCTTCGATCCTTCCGCTTCCACTTCAGAGGCACAGNNNNNNNNNNNNNNNNNNNNNNNNNNNNNNAGGGCCNNNAANNCTCAGGTCNNNCCTANATNNNNNNNNNNNNNNNNNCCANTCNGGCAGANNCCTCTCNCAAANNGGNGNTGCACNNTGTCACCCGCNNTCNTNAAGANAANTNAGNGCNCTNTGAAATNANGANANCAAATCCCTTTCNNTAGTTCNNNNNNNNNNNNNNNNNNNNNNNNNNANGGGNTNNTNCANAGCCCTTTATGGAGACCCGCCCCACACTGGACGCTTTACACTGGTACATTGGTAATGCC
		</sequence>
		<sequence>
			<taxon idref="AF369064_Gadus_morhua_NCBI"/>
			CTGAGAGAGAGTGGGATGGAAGACAGTGCTTGCACCTCAGGCTTCAGTGTCATGATCAAGGAATCTTGTGATGGCATGGGCGATGTCAGCGAGAAGCACGGCGGAGGACCGGCTGTTCCCGAGAAGGTTGTGCGTTTCTCCTTCACCGTTATGTCTGTCTCTGTCC---TGGCCGACGGTG------------------------------------AAGACAGGGAGGTCACCATCTTCACTGAGCCAAAGCCAAACTCAGAGCTGTCCTGTAAGCCCCTTTGCCTGATGTTTGTGGATGAGTCCGACCACGAGACCCTCACAGCCGTCCTGAGGCCTATCGTCGCAGAGCGTAATGCAATGAAAGAGAGCAGGCTCATCCTATCCATCGGTGGCCTGCCTCGCTTTTTTCGCTTCCGCTTCCGAGGCACGGGATACGATGAGAAGATGGTGCGAGAGATGGAGGGCCTGGAGGCCTCGGGCTCTACATACATCTGCACTTTGTGTGACTCAAGTCGAGCCGAGGCTTCTCAAAACATGGTGCTGCATTCCATCACCCGCTGTCATGAGGAGAACCTTGACCGGTACGAAATATGGAGAACGAACCCTTTCTCTGAGTCTGTAGACGAGCTGCGGGACCGAGTCAAAGGCGTCTCGGCCAAGCCCTTCTTGGAGACCCAGCCCACAATGGATGCGTTACATTGTGACATCGGCAACGC-
		</sequence>
		<sequence>
			<taxon idref="JX190859_Rondeletia_loricata_NCBI"/>
			CTGAGAGAGTGTGGGCTTGAAGACAGTGCTTGCACCTCAGGCTTCAGTTGTATGATCAAGGAATTCTGTGACCGCATGGAAGGTGTCAGCGAGAAGCATGGCGGAGGCC---ATGTCCCTGAGAAGCCTGTGCGTTTCTCTTTTACTATTATGTCTGTCTCTGTCT---TGGCAGATAGAG------------------------------------CGGAGGAAGCGGTGACCATCTTCAGGGAGCCAAAGCCCAACTCGGAGCTGTCCTGTAAGCCCCTATGCCTGATGTTTGTGGATGAGTCAGACCACGAGACACTCACTGCTGTCCTGGGGCCTGTAGTTGCAGAGCGTAATGCAATGAAGCAGAGTCGACTCATCCTATCTATGGGTGGGCTGCCTCGCTCCTTCCGCTTCCAATTCAGAGGCACAGGATATGATGAGAAGATGGTGCGTGAGATGGAGGGCCTGGAGGCCTCAGGTTCCACCTACATCTGCACTCTGTGTGACTCCAGTCGGGCAGAGGCCTCTCGCAACATGGTGCTGCACTCCATCACCCGCAGTCACGATGAGAATCTGGAGCGTTATGAAATATGGAGGACCAATCCCTTTTCTGAGTCTACCGAGGAGCTGCGAGACCGGGTCAAAGGGGTCTCCGCCAAGCCCTTTATGGAGACCCATCCCACTCTGGATGCATTGCATTGTGACATTGGTAATGCC
		</sequence>
		<sequence>
			<taxon idref="EF095636_Beryx_splendens_NCBI"/>
			CTGAGAGAGTGTGGGCTAGAGGACAGCGCTTGCACCTCAGGCTTCAGTGTTATGATCAAGGAATCTTGTGACGGCATGGGAGATGTCAGCGAGAAGCACGGCGGAGGGCCGATGGTCCCTGAGAAGGCTGTGCGTTTCTCTTTTACTGTTATGTCTGTCTCTGTCT---TGGCAGAAGGAG------------------------------------AGGAGAAGGAGGTTACCATCTTTAGGGAGCCAAAGCCTAACTCGGAACTGTCCTGTAAGCCCCTATGTTTGATGTTTGTGGATGAGTCAGACCATGAGACACTCACTGCTGTCCTGGGGCCTGTAGTTGCAGAGCGTAATGCAATGAAGCAGAGTCGACTCATCCTATCTGTGGGTGGCCTGCCTCGCTCCTTCCGCTTCCATTTCAGAGGCACAGGATATGATGAGAAGATGGTGCGTGATTTGGAGGGCCTGGAGGCCTCAGGCTCTACCTACATCTGCACTCTGTGTGACTCCAGCCGGGCAGAGGCCTCTCACAACATGGTGCTGCACTCCATCACCCGCGGTCATGATGAAAACCTGGAGCGTTACGAAATATGGAGGACCAATCCTTTTTCTGAATCCGCTGAGGAGCTGCGAGATCGGGTCAAAGGAGTCTCCGCCAAGCCCTTCATGGAGACCCACCCCACTCTGGATGCATTGCACTGTGACATTGGTAATGCC
		</sequence>
		<sequence>
			<taxon idref="JX190851_Lota_lota_NCBI"/>
			CTGAGGGAGCGCGGGCTGGGAGACGGCGCCTGCGCCTCGGCCTTCTCCGTCATGGTCAAGGAGTCCTGCGACGGCATGGGGGACGTGAGCGAGAAGCACGGCGGGGGCCCGGCCGTCCCGGAGAAAGCGGTGCGTTTCTCGTTCACCGTCATGTCCGTCTCCTTGCACATGGCAGCCGGCG---------GCGAGGGAGTGGAGGAGGAGAAGGGGGAGGAGGAGGAGGTGATCATCTTCCAGGAGCCGAAGCCCAACTCTGAACTGTCCTGTAAGCCCCTGTGCCTCATGTTTGTGGACGAGTCCGACCACGAGACGCTCACCGCCGTCCTGGGGCCCGTGGCGGCCGAGCGCAGCGCCATGAAGCGCAGCCGGCTCGTCCTCGCCATCGGCGGGCTTCCCCGCGTCTTCAGCTTCCGCTTCAGAGGCTCGGGCTACGACGAGAAGATGGTGCGCGACGTGGAGGGCCTGGAGGCCTCCGGCTCCAGCTACGTCTGCACGCTTTGTGACTCCACCCGCGCCGAGGCCGCCGACAACATGGTGCTCCACTCCGTGACCCGCAGCCACCAGGAGAACCTGGAGCGCTATGAGACCTGGAGGACCAACCCCTTCTCGGAGTCTGCGGAGGAACTGAGGGACAGGGTGAAGGGGGTCTCCGCCAAGCCCTTCCTGGAGACCCACCCCACGCTGGACGCGCTGCACTGCGACATCGGCAACGCC
		</sequence>
		<sequence>
			<taxon idref="JX190863_Monocentris_japonicus_NCBI"/>
			CTGAGAGAGTGTGGGCTGGAAGACAATGCTTGCACCTCAGGCTTCAGTGTTATGATCAAGGAATCTTGTGACGGCATGGGAGATGTCAGTGAGAAGCACGGGGGAGGGCCAGTGGTCCCCGAGAAGGCTGTACGCTTCTCTATTACTGTTATGTCTGTCTCTGTCC---TGGCAGATGGAG------------------------------------AGGAAGAGGCGGTTACCATCTTTAGGGAGCCAAAGCCCAACTCAGAACTGTCCTGTAAGCCCCTAAGCCTGATGTTTGTGGATGAGTCAGACCATGAGACAGTCACTGCTGTCCTGGGACCTTTAATTGCAGAGCGTAATGCAATGAAGCAGAGTCAACTCATCCTATCTATGGGTGGCCTCCCTCGCTCCTTTCGCTTCCACTTCAGAGCCACAGGATATGATGAGAAGATGGTGCGTGAGATGGAGGGCCTGGAGGCCTCAGGTTCCACCTATATCTGCACTCTGTGTGATTCCAGTCGAGCAGAAGCCTCTCACAACATGGTTCTACATTCCATCACCCGCAACCACGATGAGAACCTGGAGCGTTATGAAATATGGAGGACCAATCCCTTTTCTGAGTCTGTTGAGGAGCTGCGAGACCGGGTCAAAGGGATCTCTGCCAAGCCCTTTATGGAGACCCAGCCCACTATGGATGCATTACACTGTGACATTGGTAATGCC
		</sequence>
		<sequence>
			<taxon idref="JX189798_Beryx_decadactylus_NCBI"/>
			CTGAAAGAGTGTGGGCTGGAGGACAGCGCTTGCACCTCAGGCTTCAGTGTTATGATCAAGGAATCTTGTGACGGCATGGGAGATGTCAGCGAGAAGCACGGCGGAGGGCCGATGGTCCCTGAGAAGGCTGTACGTTTCTCTTTTACTGTTATGTCTGTCTCTGTCT---TGGCAGAAGGAG------------------------------------AGGAGAAGGAGGTTACCATCTTTAGGGAGCCAAAGCCTAACTCGGAACTGTCCTGTAAGCCCCTATGTCTGATGTTTGTGGATGAGTCAGACCATGAGACACTCACTGCTGTCCTGGGGCCTGTAGTTGCAGAGCGTAATGCAATGAAGCAGAGTCGACTCATCCTATCTGTGGGTGGCCTGCCTCGCTCCTTCCGCTTCCATTTCAGAGGCACAGGATATGATGAGAAGATGGTGCGTGATTTGGAGGGCCTGGAGGCCTCAGGCTCCACCTACATCTGCACTCTGTGTGACTCCAGCCGGGCAGAGGCCTCTCACAACATGGTGTTGCACTCCATCACCCGCGGTCATGATGAAAACCTGGAGCGTTACGAAATATGGAGGACCAATCCTTTTTCTGAATCCGCCGAGGAGCTGCGAGATCGGGTCAAAGGAGTCTCCGCCAAGCCCTTCATGGAGACCCACCCCACTCTGGATGCATTGCACTGTGACATTGGTAATGCC
		</sequence>
		<sequence>
			<taxon idref="FJ215294_Gadus_chalcogrammus_NCBI"/>
			CTGAGGCAGCAAGGGCTGGAGGACAGCGCCTGCACCGAGGGCTTCTCCGTCATGATCAAGGAGTCCTGCGACGGCATGGGGGACGTGAGCGAGAAGCACGGCGGGGGGCCGGCCGTCCCGGAGAAGGCGGTGCGTTTCTCCTTCACCGTGATGTCCGTCTCCTTGCGCGTGGCCGACGACG---------GAGAGGAAGC------------GGGGAACGCTGAGGAGGTGATCATCTTCCAGGAGCCGAAGCCCAACTCGGAGATGTCCTGTAAGCCACTGTGCCTCATGTTCGTGGACGAGTCGGACCACGAGACGCTGACCGCCGTCCTGGGGCCCGTGTCGGCCGAGCGCAGCGCCATAAAGCGCAGCCGCCTCATCCTCTCCATCGGCGGGCTTTCTCGGCTCTTCAGCTTCCGCTTCCGGGGATCGGGCTACGACGAGAAGATGGTGCGGGACGTGGAGGGCATGGAGGCCTCCGGCTCCACCTACGTCTGCACGCTCTGCGACTCCACCCGGGCCGATGCCGCCCGCAACATGGTGCTCCACTCCGTCACCCGCAGCCACCAGGAGAACCTGGAGCGCTACGAGACCTGGAGGACAAACCCCTTCTCGGAGTCCGCCGACGAGCTTAGGGACCGGGTGAAGGGGATCTCCGCCAAGCCCTTCCTGGAGACCCACCCCACGCTGGACGCGCTGCACTGCGACATCGGCAACGCC
		</sequence>
		<sequence>
			<taxon idref="EU477493_Scomber_scombrus_NCBI"/>
			CTGAGACATAATGGGATGGAAGACAGTTCTTGCACCTCAGGCTTCAGTGTTATGATCAAGGAATCTTGTGATGGCATGGGCGATGTCAGTGAAAAGCATGGTGGAGGACCAGTTGTTCCTGAGAAGGCTGTACGTTTCTCTTTTACTATTATGTCTGTCTCTGTCC---TGGCAGATGAGG------------------------------------AGGAGGAGGCGGTTACTATCTTCACAGAGCCAAAGCCAAACTCAGAACTGTCCTGTAAGCCCCTTTTCCTGATGTTTGTGGATGAGTCAGACCATGAGACTGTCACAGCTCTCCTTGGGCCTTTAGTTGCAGAGCGTAATGCAATGAAAGAGAGCAGGCTCATCCTTTGCATTGGTGGCCTGGCTCGCTCCTTCCGCTTCCACTTTAGAGGTACGGGATATGATGAGAAGATGGTGCGAGAGATGGAGGGCYTAGAGGCCTCAGGGTCCAGCTATGTCTGCACTCTATGTGATTCCAGTCGGGCAGAGGCATCTGAAAACATGGTGCTACACTCCATCACCCGCTGCCATGAAGAGAACCTTGAACGTTACGAAATATGGAGAACCAACCCCTTTTCTGAGTCTGGAGACGAGCTGCGGGACAGAGTGAAAGGGGTCTCTGCCAAACCCTTCATGGAGATCCAGCCCACGATSGATGCATTACATTGTGACATTGGCAATGCT
		</sequence>
		<sequence>
			<taxon idref="FJ215265_Merlangius_merlangus_NCBI"/>
			CTGAGGCAGCAAGGGCTGGAGGACAGCGCTTGCACCGAGGGCTTCTCCGTCATGATCAAGGAGTCCTGCGATGGCATGGGGGACGTGAGCGAGAAGCACGGTGGGGGGCCGGCCGTCCCGGAGAAGGCGGTGCGTTACTCCTTCACCGTCATGTCCGTCTCCTTGCGCGTGGCCGACGACG---------GAGAGGAAGC------------GGGGAACGCTGAGGAGGTCATCATCTTCCAGGAGCCGAAGCCCAACTCGGAGCTGTCCTGTAAGCCGCTGTGCCTCATGTTCGTGGACGAGTCGGACCACGAGACGCTGACCGCCGTCCTGGGGCCCGTGTCGGCCGAGCGCAACGCCATAAAGCGCAGCCGCCTCATCCTCTCCATCGGCGGGCTTTCTCGGCTCTTCAGCTTCCGCTTCCGGGGATCGGGCTACGACGAGAAGATGGTGCGGGACGTGGAGGGCATGGAGGCCTCCGGCTCCACCTATGTCTGCACGCTCTGCGACTCCACCCGGGCCGAGGCCGCCCACAACATGGTGCTCCACTCTGTCACCCGCAGCCACCAAGAGAACCTGGAGCGCTACGAGACCTGGAGGACAAATCCCTTCTCGGAATCCGCCGAAGAGCTTAGGGACCGGGTGAAGGGGATCTCCGCCAAGCCCTTCCTGGAGACCCACCCAACGCTGGACGCACTGCACTGCGACATCGGCAACGCC
		</sequence>
		<sequence>
			<taxon idref="FJ215262_Melanogrammus_aeglefinus_NCBI"/>
			CTGAGGCAGCAAGGGCTGGAGGACAACGCCTGCACCGAGGGCTTCTCCGTCATGATCAAGGAGTCCTGCGACGGCATGGGGGACGTGAGCGAGAAGCACGGCGGGGGGCCGGCCGTCCCGGAGAAGGCGGTGCGTTTCTCCTTCACCGTCATGTCCGTCTCCTTGCGCGTGGCCGACGACG---------GAGAGGAAGC------------GGGGAACGCTGAGGAGGTCATCGTCTTCCAGGAGCCGAAGCCCAACTCAGAGCTGTCCTGTAAGCCGCTGTGCCTTATGTTTGTGGACGAGTCGGACCACGAGACGCTGACCGCCATCCTGGGGCCCGTGTCGGCCGAGCGCAGCGCCATAAAGCGCAGCCGCCTCATCCTCTCCATCGGCGGGCTTTCTCGGCTCTTCAGCTTCCGCTTCCGAGGATCGGGCTACGACGAGAAGATGGTGCGGGACGTGGAGGGCATGGAGGCCTCCGGCTCCACCTACGTCTGCACGCTCTGCGACTCCACCAGGGCCGAGGCCGCCCACAACATGGTGCTCCACTCCGTCACCCGCAACCACCAGGAGAACCTGGAGCGCTACGAGACCTGGAGGACCAACCCCTTCTCGGAGTCCGCCGAAGAGCTTAGGGACCGGGTGAAGGGGATCTCCGCCAAGCCCTTCCTGGAGACCCACCCCACGCTGGACGCGCTGCACTGCGACATAGGCAACGC-
		</sequence>
		<sequence>
			<taxon idref="FJ215297_Trachyrincus_murrayi_NCBI"/>
			CTAAGAGAGCGCGGGCTGGAAGACAGCCCCTGCACTTCAGGCTTCTCTGTCATGATTAAAGAGTCCTGCGATGGCATGGGAGATGTGAGCGAAAAGCACGGCGGAGGGCCAGCGGTCCCGGAGAAAGCTGTGCGTTTCTCTTTCACCATCATGTCCGTCTCTTTGCACAAAGCAGAAGGAG------------------------------------AGGAGGAGGCGGTGATGATCTTTCAGGAGCCAAAGCCCAACTCTGAACTGTCCTGTAAGCCCCTGTGCCTTATGTTTGTGGACGAGTCAGACCACGAGACACTGACTGCTGTCCTGGGGCCCGTGGCGGCCGAGCGCAGTGCGATGAAACGTAGCCGGCTCATTATTTCCATCGGCGGACTTCCCCGGTTCTTCAGCTTCCACTTCAGAGGCTCGGGCTATGATGAGAAGATGGTCCGGGACGTGGAGGGCTTGGAGGCCTCCGGCTCCACTTACGTCTGCACGCTTTGTGATTCCACACGCGCCGAAGCTTCCCACAACATGGTGCTTCACTCTGTCACCCGCAGCCATGAGGAGAACCTGGAGCGCTACGAGATCTGGAGGACCAACCCCTTCTCAGAGTCTGCGGACCAACTGAGAGACAGAGTGAAGGGGGTCTCCGCCAAGCCCTTCCTGGAGACCCAGCCGACACTGGACGCGCTACACTGTGACATCGGCAACGCC
		</sequence>
		<sequence>
			<taxon idref="FJ215303_Ventrifossa_garmani_NCBI"/>
			CTGCGGGAGCGCGGCCTGGAAGACAGCTCCTGCACCGCGGGCTTCTCCGTCATGATCAAAGAGTCCTGCGACGGCATGGGAGACGTGAGCGAGAAGCACGGCGGGGGTCCGGCGGTCCCGGAGAAAGCCGTGCGTTTCTCCTTCACCGTCATGTCCATCTCTCTGCTCGTGGAAGATGGAGAGGAGGGGCACGAGGAGGAGGAGGAGGAGGAGAAGAAGAAGGAGCCGGTGATCATCTTCCAGGAGCCAAAGCCCAACTCTGAGATGTCCTGTAAACCCCTTTGCCTCATGTTTGTCGACGAGTCCGACCACGAGACGCTCACCGCCGTCCTGGGGCCCGTGGCGGCCGAGCGCAGCGCCATGAAGTGCAGCCGGCTCATCCTCTCCATCGGCGGGATGCCGCGCTTCTTCAGCTTCCACTTCCGGGGCTCGGGCTACGATGAGAAGATGGTGCGCGACGTGGAGGGCCTGGAGGCCTCCGGCTCCATGTACGTCTGCACCCTGTGCGACTCCACCCGCGCCGAGGCCTCCCACAACATGGTGCTTCACTCCGTCACCCGCAGCCACGAGGAAAACCTGGAGCGCTACGAGACCTGGAGGACCAACCCCTTCTCCGAGTCCGCGGACGAGCTGAGGGACAGGGTGAAGGGGGTCTCCGCCAAACCCTTCCTGGAGACCCAGCCCACGCTGGACGCGCTGCACTGTGACATCGGCAACGCC
		</sequence>
		<sequence>
			<taxon idref="EF094952_Stylephorus_chordatus_NCBI"/>
			TTGCGCCAGCGCGGGCTGGAGGACACCNNNNNNNNNTCGGGCTTCTCCGTCATGATCAAGGAATGCTGCGACGGGATGGGGGACATCAGCGAGAAGCACGGCGGTGGACCCCCGGTGCCGGAGAAAGCCGTCCGTTTCTCCTTCACCGTCATGTCCGTGTCCTTGC---AGGCGGAGGAGG------------------------------------GGGAGGAGGCGGTCACCGTCTTCCGGGAGCCGAAGCCGAACTCCGAGCTGTCCTGCAAGCCCCTGTGCCTCATGTTCGTGGACGAGTCGGACCACGAGACGCTGACGGCCATCCTCGGGCCTCTGACGGCGGAGCGGGAGGCGATGAACGGCAGCCAGCTCATCCTCTCGATGGGCGACCTCCCGCGCGCCTTCCGCTTCGTCTTCCGGGGCTCCGGCTACGACGAGAAGATGGTGCGCGACCTGGAGGGCCTGGAGGCCKCGGGCTCCGCCTACGTCTGCACCCTGTGCGACGCCACCCGGGCGGAGGCCTCGCGCAACATGGTGCTCCACTCGGTCACCCGCAGCCACGGCGAGAACCTGGAGCGCTACGAGACCTGGAGGACCAACCCGTTCGCCGAGTCCACGGAGGAGCTCCGCCRCCGGGTGAAGGGCGTCTCCGCCAAGCCCTTCGCCGAGACCCAGCCCACGCTGGACGCGCTGCACTGCGAGATCGGCAACGCC
		</sequence>
		<sequence>
			<taxon idref="JX190872_Macroramphosus_scolopax_NCBI"/>
			CTGAGGGAGAGCGGGCTGGAAGACAGCGCTTGCACCACAGGCTTCAGCGTCATGATCAAAGAGTCTTGCGACGGCATGGGTGATGTCAGCGAGAAGCACGGCGGAGGACCGCTCGTTCCCGAGAAGGCTGTACGCTTCTCTTTCACTGTTATGTCTATTTCTGTCC---TGGCGGAGGAAA------------------------------------AGCAGGAGGAAGTTACCGTCTTCACTGAGCCGAAGCCGAACTCGGAGCTGTCCTGCAAGCCCCTGTGCCTCACGTTCGTGGATGAATCCGACCATGAGACACTCACGGCCGTACTGGGGCCGATAGTTGCGGAACGTAGTGCGATGAAGGAGAGCAGACTCATCCTGTCGATCGGAGGGATGCTCCGCTCCTTCCGCTTCCACTTCAGAGGCACCGGATACGATGAGAAGATGGTGCGGGAAATGGAGGGCCTGGAAGCCTCGGGGTCCACCTACATCTGCACTCTGTGCGACGCCAGTCGGGCAGACGCGTCTGAAAACATGGTGCTGCACTCCGTCACGCGCAGCCATGGAGAGAACCTGGAACGTTACGAGATATGGAGGACCAACCCGTTCTCCGAGTCTGCAGACGAGCTGCGGGACMGAGTGAAAGGCGTCTCCGCCAAGCCCTTCTTGGAGACCCGCTCCACGATGGATGCTTTACACTGCGACATCGGCAACGCC
		</sequence>
		<sequence>
			<taxon idref="JX189801_Aeoliscus_strigatus_NCBI"/>
			CTGAGAGAGAACAGGATGGAAGACAGTGCTTGCACTTCAGGCTTCAGTGTCATGATCAAAGAATCTTGTGATGGTATGGGTGATGTTAGTGAAAAGCATGGTGGAGGGCCAGCTGTCCCAGAGAAGGCTGTGCGTTTCTCTTTCACTCTTATGTCCATCTCTGTCC---TGCCAGATGGTG------------------------------------ACACTGAGGCTGTAACCATCTTTACTGAGCCAAAGCCAAACTCGGAACTGTCCTGCAAGCCCCTTTGTCTCATGTTTGTTGATGAATCAGACCATGAGACACTCACAGCTGTCCTGGGGCCTATAGTTGCAGAACGAAATGCAATGAAGGAAAGCAGACTCATCCTATCCATCGGTGGCCTACTTCGCTCCTTCCGATTCCACTTCAGGGGTACAGGATATGATGAGAAGATGGTGCGTGAAATGGAGGGTCTGGAGGCCTCGGGGTCCACCTATATCTGCACTCTGTGTGACACCAGTCGTGCTGAGGCCTCTGAAAACATGGTACTACACTCTATTACACGTAGCCATGATGAGAACCTAGAACGTTATGAAATATGGAGAACAAATCCCTTTTCTGAGCCTATAGACGAGCTGCGGGACAGAGTGAAAGGAGTTTCTGCCAAGCCATTCCTGGAGACTCAGTCCACACTAGATGCATTACACTGTGACATTGGCAATGCC
		</sequence>
		<sequence>
			<taxon idref="JX190855_Barbourisia_rufa_NCBI"/>
			CTGAGAGAGTGTGGGCTGGAAGACAGTGCTTGCACCTCAGGCTTCAGTGTTTCAATCAAGGAATCTTGTGACGGCATGGGAGATGTCAGCGAGAAGCATGGCGGAGGGCCAATGGTCCCTGAGAAGGCTGTGCGTTTCTCTTTTACTATTATGTCTGTCTCTGTCT---TGGCAGACGGAG------------------------------------AGGAGAAGGCGGTTACCATCTTCAGGGAGCCAAAGCCCAACTCTGAACTGTCCTGTAAGCCCCTATGCCTGATGTTTGTGGATGAGTCAGACCACGAGACACTCACTGCTGTCCTGGGGCCTGTAGTTGCAGAGCGTAATGCAATGAAGCAGAGTCGACTCATCCTATCTATGGGTGGCCTGCCTCGCTCCTTCCGCTTCGAATTCAGAGGCACAGGATATGATGAGAAGATGGTGCGTGAGATGGAGGGCCTGGAGGCCTCAGGTTCCACCTACATCTGCACTCTGTGTGACTCCAGTCGGGCAGAGGCCTCTCACAACATGGTGCTGCACTCCATCACCCGCAGTCACGATGAGAACCTGGAGCGTTATGAAATATGGAGGACCAATCCTTTTTCTGAGTCTACCGAGGAGCTGCGAGACCGGGTCAAAGGGGTCTCCGCCAAGCCCTTTATGGAGACCCATCCCACTCTGGATGCATTACACTGTGACATTGGTAATGCC
		</sequence>
		<sequence>
			<taxon idref="NC_013136_Platax_orbicularis_NCBI"/>
			TTGAGAGAGAGTGGGATGGAAGACAGTGCTTGCACCTCAGGCTTCAGTGTCATGATCAAAGAATCTTGTGATGGCATGGGCGATGTGAGCGAGAAGCACGGTGGAGGACCGGTTGTTCCTGAGAAGGCTGTGCGTTTCTCGTTCACTGTTATGTCAATCTCTGTCC---TGGCAGATGAGG------------------------------------AGGAGGAAGAGGTTACCATCTTCAGGGAGTCAAAGCCAAACTCAGAACTGTCCTGTAGGCCCCTTTGCCTGATGTTTGTGGATGAGTCAGACCATGAGACACTCACAGCCATCCTGTGGCCTATAGTTGCAGAGCGTAACGCAATGAAAGAGAGCAGGCTCATCCTACCCATTGGCGGACTACTTCGCTCCTTCCGCTTTCACTTCAGAGGCACAGGATATGATGAGAAGATGGTGCGTGAGATGGAGGGCCTTGAGGCCTCAGGGTCCACCTATGTCTGCACGCTTTGTGACTCCAGTCGGGCAGAGGCCTGTCAAAACATGGTGCTACACTCCATCACACGCAGTCACGAAGAGAACCTAGAACGTTATGAAATATGGAGAACCAACCCCTTTTCTGAGTCAGTAGATGAGCTGAGAGACAGAGTCAAAGGGGTCTCTGCCAAGCCCTTCATGGAGACTCATCCCACACTAGATGCATTACACTGTGACATAGGCAATGCC
		</sequence>
		<sequence>
			<taxon idref="EU167899_Rastrelliger_brachysoma_NCBI"/>
			CTGAGACGCTATGAGATGGAAGACAGTGCTTGCACCACAGGCTTCAGTGTTTTGATCAAAGAATCTTGTGATGGAATGGGCGATGTCAGTGAAAAGCATGGGGGAGGACCAGTTGTTCCTGAGAAGGCTGTACGTTTCTCTTTTACTATTATGTCTGTCTCTGTGC---TAGCAGATGAGA------------------------------------AGGAGGAAGCGGTTACTATCTTCACAGAGCCAAAGCCAAACTCAGAACTGTCCTGTAAGCCCCTTTGCCTGATGTTTGTGGATGAGTCAAACCATGAGACTGTCACACCTCTCCTGGGGCCTATAGTTGCAGAGCGCAATGCAATGAAAGAGAGCAGGCTCATCCTTTCCATCGGTGGCCTGGCTCGGTCCTTCCGCTTCCACTTTAGAGGTACGGGATATGATGAGAAGATGGTGCGAGAGATGGAGGGCCTAGAGGCCTCAGGGTCAAGCTATGTATGCACTTTGTGTGATACCAGTCGGGCAGAAGCATCTGAAAACATGGTGCTACACTCCATCACCCGCTGCCATGAGGAGAACCTTGAACGTTATGAAATATGGAGAACCAACCCCTTTTCTGAGTCAGGAGAGGAACTGCGGGACAGAGTGAAAGGGGTCTCCGCCAAGCCCTTCATGGAGATCCAGCCTACGATGGATGCATTACATTGTGACATTGGCAATGCC
		</sequence>
		<sequence>
			<taxon idref="FJ215289_Pollachius_virens_NCBI"/>
			CTGAGGCAGCAAGGTCTGGATGACAGCGGCTGCACCGAGGGCTTCTCCGTTATGATCAAGGAGTCCTGCGACGGCATGGGGGACGTGAGCGAGAAGCACGGCGGGGGGCCGGCTGTCCCGGAGAAGGCGGTGCGTTTCTCCTTCACCGTCATGTCCGTCTCCTTGCGCGTGGCTGACGACG---------GAGAGGAAGC------------GGAGAACGCTGAGGAGGTGATCATCTTCCAGGAGCCGAAGCCCAACTCGGAGCTGTCCTGTAAGCCGCTGTGCCTCATGTTCGTGGACGAGTCGGACCACGAGACGCTGACCGCCGTCCTGGGGCCCGTGAAGGCCGAGCGCAGCGCCATAAAGCGCAGCCGCCTCATCCTCTCCATCGGCGGGCTTCCCCGGCTCTTCAGCTTCCGCTTCCGGGGATCGGGCTACGATGAGAAGATGGTGCGGGACGTGGAGGGCATGGAGGCCTCCGGCTCCACCTACGTCTGCACGCTCTGCGACTCCACCCGGGCCGAGGCCGCCCACAACATGGTGCTCCACTCCGTCACCCGCAGCCACCAGGAGAACCTGGAGCGCTACGAGACCTGGAGGACCAACCCCTTCTCGGAGTCCGCCGACGAGCTTAGGGACCGGGTGAAGGGGATCTCCGCCAAGCCCTTCCTGGAGACCCACCCCACGCTGGACGCACTGCACTGCGACATCGGCAACGCC
		</sequence>
		<sequence>
			<taxon idref="JN230904_Merluccius_merluccius_NCBI"/>
			CTGAGGGAGCGTGGGCTGGAAGACAGCGATTGCACTTCAGGCTTCTCTGTCATGATCAAAGAGTCCTGTGATGGCATGGGAGATGTGAGCGAGAAGCATGGCGGCGGGCCACCGGTCCCGGAGAAAGCTGTGCGTTTCTCTTTCACCATTATGTCCATCTCTTTGCACATGGAAGATGGAA---------AGAAGGAGGAGGAGGAGGCGGCGGCGCGGGAGGAGGCCGTGATGATCTTCCAGGAGCCAAAGCCCAACTCTGAACTGTCCTGTAAACCCCTCTGCCTTATGTTTGTAGATGAGTCAGACCACGAGACGCTCACTGCTGTCCTGGGGCCTGTGGCGGCCGAGCGCAGCGCGATGAAGCGCAGCCGACTCATCCTCTCCATCGGTGGGCTCCCGCGGTTCTTCAGCTTCCACTTCAGAGGCTCGGGCTATGATGAGAAGATGGTGCGGGACGTGGAGGGCTTGGAGGCCTCCGGCTCCACTTACGTTTGCACGCTTTGCGATTCCACCCGCGCCGAGGCCTCCCACAACATGGTGCTCCACTCGATCACCCGCAGCCACGAGGAGAACCTGGAGCGCTACGAGATCTGGAGGACCAACCCCTTCTCAGAGTCCGTGGACGCGCTGAGAGACAGGGTGAAGGGGGTCTCCGCCAAACCTTTCCTGGAGACCCAGCCGACGCTGGACGCCCTACACTGCGACATCGGCAACGCC
		</sequence>
		<sequence>
			<taxon idref="NC_016870_Seriola_dumerili_NCBI"/>
			CTGAGAGAGAGCGGGATGGAAGACAGTGCTTGCACCTCAGGCTTTACTGTCATGATCAAGGAATGCTGTGATGGCATGGGCGATGTCAGCGAGAAGCACGGCGGAGGACCAGCCATTCCCGAGAAGGCTGTACGTTTCTCTTTCACTGTTATGTCTGTCTCTGTCC---GGGCAGAGGAGG------------------------------------AGGAGGAGGACGTTACCATCTTCACCGAGCCAAGGCCGAACTCGGAGCTGTCCTGTAAGCCCCTTTGCTTGATGTTTGTGGATGAGTCAGACCACGAGACACTCACAGCCCTCCTGGGGCCTGTAGTTGCAGAGCGTCATGCAATGAAAGAGAGCAGGCTCATCCTCTCCATCGGCGGCCTTCCTCGCTCCTTCCGCTTCCACTTCAGGGGCACGGGATACGATGAGAAGATGGTGCGGGAGATGGAAGGCCTGGAGTCCTCGGGGTCCACGTATGTCTGCACTCTGTGTGACTCCAGCCGGGCGAACGCCTCACAAAACATGGTGCTACACTCCATCACCCGCGGCCATGAAGAGAACCTAGAACGTTATGAAATATGGAGAACCAACCCCTTCTCTGAGTCTGTGGACGAACTGCGAGACAGAGTCAAAGGTGTCTCTGCAAAGCCCTTCATGGAGACCCACCCCACGCTAGATGCGTTGCACTGCGACATTGGCAATGCC
		</sequence>
		<sequence>
			<taxon idref="Porogadus_miles_ZMUB_MAR_2661_N_Atlantic_Prm06"/>
			CTGAGAGAGTGTGGCGTGGAAGACAGCGCTTGNACCTCAGGCTTCACTGTTATGATCAAGGAATCTTGTGATGGCATGGGCGATGTCAGCGAGAAACATGGCGGAGGACCAGTGGTTCCGGAGAAGGCTGTACGTTTCTCTTTCACTGTTATGTCTGTCTCTGTCC---TGGNAGACGACG------------------------------------AGGTGGAGGCGGTTACCATCTTTACTGAGCCAAAGCCAAACTCTGAATTGTCCTGTAAGCCCCTTTGCCTCATGTTTGTGGACGAGTCAGACCACGAGACGCTCACAGCTGTCCTGAGCCCAATAGTTGCAGAGCGTAATGCTATGAAAGAGAGTAGACTCATCCTATCCATGGGTGGCCTGCTTCGATCATTCCGCTTCCACTTCAGAGGCACAGGATATGATGAGAAGATGGTGCGTGAGATGGAGGGCCTGGAAGCCTCAGGTTCAACCTACGTCTGCACTCTGTGTGACTCCACTAGGGCAGAAGCCTCTCACAACATGGTGCTGCACTCTGTCACCCGCAGTCATGAAGAGAACTTAGAGCGCTATGAGATATGGAGAACCAATCCCTTTTCTGAGTCTGTAGAGGAGCTGCGGGACCGAGTCAAAGGGGTCTCTGCCAAGCCCTTTATGGAGACCCAGCCCACAATGGATGCTTTACACTGTGATATTGGTAATGCC
		</sequence>
		<sequence>
			<taxon idref="Ogilbichthys_sp_n_USNM_349073_NW_Atlantic_Prm11"/>
			TTGAGAGAGTGTGGNTTGGAAGACAGCGCTTGCACCTCAGGCTTCAGTGTCATGATCAAGGAATCTTGTGATGGCATGGGTGACGTCAGCGAGAAGCATGGCGGAGGACCAGTGGTTCCCGAGAAGGCTGTGCGTTTCTCTTTCACTATTATGTCTGTCTCTGTCC---TGGCTGATGGCG------------------------------------AGGAGGAGGCGGTTACCATCTTTACGGAGCCAAAGCCAAACTCAGAACTGTCCTGTAAACCTCTTTGCCTCATGTTTGTGGATGAGTCAGACCACGAGACACTCACAGCTATCCTGAGCCCTATAGTTGCAGAGCGTAATGGAATGAAAGAGAGTAGACTCATTCTTTCCATTGGTGGCCTGCCTCGCTCCTTCCGCTTCCACTTCAGAGGAACAGGTTATGATGAAAAGATGGTGCGTGAGTTGGAGGGCCTGGAGGCCTCGGGCTCCACCTATATCTGCACTCTGTGTGACTCCAGTCGGGCAGAGGCCTCGCACAACATGGTGCTGCATTCCATCACCCGAAGTCATGAAGAGAACCTAGAACGTTACGAAATATGGAGAACCAATCCCTTTTCTGAGTCTGTAGAGGAGCTGCGAGACAGAGTCAAAGGGGTATCTGCCAAGCCCTTTATGGAGACCCAGCCAACACTGGATGCTTTGCACTGTGACATTGGTAATGCC
		</sequence>
		<sequence>
			<taxon idref="Holcomycteronus_brucei_ZMUC_P771528_S_Indian_Ocean_Prm116"/>
			CNGANAGAGTGNGGNGTGGAAGACAGCGCTTGCACCTCAGGCTTCACTGTTATGATCAAGGAATCTTGTGATGGCATGGGCGATGTCAGCGAGAAACATGGCGGAGGACCGTTGGTTCCGGAGAAGGCTGTTCGTTTCTCTTTCACTGTTATGTCNGTCTCTGNCC---TGCCAGACAGCG------------------------------------AGGTGGAGGCGGTTACCATCTTTACTGAGCCGAAGCCAAACTCTGAATTGTCCTGTAAGCCCCTTTGCCTCACGTTTGTGGATGAGTCANACCACNAGAGGCTCACAGCTGTCCTGAGCCCTATANTTGCAGAGCGTAATGCTATGAAAGANAGTANACTCATCCTATCCATGGGTGGCCTGCTTCNAGCCTTCCGCTTCCACTTCANAGGCACANGATATGATGANAANATGGNACNTGANATGGAGGGCCTGGAGGCCTCANGTTCAACCTNCGTCTGCACTCTGTGTGACTCCACTCGAGCAGAAGCTTCTCACAACATGGTGCTGCACTCTGTCACCCGCAGTCATGAAGAGAACTTAGAGCGCTATGAAATATGGAGAACCAATCCCTTTTNTGAGTCTGTAGAGGAGNTGCGGGACCGAGTCAAAGGGGTNTCAGCCAAGCCATTTATGGAGACCCAGCCCACACTGGATGCTTTACACTGTGATATTGGTAATGCC
		</sequence>
		<sequence>
			<taxon idref="Dinematichthys_iluocoeteoides_USNM_334123_SE_Pacific_Prm12"/>
			TTGAGAGAGTGTGGGTTGGAAGACAGCGCTTGCACCTCAGGCTTCAGTGTCATGATCAAGGAATCTTGTGATGGCATGGGTGACGTCAGCGAGAAGCATGGCGGAGGACCAGTGGTTCCCGAGAAGGCNGTGCGTTTCTCTTTCACTNTTATGTCTGTCTCTGTCC---TGGCTGATGGCG------------------------------------AGGAGGAGGCGGTTACCATCTTTACGGAGCCAAAGCCAAACTCAGAACTGTCCTGTAAACCTCTTTGCCTCATGTTTGTGGATGAGTCAGACCACGAGACACTCACAGCTATCCTGAGCCCTATAGTTGCAGAGCGTAATGGAATGAAAGAGAGCAGACTCATCCTTTCCATGGGTGGCCTGCCTCGCTCCTTCCGCTTCCACTTCAGAGGAACAGGTTATGATGAAAAGATGGTGCGTGAGTTGGAGGGCCTGGAGGCCTCAGGCTCCACCTATATCTGCACTCTGTGTGACTCCAGCCGGGCAGAGGCCTCACACAACATGGTGTTACACTCCATCACCCGAAGTCATGAAGAGAACCTAGAACGTTACGAAATATGGAGAACCAATCCCTTTTCTGAGTCTGTAGACGAGCTGCGAGACAGAGTCAAAGGGGTCTCTGNCAAGCCATTTATGGAGACCCAGCCAACACTGGATGCTTTGCACTGTGACATTGGTAATGCC
		</sequence>
		<sequence>
			<taxon idref="Apagesoma_australis_ZMUC_P771525_S_Indian_Ocean_Prm120"/>
			CTGAGAGAGTGTGGCGTGGAAGACAGCGCTTGCACCTCAGGCTTTACTGTTATGATCAAGGAATCTTGTGATGGCATGGGCGATGTCAGCGAGAAACATGGCGGAGGACCAGTGGTTCCTGAGAAGGCTGTACGTTTCTCTTTCACTGTTATGTCTGTCTCTGTCC---TGGCTGACAGCG------------------------------------AGGTGGAGGCGGTTACCATCTTTACTGAGCCGAAGCCAAACTCTGAATTGTCCTGTAAGCCCCTTTGCCTCACATTTGTGGATGAGTCAGACCACGAGACACTCACAGCTGTCCTGAGCCCTGTAGTTGCAGAGCGTAATGCTATGAAAGAGAGTAGACTCATCCTATCCATGGGTGGCCTGCTTCGATCCTTCCGCTTCCACTTCAGAGGCACAGGATATGATGAGAAGATGGTGCGTGAGATGGAGGGCCTGGAGGCCTCAGGTTCAACCTACATCTGCACTCTGTGTGACTCCACGCGGGCAGAGGCCTCTCACAACATGGTGCTGCACTCTGTCACCCGCAGTCATGAAGAGAACTTAGAGCGCTATGAAATATGGAGAACCAATCCCTTTTCTGAGTCTGTAGAGGAGCTGCGGGACCGAGTCAAAGGGGTCTCAGCCAAGCCATTTATGGAGACCCAGCCCACAATGGATGCTTTACACTGTGATATTGGTAATGCC
		</sequence>
		<sequence>
			<taxon idref="Diplacanthopoma_brachysoma_MCZ155341_NW_Atlantic_Prm13"/>
			TTGAGAGAGTGTGGGGTGNAAGACAGCACTTGCACCTCAGGCTTCAGTGTTATGATCAAGGAATCTTGTGATGGCATGGGCGATGTCAGCGAGAAGCATGGCGGAGGACCACCGGTTCCCGAGAAGGCTGTACGTTTCTCTTTCACTATCATGTCCATTTCTGTCC---TGGCAGACGGCG------------------------------------AGGAGGAGGCGGTTACCATCTTTACAGAGCCAAAGCCAAACTCAGAGCTGTCCTGTAAACCCCTTTGCCTCACATTTGTGGATGAGTCAGACCATGAGACACTCACAGCCGTCCTGGGCCCCGTAGTTGCAGAGCGTGATGCAATGAAAGAGAGTAGACTCATTCTTTCCATGGGTGGCCTGCCTCGCTCCTTCCGCTTCCACTTCAGAGGCACAGGTTATGATGAGAAGATGGTGCGTGAGATGGAGGGCCTAGAGGCCTCAGGTTCCACCTATATCTGCACTCTGTGTGACTCCAGTCGGGCAGAGGCTTCGCGCAACATGGTGCTGCACTCCGTCACCCGTAGCCACGAAGAGAA-CTAGAGCGTTACGAAATATGGCGAAGCAATCCCTTTTCTGAGTCTGTAGAGGAGTTGCGGGACCGAGTCAAAGGGGTTTCTNCCAAGCCCTTTATGGAGACCCAGCCAACAATGGATGCTTTGCACTGTGACATTGGTAATGCC
		</sequence>
		<sequence>
			<taxon idref="Dicrolene_intronigra_MCZ158834_NW_Atlantic_Prm14"/>
			NNNNNGNAGNGNGGNGTGGAAGACAGCGCTTGCACCTCAGGTTTCATTGTTATGATTAAGGAATCTTGTGATGGCATGGGCGATGTCAGCGAGAAACATGGCGGGGGACCGGTGGTTCCGGAGAAGGCTGTACGTTTCTCTTTCACAGTTATGTCTGTCTCTGTCC---TGGCAGACAGTG------------------------------------AGATGGAGGCAGTCACCATCTTTACCGAGCCAAAGCCAAACTCTGAGTTGTCCTGTAAGCCCCTTTGCCTCACGTTTGTGGATGAGTCAGACCACGAGATGCTCACAGCTGTCCTGAGCCCTGTAGTTGCAGAGCGTAATGCTATGAAAGAGAGTAGACTCATCCTATCCATGGGTGGCCTGCTTCGATCCTTCCGCTTCCACTTCAGAGGCACAGGATATGATGAGAAGATGGTGCGTGAGATGGAGGGCCTGGAAGCCTCAGGTTCAACCTACGTCTGCACTCTGTGTGACTCCACTCGGGCAGAAGCCTCTCACAACATGGTGCTGCACTCTATCACCCGCAGTCATGAAGAGAACTTAGAGCGCTATGAAATATGGAGAACGAATCCCTTTTCTGAGTCTGTAGAGGAGCTGCGGGACCGAGTCAAAGGGGTCTCTGCCAAGCCCTTTATGGAGACCCAGCCCACACTGGATGCTTTACACTGTGACATTGGTAATGCC
		</sequence>
		<sequence>
			<taxon idref="Diancistrus_tongaensis_USNM_374200_SE_Pacific_Prm16"/>
			TTGANAGAGTGTGGGTTGGAAGACAGCGCTTGCACCTCAGGCTTCAGTGTCATGATCAAGGAATCTTGTGATGGCATGGGTGACGTCAGCGAGAANCATGGTGGAGGACCAGTGGTTCCCGAGAAGGCTGTGCGTTTCTCTTTCACTATTATGTCNGTCTCTATCC---TGGCTGACGGCG------------------------------------AGGAGGAGGCGGTTACCATCTTTACGGAGCCAAAGCCAAACTCAGAACTGTCCTGTAAACCTCTTTGCCTCATGTTTGTGGATGAGTCAGACCACGAGACACTCACAGCNATCCTGAGCCCTATAGTTGCAGAGCGTAATGGAATGAAAGAGAGTAGACTCATCCTTTCCATGGGTGGCCTGCCTCGCTCCTTCCGCTTCCACTTCAGAGGAACAGGTTATGATGAAAAGATGGTGCGTGAGTTGGAGGGCCTGGAGGCCTCAGGCTCCACCTATATCTGCACTCTGTGTGACTCCAGTCGGGCAGAGGCCTCGCACAACATGGTGCTGCACTCCATCACCCGAAGTCATGAAGAGAACCTAGAACGTTACGAAATATGGAGAACCAATCCCTTTTCTGAGTCTGTAGAGGAGCTGCGAGACAGAGTCAAAGGGGTCTCTGCCAAGCCCTTTATGGAGACCCAGCCAACTCTGGATGCTTTGCACTGTGACATTGGTAATGCC
		</sequence>
		<sequence>
			<taxon idref="Bidenichthys_capensis_SAIAB_uncat_not_seen_SE_Indian_Ocean_Prm18"/>
			TTGAGAGAGTGTAGGGTGGAAGACAGCATTTGCACCTCAGGCTTCAGTGTTCTGATCAAGGAATCTTGTGATGGCATGGGNGATGTCAGCGAGAAGCATGGCGGAGGACCACCGGTTCCCGAGAAGGCTGTACGTTTCTCTTTCACTATTATGTCTGTCTCTGTCC---TGGCAGAGGGCG------------------------------------AGGAGGAGGCGGTTACCATCTTTACAGAGTCAAAGCCAAACTCAGAGCTGTCCTGTAAACCCCTTTGCCTCACGTTTGTGGATGAGTCAGACCACGAGACACTCACAGCCGTCCTGGGCCCCATAGTTGCAGAGCGTAATGCAATGAAAGAGAGTAGACTCATTCTTTCCATGGGTGGCCTGCCTCGCTCCTTCCGCTTCCACTTCAGAGGCACAGGTTATGATGAGAAGATGGTGCGTGAGATGGAGGGCCTAGAGGCCTCAGGCTCCACCTATATCTGCACTCTGTGTGACTCCAGTCGGGCAGAGGCTTCGCACAACATGGTGCTGCACTCCATCACCCGTAGCCACGAAGAGAACCTAGAGCGTTACGAAATGTGGAGAACCAATCCCTTTTCTGAGTCTGCAGAGGAGCTGCGGGACCGAGTCAAAGGGGTCTCTGNCAAGCCCTTTATGGAGACCCAGCCAACACTAGATGCTTTGCACTGTGACATTGGTAATGCC
		</sequence>
		<sequence>
			<taxon idref="Ventichthys_biospeedoi_MNHN_2004_2038_PT_SE_Pacific_Prm19"/>
			CTGAGAGAGTGTGGTGTGAAAGACAGCGCTTGCACCTCTGGCTTCACTGTTATGATCAAGGAATCTTGTGATGGCATGGGCGATGTCAGCGAGAAACATGGCGGAGGACCNATGGTTCCGGAGAAGGCTGTACGTTTCTCTTTCACTGTTATGTCTGTCTCTGTCC---TGGCAGACAACG------------------------------------AGGTGGAGGCGGTTACCATCTTTACTGAGCCGAAGCCAAACTCTGAATTGTCCTGTAAGCCCCTTTGCCTCATGTTTGTGGATGAGTCAGACCACGAGACACTCACAGCTGTCCTGAGCCCTATAGTTGCNGAGCGTAATGCTATGAAAGAGAGTAGACTCATCCTATCCATGGGTGGCCTGCTTCGATCCTTCCGCTTCCACTTCAGAGGCACAGGATATGATGAGAAGATGGTGCGTGAGATGGAGGGCCTGGAGGCCTCAGGTTCCACCTACGTCTGCACTCTGTGTGACTCCACTCGGGCAGAGGCCTCTCANAACATGGTGCTGCACTCTGTCACCCGCAGTCATGAAGAGAACTTAGAGCGCTATGAAATATGGAGAACCAATCCCTTTTCTGAGTCTGTAGAGGAGCTGCGGGATCGAGTCAAAGGGGTCTCTGCCAAGCCATTTATGGAGACCCAGCCCACACTGGATGCTTTACACTGTGATATTGGTAATGCC
		</sequence>
		<sequence>
			<taxon idref="Diancistrus_jeffjohnsoni_NT_159_1_of_2_E_Indian_Ocean_Prm21"/>
			TTGAGAGAGTGTGGGTTGNAAGACAGCACTTGCACCTCAGGCTTCAGTGTCATGATCAAGGAATCTTGTGATGGCATGGGTGACGTCAGCGAGAAGCATGGTGGAGGACCAGTGGTTCCCGAGAAGGCTGTGCGTTTCTCTTTCACTATTATGTCTGTCTCTATCC---TGGCTGACGGCA------------------------------------AGGAGGAGGCGGTTACCATCTTTACGGAGCCAAAGCCAAACTCAGAACTGTCCTGTAAACCTCTTTGCCTCATGTTTGTGGATGAGTCAGACCACGAGACACTCACAGCTATCCTGAGCCCTATAGTTGCAGAGCGTAATGGAATGAAAGAGAGTAGACTCATCCTTTCCATGGGTGGCCTGCCTCGCTCCTTCCGCTTCCACTTCAGAGGAACAGGTTATGATGAAAAGATGGTGCGGGAGTTGGAGGGCCTGGAGGCCTCAGGCTCCACCTATATCTGCACTCTGTGTGACTCCAGTCGGGCAGAGGCCTCACACAACATGGTGCTGCACTCCATCACCCGAAGTCATGAAGAGAACCTAGAACGTTACGAAATATGGAGAACCAATCCCTTTTNTGAGTCTGTAGAGGAGCTGCGAGACAGAGTCAAAGGGGTCTCTGCCAAGCCCTTTATGGAGACCCAGCCAACACTGGATGCTTTGCACTGTGACATTGGTAATGCC
		</sequence>
		<sequence>
			<taxon idref="Aphyonus_gelatinosus_ZMUB_MAR_3880_N_Atlantic_Prm41"/>
			TTGAGAGAGTGTGGGGTGGAAGACAACACTTGCACCTCAGGCTTCAGTGTTATGATCAAGGAATCTTGTGATGGCATGGGCGATGTCAGCGAGAAGCATGGCGGAGGACCACCAGTTCCCGAGAAGGCTGTACGTTTCTCTTTCACTNTTATGTCTGTCTCTGTCC---TGGCAGACGGCG------------------------------------AGGAGGAGGCAGTTACCATCTTTACAGAGCCAAAGCCAAACTCAGAGCTGTCCTGTAAACCCCTTTGCATCACATTTGTGGATGAGTCAGACCACGAGACACTCACAGCCGTCCTGGGCCCCATAGTTGCAGAGCGTAATGCAATGAAAGAGAGTAGACTCATTCTTTCCATTGGTGGCCTGCCTCGCTCCTTCCGCTTCCACTTCAGAGGCACAGGTTATGATGAGAAGATGGTGCGTGAGATGGAGGGCCTAGAGGCCTCAGGCTCCACCTATATCTGCACTCTGTGCGACTCCAGTCGGGCAGAGGCTTCTCACAACATGGTGCTGCACTCCGTCACCCGTAATCACGAAGAGAACCTAGAGCGTTACGAAATTTGGAGAACCAATCCCTTTTCTGAGTCTGTAGAGGAGCTGCGGGACCGAGTCAAAGGGGTCTCTGCCAAGCCCTTTATGGAGACCCANCCAACAATGGATGCTTTGCACTGTGACATTGGTAATGCC
		</sequence>
		<sequence>
			<taxon idref="Ogilbia_cayorum_ZMUC_P771463_NW_Atlantic_Prm48"/>
			TTGAGAGAGTGTGGGTTGGAAGACAGCGCTTGCACCTCAGGCTTCAATGTCATGATCAAGGAATCTTGTGATGGCATGGGTGACGTCAGCGAGAAGCATGGCGGAGGACCAGTGGTTCCCGAGAAGGCTGTGCGTTTCTCTTTCACTATTATGTCTGTCTCTGTCC---TGGCTGATGGCG------------------------------------AGGAGGAGGCGGTTACCATCTTTACGGAGCCAAAGCCAAACTCAGAACTGTCCTGTAAACCTCTTTGCCTCATGTTTGTGGATGAGTCAGACCACGAGACACTCACAGCTATCCTGAGCCCTATAGTTGCAGAGCGTAATGGAATGAAAGAGAGTAGACTCATCCTTTCCATTGGTGGCCTGCCTCGCTCCTTCCGCTTCCACTTCAGAGGAACAGGTTATGATGAAAAGATGGTGCGTGAGTTGGAGGGCCTGGAGGCCTCAGGCTCCACCTATATCTGCACTCTGTGTGATTCCAGTCGGGCAGAGGCCTCGCACAACATGGTGCTGCATTCCATCACCCGAAGTCATGAAGAGAACCTAGAACGTTACGAAATATGGAGAACCAATCCCTTTTCTGAGTCTGTAGAGGAGCTGCGAGACAGAGTCAAAGGGGTTTCTGCCAAGCCCTTTATGGAGACCCAGCCAACACTGGATGCTTTGCACTGTGACATTGGTAATGCC
		</sequence>
		<sequence>
			<taxon idref="Cataetyx_niki_NMNZ_P41257_SW_Pacific_Prm53"/>
			TTGAGAGAGTGTGGAATGGAAGACAGTACTTGCACCTCAGGCTTCAGTGTTTTAATCAAGGAATCTTGTGATGGCATGGGCGATGTCAGCGAGAAGCATGGCGGAGGACCACCGGTTCCAGAGAAGGCTGTACGTTTCTCTATCACTATTATGTCTGTCTCTGTCC---TGGCAGACGGTG------------------------------------AGGAGGAGGCGGTTACCATCTTTACAGAGCCAAAGCCAAACTCAGAGCTGTCCTGTAAACCCCTTTGCCTCATGTTTGTGGATGAGTCAGACCACGAGACACTCACAGCCGTCCTGGACCCCGTAGTTGCAGAGCGTAATGCGATGAAAGAGAGTAGACTCATTCTTTCCATGGGTGGCCTGCCTCGCTCCTTCCGCTTCCACTTCAGAGGCACAGGTTATGATGAGAAGATGGTGCGTGAGATGGAGGGCCTAGAGGCCTCAGGCTCCACCTATATCTGCACTCTGTGTGACTCCAGTCGGGCAGAGGCTTCGCACAACATGGTGCTACACTCCGTCACCCGTAATCACGAAGAGAACCTAGAGCGTTACGAAATATGGAGAACCAATCCCTTCTCTGAGTCTGTAGAGGAGCTGCGGGACCGAGTCAAAGGGGTCTCTGCCAAGCCCTTTATGGAGACCCAGCCAACAATGGATGCTTTGCACTGTGACATTGGTAATGCC
		</sequence>
		<sequence>
			<taxon idref="Acanthonus_armatus_MNHN_2004_1311_E_Atlantic_Prm81"/>
			CTGGGAGAGTGTGGGGTGGAAGACAGCGCTTGCACCTCAGGCTTCAGTGTTATGATCAAGGAATCTTGTGATGGCATGGGTGATATCAGCGAGAAACATGGCGGAGGACCAGCAGTTCCTGAGAAGGCTGTACGTTTCTCTTTCACAATTATGTCCGTCTCTGTCC---AGGCAGACAGCG------------------------------------AGGAGGAGGCGGTTACCATCTTTACAGAGCCGAAGCCAAACTCAGAATTGTCCTGTAAGCCCCTTTGTCTCATGTTTGTGGATGAGTCAGACCACGAAACACTCACAGCTGTCCTGAGCCCTGTAGTTGCAGAGCGTAATGCTATGAAAGAGAGCAGACTCATCCTATCCATGGGTGGCCTGCCTCGATCCTTCCGCTTCCACTTCAGAGGTACAGGGTATGATGAGAAGATGGTGCGTGAGATGGAGGGCCTGGANGCCTCAGGTTCAACCTACATCTGCACTCTGTGTGACTCCAGTCGGGCAGAAGCATCGCACAACAAGGTGCTGCACTCCATCACTCGCGGTCACGAAGAGAACTTAGAGCGCTACGAAATATGGAGAACCAAT-CCTTTTCTGAATCGGTAGAGGAGCTGCGGGACCGAGTCAAAGGGGTCTCTGCCAAGCCCTTTATGGAGACCCACCCCACAATGGATGCGTTACACTGTGACATTGGAAATGCC
		</sequence>
		<sequence>
			<taxon idref="Dannevigia_tusca_none_discarded_SW_Pacific_Prm95"/>
			CTGANAGAGTGNGGNGTGNAAGACAGTGCCTGCACCTCAGGCTTCACTGTTATGATCAAGGAATCTTGCGATGGCATGGGCGATGTCAGCGAGAAACATGGCGGGGGACCCGTGGTTCCGGAGAAGGCTGTACGGTTCTCTTTCACTGTTATGTCTGTCTCTGTCC---TGACAGACAGTG------------------------------------AGGCGGAGGCGGTTACCATCTTTACTGAGCCGAAGCCAAACTCTGAATTGTCCTGTAAGCCCCTTTGCCTCACGTTTGTGGATGAGTCAGACCACGAGACGCTCACAGCTGTCCTGAGCCCTATAGTCGCAGAGCGTAAAGCTATGAAAGAGAGTAGACTCATCCTATCCATAGGTGGCCTGCTTCGATCCTTCTGCTTCCACTTCAGAGGCACAGGATATGATGAGAAGATGGTGCGTGAGATGGAGGGCCTGGAAGCCTCCGGTTCAACCTATGTCTGCACTCTGTGTGACTCCACTCGGGCAGAAGCCTCTCACAACATGGTGCTGCACTCTGTCACCCGCAGTCATGAAGAGAACTTAGAGCGCTATGAAATATGGAGAACAAATCCCTTTTCTGAGTCCGTAGAGGAGCTGCGGGACCGAGTCAAAGGGGTCTCTGNCAAGCCCTTTATGGAGACCCAGCCCACACTGGATGCTTTACACTGTGACATCGGTAATGCC
		</sequence>
		<sequence>
			<taxon idref="Chilara_taylori_KU28277_NE_Pacific_PrmB"/>
			CTGAGGGAGTCTGGTGTGGAAGACAGCGCTTGCACNTCCGGCTTCACAGTTATGATCAAGGAATCTTGTGACGGCATGGGCGATGTCAGCGAGAAACACGGTGGTGGCCCAGCAGTTCCNGAGAAGGCTGTACGTTTCTCTTTCACGGTGATGTCTGTCTCTGTCC---TGGCTGACAGCG------------------------------------AGGTGGAGGCGGTTACCATTTTTACTGAGCCGAAGCCAAACTCCGAATTGTCCTGTAAGCCCCTTTGCCTTACATTCGTGGATGAGTCAGACCACGAGACGCTCACAGCTGTCCTGAGCCCCATAGCTGCAGAGCGTAAAGCTATGAAAGAGAGCAGACTCATCCTATCCATGGGTGGAATGCTTCGATCCTTTCGCTTCCACTTCAGAGGAACAGGATATGATGAGAAGATGGTACGTGAGATGGAGGGCTTGGAGGCCTCAGGCTCAACCTACGTCTGCACTCTCTGTGACTCCACGCGGGCGCAAGCCTCTAACAACATGGTGCTGCACTCCATCACACGCAATCATGAGGAGAACTTAGAGCGTTATGAAATATGGAGAACCAATCCCTATTCTGAGTCCGTAGAGGAGCTGCGGGATCGAGTCAAAGGCGTCTCTGTTAAGCCCTTTTTGGAGACCCAGCCCACACTGGACGCTTTACACTGTGATATCGGTAATGCC
		</sequence>
		<sequence>
			<taxon idref="Lepophidium_profundorum_KU27197_NW_Atlantic_PrmE"/>
			NNNNNNNNNNNNNGAGTGGATGACAGCGTTTGCACCTCCGGCTTCACNGTNATGATCAAGGAATCCTGCGACGGCATGGGCGATGTCAGCGAGAAACACGGCGGAGGCCCGGCGGTTCCGGAGAAGGCTGTACGTTTCTCTTTCACCGTTATGTCTGTCTCTGTCC---TGGTTGACGGCC------------------------------------AGGCGGAGGCGGTTACCATTTTTACTGAGCCCAAGCCAAACTCTGAATTGTCCTGTAAGCCCCTTTGCCTCACATTTGTGGATGAGTCAGACCACGAGACGCTCACAGCCGTCCTGAGCCCCATAGCTGCAGAGCGGAGAGCTATGAAAGAGAGCAGACTCATCCTATCCATGGGTGGCCTGCTTCGATCCTTTCGCTTCCACTTCAGAGGCACAGGATATGATGANAAGATGGTGCGTGANATGGAGGGCTTGGAGGCCTCGGGCTCAAACTTCGTCTGCACTCTCTGTGACTCCACGCGTGCGGAAGCCTCTCACAACATGGTGCTGCATTCCGTCACACGCAGTCACGAGGAGAACTTGGAGCGCTACGAAATATGGAGAACCAATCCCTATTCGGAGTCTGTAGAGGAGCTGAGGGAGCGAGTCAAAGGGGTCTCTGCCAAGCCCTTCCTGGACACACAGCCCACACTGGATGCTTTACACTGCGATATCGGTAANGCC
		</sequence>
		<sequence>
			<taxon idref="Typhliacina_pearsei_ZMUC_P771455_W_Atlantic_PrmV_"/>
			TTGAGGGAGTGTGGGTTGGAAGACAGCGCTTGCACCTCAGGCTTCAGTGTCATGATCAAGGAATCTTGTGATGGCATGGGTGACGTCAGCGAGAAGCATGGTGGAGGACCAGTGGTTCCCGAGAAGGCTGTGCGTTTCTCTTTCACTATTATGTCTGTCTCTGTCC---TGGCTGACGGCG------------------------------------AGGAAGAGGCAGTTACCATCTTTACGGAGCCAAAGCCAAACTCAGAACTGTCCTGTAAACCTCTTTGCCTCATGTTTGTGGATGAGTCAGATCACGAGACACTCACAGCTATTCTGAGCCCTATAGTTGCAGAGCGTAATGGAATGAAAGAAAGTAGACTCATCCTTTCCATTGGTGGCCTGCCTCGCTCCTTCCGCTTCCACTTCAGAGGAACAGGTTATGATGAAAAGATGGTGCGTGAGTTGGAGGGCCTGGAAGCCTCAGGCTCCACCTATATCTGCACTCTGTGTGACTCCAGTCGGGCAGAGGCCTCGCACAACATGGTGCTGCATTCCATCACCCGAAGTCATGAAGAGAACCTAGAACGTTACGAAATATGGAGAACCAATCCCTTTTNTGAGTCTGTAGAGGAGCTGCGAGACAGAGTCAAAGGGGTCTCTGCCAAGCCCTTTATGGAGACCCAGCCAACACTGGATGCTTTGCACTGTGACATTGGTAATGCC
		</sequence>
		<sequence>
			<taxon idref="NC_011219_Rachycentron_canadum_NCBI"/>
			CTGAAAGAGAGTGGGATGGAAGACAGTACGTGCACCTCAGGCTTTAGTGTCATGATCAAAGAATCTTGTGATGGCATGGGCGATGTCAGCGAGAAGCACGGGGGAGGACCAGCTGTTCCTGAGAAGGGCGTACGTTTCTCTTTCACTATTATGTCAGTCTCTGTCC---TGGCAGACGAGG------------------------------------ATGAGGAAGAGGATACCATCTTCACCGAGCCAAAACCAAACTCAGAACTGTCCTGTAAGCCCCTTTGCCTAACGTTTGTGGATGAGTCAGACCATGAGACACTCACTGCTGTCCTGGGCCCTATAGATGCAGAGCGTATTGCAATGAAAGAGAGCAGACTCATCCTATCCGTCGGCGGCCTGCCTCGCTCCTTCCGCTTCCACTTCAGAGGCACGGGATATGATGAGAAGATGGTGCGAGAATTGGAAGGCCTGAAGGCATCGGGGTCCACGTATATCTGCACTGTGTGTGACTCAGGTCGGGCAGAGGCCTCTAAAAACATGGTGCTACACTCCGTCACCCGCAGCCAAGAAGAGAACTTATATCGTTATGAAATATGGAGAACCAACCCCTTCTCCGAGTCTGCAGATGAGCTGCGAGACAGAGTCAAAGGGGTGTCTGCGAAGCCCTTCATGGAGACGCAGCCCACAATAGATGCATTACACTGTGACATCGGCAATGCC
		</sequence>
		<sequence>
			<taxon idref="NC_009852_Zanclus_cornutus_NCBI"/>
			CTGAGAGAGAATGGGATGGAAGACAGTGCTTGTACCTCAGGTTTCAGTGTCACGATCAAAGAATCTTGTGATGGCATGGGCGATGTCAGCGAGAAGCACGGTGGAGGACCAGTTGTTCCTGAGAAGGCTGTGCGTTTCTCTTTTACTGTTATGTCTGTCTCTGTCC---TGGCAGATGGCG------------------------------------AGGAGGAAGAGGTTGCCGTCTTCACAGAGCCAAAGCCAAACTCAGAACTGTCCTGTAAGCCCCTCTGCCTGATGTTTGTGGATGAGTCAGACCGCGAGACACTCACGGCCATCCTATCACCTATAATTGCAGAGCGTAATGCAATGAAAGAGAGCAGGCTCATCCTATCCATTGGTGGGCTACCTCGCTCATTCCGCTTTCATTTTAGAGGCACGGGATACGATGAGAAGATGGTACGTGAGATGGAGGGACTCGAGGCCTCAGGGTCCACCTTTATCTGCACTCTTTGTGACTCCAGCCGGGCAGAAGCATCTCAAAACATGGTGCTACACTCCATCACCCGCAGTCATGAAGAGAACCTTGAACGTTATGAAATATGGAGAACGAACCCCTTTTCTGAGTCTGTAGATGAACTGCGAGACAGAGTCAAAGGGGTCTCTGCCAAGCCCTTCATGGAGACCCATCCCACACTGGATGCATTACACTGTGACATAGGCAATGCC
		</sequence>
	</alignment>

	<!-- The unique patterns from 1 to end                                       -->
	<!-- npatterns=301                                                           -->
	<patterns id="16s.patterns" from="1" strip="false">
		<alignment idref="alignment1"/>
	</patterns>

	<!-- The unique patterns from 1 to end                                       -->
	<!-- npatterns=141                                                           -->
	<patterns id="nd4p1.patterns" from="1" strip="false">
		<alignment idref="alignment2"/>
	</patterns>

	<!-- The unique patterns from 1 to end                                       -->
	<!-- npatterns=84                                                            -->
	<patterns id="nd4p2.patterns" from="1" strip="false">
		<alignment idref="alignment3"/>
	</patterns>

	<!-- The unique patterns from 1 to end                                       -->
	<!-- npatterns=61                                                            -->
	<patterns id="trna_his.patterns" from="1" strip="false">
		<alignment idref="alignment4"/>
	</patterns>

	<!-- The unique patterns from 1 to end                                       -->
	<!-- npatterns=62                                                            -->
	<patterns id="trna_ser.patterns" from="1" strip="false">
		<alignment idref="alignment5"/>
	</patterns>

	<!-- The unique patterns from 1 to end                                       -->
	<!-- npatterns=438                                                           -->
	<patterns id="rag1.patterns" from="1" strip="false">
		<alignment idref="alignment6"/>
	</patterns>

	<!-- A prior on the distribution node heights defined given                  -->

	<!-- Stadler, T; On incomplete sampling under birth-death models and connections to the sampling-based coalescent;
JOURNAL OF THEORETICAL BIOLOGY (2009) 261:58-66-->
	<birthDeathModel id="birthDeath" units="substitutions">
		<birthMinusDeathRate>
			<parameter id="birthDeath.meanGrowthRate" value="8.9E-9" lower="0.0"/>
		</birthMinusDeathRate>
		<relativeDeathRate>
			<parameter id="birthDeath.relativeDeathRate" value="0.5" lower="0.0"/>
		</relativeDeathRate>
		<sampleProbability>
			<parameter id="birthDeath.sampleProbability" value="0.01" lower="0.0" upper="1.0"/>
		</sampleProbability>
	</birthDeathModel>

	<!-- This is a simple constant population size coalescent model              -->
	<!-- that is used to generate an initial tree for the chain.                 -->
	<constantSize id="initialDemo" units="substitutions">
		<populationSize>
			<parameter id="initialDemo.popSize" value="100.0"/>
		</populationSize>
	</constantSize>

<!-- Construct a starting tree that is compatible with specified clade heights-->
<!--	<rescaledTree id="startingTree"> -->

	<newick id="startingTree" usingDates="false" units="years" rescaleHeight="400.0">
	<!-- 		<newick usingDates="false">  	-->
			((EF094952_Stylephorus_chordatus_NCBI:0.08333200000000002,(FJ215303_Ventrifossa_garmani_NCBI:0.09968500000000002,((FJ215297_Trachyrincus_murrayi_NCBI:0.085362,JN230904_Merluccius_merluccius_NCBI:0.050838999999999995):0.018841999999999998,(JX190851_Lota_lota_NCBI:0.031242999999999993,(AF369064_Gadus_morhua_NCBI:0.06718300000000002,(FJ215294_Gadus_chalcogrammus_NCBI:0.018904000000000004,(FJ215289_Pollachius_virens_NCBI:0.029311000000000004,(FJ215265_Merlangius_merlangus_NCBI:0.009949000000000013,FJ215262_Melanogrammus_aeglefinus_NCBI:0.018849000000000005):0.012955999999999995):0.0071390000000000065):0.014792):0.032549999999999996):0.020489000000000007):0.009631000000000028):0.02118399999999998):0.0,((JX190863_Monocentris_japonicus_NCBI:0.05688599999999999,((JX190859_Rondeletia_loricata_NCBI:0.04653199999999999,JX190855_Barbourisia_rufa_NCBI:0.03156200000000001):0.019340999999999997,(EF095636_Beryx_splendens_NCBI:0.014038999999999996,JX189798_Beryx_decadactylus_NCBI:0.01607800000000001):0.041678999999999994):0.009543999999999997):0.009011999999999992,(((JX190872_Macroramphosus_scolopax_NCBI:0.08238900000000002,JX189801_Aeoliscus_strigatus_NCBI:0.080624):0.024473999999999996,((NC_013136_Platax_orbicularis_NCBI:0.05591299999999999,NC_009852_Zanclus_cornutus_NCBI:0.068162):0.013484999999999997,((EU477493_Scomber_scombrus_NCBI:0.03461700000000001,EU167899_Rastrelliger_brachysoma_NCBI:0.040775000000000006):0.040366999999999986,(NC_016870_Seriola_dumerili_NCBI:0.05967600000000001,NC_011219_Rachycentron_canadum_NCBI:0.11085799999999998):0.020234000000000002):0.006877999999999995):0.008829000000000004):0.011065999999999993,((Acanthonus_armatus_MNHN_2004_1311_E_Atlantic_Prm81:0.06914300000000001,((Chilara_taylori_KU28277_NE_Pacific_PrmB:0.10580599999999998,Lepophidium_profundorum_KU27197_NW_Atlantic_PrmE:0.06861300000000001):0.043578000000000006,(Luciobrotula_bartschi_ZMUC_P771572_SW_Pacific_88:0.061597999999999986,((Dicrolene_intronigra_MCZ158834_NW_Atlantic_Prm14:0.04094300000000001,(Monomitopus_garmani_ZMUC_P771573_SW_Pacific_89:0.05968999999999999,Dannevigia_tusca_none_discarded_SW_Pacific_Prm95:0.03736800000000001):0.009643999999999986):0.009476000000000012,((Leucicorus_atlanticus_ZMUC_P771571_SW_Pacific_87:0.04288700000000001,Porogadus_miles_ZMUB_MAR_2661_N_Atlantic_Prm06:0.045376):0.01345099999999999,((Bassogigas_walkeri_SIO_08_109_SW_Pacific_151:0.023309999999999997,Apagesoma_australis_ZMUC_P771525_S_Indian_Ocean_Prm120:0.037248):0.011114999999999986,(Holcomycteronus_brucei_ZMUC_P771528_S_Indian_Ocean_Prm116:0.038384,Ventichthys_biospeedoi_MNHN_2004_2038_PT_SE_Pacific_Prm19:0.033732999999999985):0.009059000000000011):0.004677999999999988):0.007475000000000009):0.003934999999999994):0.005380999999999997):0.015354000000000007):0.01325900000000002,(((Dinematichthys_iluocoeteoides_USNM_334123_SE_Pacific_Prm12:0.026110999999999995,(Diancistrus_jeffjohnsoni_NT_159_1_of_2_E_Indian_Ocean_Prm21:0.025055999999999995,(Diancistrus_typhlops_uncat_E_Indian_Ocean_1148:0.013391999999999987,Diancistrus_tongaensis_USNM_374200_SE_Pacific_Prm16:0.019311999999999996):0.006648999999999988):0.003466999999999998):0.008507999999999988,(Ogilbichthys_sp_n_USNM_349073_NW_Atlantic_Prm11:0.020445999999999992,(Typhliacina_pearsei_ZMUC_P771455_W_Atlantic_PrmV_:0.03653600000000001,(Ogilbia_sp_ZMUC_P771733_NW_Atlantic_149:0.0040040000000000076,Ogilbia_cayorum_ZMUC_P771463_NW_Atlantic_Prm48:0.001484000000000013):0.02929699999999999):0.005999000000000004):0.010735999999999996):0.027821000000000012,((Aphyonus_gelatinosus_ZMUB_MAR_3880_N_Atlantic_Prm41:0.03864200000000001,(Sciadonus_galatheae_ZMUC_P771588_SW_Pacific_72:0.023251999999999995,Barathronus_diaphanus_ZMUC_P771586_SW_Pacific_73:0.023618):0.029683999999999988):0.008526000000000006,(Diplacanthopoma_brachysoma_MCZ155341_NW_Atlantic_Prm13:0.030133999999999994,((Bellotia_galathea_ZMUC_P771582_SW_Pacific_74:0.039914000000000005,Tuamotuichthys_schwarzhansi_ZMUC_P771583_SW_Pacific_76:0.055616):0.010724000000000011,(Cataetyx_niki_NMNZ_P41257_SW_Pacific_Prm53:0.03084500000000001,(Cataetyx_messieri_ZMUC_P771617_SE_Pacific_75:0.034161,Bidenichthys_capensis_SAIAB_uncat_not_seen_SE_Indian_Ocean_Prm18:0.061328999999999995):0.0):0.006230000000000013):0.004693000000000003):0.005683999999999995):0.01935300000000001):0.019960000000000006):0.013264999999999971):0.014052000000000009):0.068915);
		</newick>
<!--		<clade>			-->
<!--			<taxa idref="Acanthu_N25"/>		-->
<!--		</clade>			-->
<!--		<clade>			-->
<!--			<taxa idref="B_D"/>		-->
<!--		</clade>			-->
<!--		<clade>			-->
<!--			<taxa idref="Bery_Cetom_N17"/>		-->
<!--		</clade>			-->
<!--		<clade>			-->
<!--			<taxa idref="Bythitidae"/>		-->
<!--		</clade>			-->
<!--		<clade>			-->
<!--			<taxa idref="Caran_N23_2"/>		-->
<!--		</clade>			-->
<!--		<clade>			-->
<!--			<taxa idref="Centri_N20"/>		-->
<!--		</clade>			-->
<!--		<clade>			-->
<!--			<taxa idref="Dinematichthyidae"/>		-->
<!--		</clade>			-->
<!--		<clade>			-->
<!--			<taxa idref="Gadif_Style_N14"/>		-->
<!--		</clade>			-->
<!--		<clade>			-->
<!--			<taxa idref="Ophidiiformes"/>		-->
<!--		</clade>			-->
<!--		<clade>			-->
<!--			<taxa idref="root"/>		-->
<!--		</clade>			-->
<!--		<clade>			-->
<!--			<taxa idref="Perciformes_P"/>		-->
<!--		</clade>			-->
<!--	</rescaledTree>				-->

	<!-- Generate a tree model                                                   -->
	<treeModel id="treeModel">
		<tree idref="startingTree"/>
		<rootHeight>
			<parameter id="treeModel.rootHeight"/>
		</rootHeight>
		<nodeHeights internalNodes="true">
			<parameter id="treeModel.internalNodeHeights"/>
		</nodeHeights>
		<nodeHeights internalNodes="true" rootNode="true">
			<parameter id="treeModel.allInternalNodeHeights"/>
		</nodeHeights>
	</treeModel>

	<!-- Taxon Sets                                                              -->
	<tmrcaStatistic id="tmrca(Acanthu_N25)" includeStem="false">
		<mrca>
			<taxa idref="Acanthu_N25"/>
		</mrca>
		<treeModel idref="treeModel"/>
	</tmrcaStatistic>
	<monophylyStatistic id="monophyly(Acanthu_N25)">
		<mrca>
			<taxa idref="Acanthu_N25"/>
		</mrca>
		<treeModel idref="treeModel"/>
	</monophylyStatistic>
	<tmrcaStatistic id="tmrca(B_D)" includeStem="false">
		<mrca>
			<taxa idref="B_D"/>
		</mrca>
		<treeModel idref="treeModel"/>
	</tmrcaStatistic>
	<monophylyStatistic id="monophyly(B_D)">
		<mrca>
			<taxa idref="B_D"/>
		</mrca>
		<treeModel idref="treeModel"/>
	</monophylyStatistic>
	<tmrcaStatistic id="tmrca(Bery_Cetom_N17)" includeStem="false">
		<mrca>
			<taxa idref="Bery_Cetom_N17"/>
		</mrca>
		<treeModel idref="treeModel"/>
	</tmrcaStatistic>
	<monophylyStatistic id="monophyly(Bery_Cetom_N17)">
		<mrca>
			<taxa idref="Bery_Cetom_N17"/>
		</mrca>
		<treeModel idref="treeModel"/>
	</monophylyStatistic>
	<tmrcaStatistic id="tmrca(Bythitidae)" includeStem="false">
		<mrca>
			<taxa idref="Bythitidae"/>
		</mrca>
		<treeModel idref="treeModel"/>
	</tmrcaStatistic>
	<tmrcaStatistic id="tmrca(Caran_N23_2)" includeStem="false">
		<mrca>
			<taxa idref="Caran_N23_2"/>
		</mrca>
		<treeModel idref="treeModel"/>
	</tmrcaStatistic>
	<monophylyStatistic id="monophyly(Caran_N23_2)">
		<mrca>
			<taxa idref="Caran_N23_2"/>
		</mrca>
		<treeModel idref="treeModel"/>
	</monophylyStatistic>
	<tmrcaStatistic id="tmrca(Centri_N20)" includeStem="false">
		<mrca>
			<taxa idref="Centri_N20"/>
		</mrca>
		<treeModel idref="treeModel"/>
	</tmrcaStatistic>
	<monophylyStatistic id="monophyly(Centri_N20)">
		<mrca>
			<taxa idref="Centri_N20"/>
		</mrca>
		<treeModel idref="treeModel"/>
	</monophylyStatistic>
	<tmrcaStatistic id="tmrca(Dinematichthyidae)" includeStem="false">
		<mrca>
			<taxa idref="Dinematichthyidae"/>
		</mrca>
		<treeModel idref="treeModel"/>
	</tmrcaStatistic>
	<tmrcaStatistic id="tmrca(Gadif_Style_N14)" includeStem="false">
		<mrca>
			<taxa idref="Gadif_Style_N14"/>
		</mrca>
		<treeModel idref="treeModel"/>
	</tmrcaStatistic>
	<tmrcaStatistic id="tmrca(Ophidiiformes)" includeStem="false">
		<mrca>
			<taxa idref="Ophidiiformes"/>
		</mrca>
		<treeModel idref="treeModel"/>
	</tmrcaStatistic>
	<tmrcaStatistic id="tmrca(root)" includeStem="false">
		<mrca>
			<taxa idref="root"/>
		</mrca>
		<treeModel idref="treeModel"/>
	</tmrcaStatistic>
	<tmrcaStatistic id="tmrca(Perciformes_P)" includeStem="false">
		<mrca>
			<taxa idref="Perciformes_P"/>
		</mrca>
		<treeModel idref="treeModel"/>
	</tmrcaStatistic>
	<monophylyStatistic id="monophyly(Perciformes_P)">
		<mrca>
			<taxa idref="Perciformes_P"/>
		</mrca>
		<treeModel idref="treeModel"/>
	</monophylyStatistic>

	<!-- Generate a speciation likelihood for Yule or Birth Death                -->
	<speciationLikelihood id="speciation">
		<model>
			<birthDeathModel idref="birthDeath"/>
		</model>
		<speciesTree>
			<treeModel idref="treeModel"/>
		</speciesTree>
	</speciationLikelihood>

	<!-- The uncorrelated relaxed clock (Drummond, Ho, Phillips & Rambaut (2006) PLoS Biology 4, e88 )-->
	<discretizedBranchRates id="16s.branchRates">
		<treeModel idref="treeModel"/>
		<distribution>
			<logNormalDistributionModel meanInRealSpace="true">
				<mean>
					<parameter id="16s.ucld.mean" value="1.0" lower="0.0"/>
				</mean>
				<stdev>
					<parameter id="16s.ucld.stdev" value="0.3333333333333333" lower="0.0"/>
				</stdev>
			</logNormalDistributionModel>
		</distribution>
		<rateCategories>
			<parameter id="16s.branchRates.categories"/>
		</rateCategories>
	</discretizedBranchRates>
	<rateStatistic id="16s.meanRate" name="16s.meanRate" mode="mean" internal="true" external="true">
		<treeModel idref="treeModel"/>
		<discretizedBranchRates idref="16s.branchRates"/>
	</rateStatistic>
	<rateStatistic id="16s.coefficientOfVariation" name="16s.coefficientOfVariation" mode="coefficientOfVariation" internal="true" external="true">
		<treeModel idref="treeModel"/>
		<discretizedBranchRates idref="16s.branchRates"/>
	</rateStatistic>
	<rateCovarianceStatistic id="16s.covariance" name="16s.covariance">
		<treeModel idref="treeModel"/>
		<discretizedBranchRates idref="16s.branchRates"/>
	</rateCovarianceStatistic>

	<!-- The uncorrelated relaxed clock (Drummond, Ho, Phillips & Rambaut (2006) PLoS Biology 4, e88 )-->
	<discretizedBranchRates id="nd4p1.branchRates">
		<treeModel idref="treeModel"/>
		<distribution>
			<logNormalDistributionModel meanInRealSpace="true">
				<mean>
					<parameter id="nd4p1.ucld.mean" value="1.0" lower="0.0"/>
				</mean>
				<stdev>
					<parameter id="nd4p1.ucld.stdev" value="0.3333333333333333" lower="0.0"/>
				</stdev>
			</logNormalDistributionModel>
		</distribution>
		<rateCategories>
			<parameter id="nd4p1.branchRates.categories"/>
		</rateCategories>
	</discretizedBranchRates>
	<rateStatistic id="nd4p1.meanRate" name="nd4p1.meanRate" mode="mean" internal="true" external="true">
		<treeModel idref="treeModel"/>
		<discretizedBranchRates idref="nd4p1.branchRates"/>
	</rateStatistic>
	<rateStatistic id="nd4p1.coefficientOfVariation" name="nd4p1.coefficientOfVariation" mode="coefficientOfVariation" internal="true" external="true">
		<treeModel idref="treeModel"/>
		<discretizedBranchRates idref="nd4p1.branchRates"/>
	</rateStatistic>
	<rateCovarianceStatistic id="nd4p1.covariance" name="nd4p1.covariance">
		<treeModel idref="treeModel"/>
		<discretizedBranchRates idref="nd4p1.branchRates"/>
	</rateCovarianceStatistic>

	<!-- The uncorrelated relaxed clock (Drummond, Ho, Phillips & Rambaut (2006) PLoS Biology 4, e88 )-->
	<discretizedBranchRates id="nd4p2.branchRates">
		<treeModel idref="treeModel"/>
		<distribution>
			<logNormalDistributionModel meanInRealSpace="true">
				<mean>
					<parameter id="nd4p2.ucld.mean" value="1.0" lower="0.0"/>
				</mean>
				<stdev>
					<parameter id="nd4p2.ucld.stdev" value="0.3333333333333333" lower="0.0"/>
				</stdev>
			</logNormalDistributionModel>
		</distribution>
		<rateCategories>
			<parameter id="nd4p2.branchRates.categories"/>
		</rateCategories>
	</discretizedBranchRates>
	<rateStatistic id="nd4p2.meanRate" name="nd4p2.meanRate" mode="mean" internal="true" external="true">
		<treeModel idref="treeModel"/>
		<discretizedBranchRates idref="nd4p2.branchRates"/>
	</rateStatistic>
	<rateStatistic id="nd4p2.coefficientOfVariation" name="nd4p2.coefficientOfVariation" mode="coefficientOfVariation" internal="true" external="true">
		<treeModel idref="treeModel"/>
		<discretizedBranchRates idref="nd4p2.branchRates"/>
	</rateStatistic>
	<rateCovarianceStatistic id="nd4p2.covariance" name="nd4p2.covariance">
		<treeModel idref="treeModel"/>
		<discretizedBranchRates idref="nd4p2.branchRates"/>
	</rateCovarianceStatistic>

	<!-- The uncorrelated relaxed clock (Drummond, Ho, Phillips & Rambaut (2006) PLoS Biology 4, e88 )-->
	<discretizedBranchRates id="trna_his.branchRates">
		<treeModel idref="treeModel"/>
		<distribution>
			<logNormalDistributionModel meanInRealSpace="true">
				<mean>
					<parameter id="trna_his.ucld.mean" value="1.0" lower="0.0"/>
				</mean>
				<stdev>
					<parameter id="trna_his.ucld.stdev" value="0.3333333333333333" lower="0.0"/>
				</stdev>
			</logNormalDistributionModel>
		</distribution>
		<rateCategories>
			<parameter id="trna_his.branchRates.categories"/>
		</rateCategories>
	</discretizedBranchRates>
	<rateStatistic id="trna_his.meanRate" name="trna_his.meanRate" mode="mean" internal="true" external="true">
		<treeModel idref="treeModel"/>
		<discretizedBranchRates idref="trna_his.branchRates"/>
	</rateStatistic>
	<rateStatistic id="trna_his.coefficientOfVariation" name="trna_his.coefficientOfVariation" mode="coefficientOfVariation" internal="true" external="true">
		<treeModel idref="treeModel"/>
		<discretizedBranchRates idref="trna_his.branchRates"/>
	</rateStatistic>
	<rateCovarianceStatistic id="trna_his.covariance" name="trna_his.covariance">
		<treeModel idref="treeModel"/>
		<discretizedBranchRates idref="trna_his.branchRates"/>
	</rateCovarianceStatistic>

	<!-- The uncorrelated relaxed clock (Drummond, Ho, Phillips & Rambaut (2006) PLoS Biology 4, e88 )-->
	<discretizedBranchRates id="trna_ser.branchRates">
		<treeModel idref="treeModel"/>
		<distribution>
			<logNormalDistributionModel meanInRealSpace="true">
				<mean>
					<parameter id="trna_ser.ucld.mean" value="1.0" lower="0.0"/>
				</mean>
				<stdev>
					<parameter id="trna_ser.ucld.stdev" value="0.3333333333333333" lower="0.0"/>
				</stdev>
			</logNormalDistributionModel>
		</distribution>
		<rateCategories>
			<parameter id="trna_ser.branchRates.categories"/>
		</rateCategories>
	</discretizedBranchRates>
	<rateStatistic id="trna_ser.meanRate" name="trna_ser.meanRate" mode="mean" internal="true" external="true">
		<treeModel idref="treeModel"/>
		<discretizedBranchRates idref="trna_ser.branchRates"/>
	</rateStatistic>
	<rateStatistic id="trna_ser.coefficientOfVariation" name="trna_ser.coefficientOfVariation" mode="coefficientOfVariation" internal="true" external="true">
		<treeModel idref="treeModel"/>
		<discretizedBranchRates idref="trna_ser.branchRates"/>
	</rateStatistic>
	<rateCovarianceStatistic id="trna_ser.covariance" name="trna_ser.covariance">
		<treeModel idref="treeModel"/>
		<discretizedBranchRates idref="trna_ser.branchRates"/>
	</rateCovarianceStatistic>

	<!-- The uncorrelated relaxed clock (Drummond, Ho, Phillips & Rambaut (2006) PLoS Biology 4, e88 )-->
	<discretizedBranchRates id="rag1.branchRates">
		<treeModel idref="treeModel"/>
		<distribution>
			<logNormalDistributionModel meanInRealSpace="true">
				<mean>
					<parameter id="rag1.ucld.mean" value="1.0" lower="0.0"/>
				</mean>
				<stdev>
					<parameter id="rag1.ucld.stdev" value="0.3333333333333333" lower="0.0"/>
				</stdev>
			</logNormalDistributionModel>
		</distribution>
		<rateCategories>
			<parameter id="rag1.branchRates.categories"/>
		</rateCategories>
	</discretizedBranchRates>
	<rateStatistic id="rag1.meanRate" name="rag1.meanRate" mode="mean" internal="true" external="true">
		<treeModel idref="treeModel"/>
		<discretizedBranchRates idref="rag1.branchRates"/>
	</rateStatistic>
	<rateStatistic id="rag1.coefficientOfVariation" name="rag1.coefficientOfVariation" mode="coefficientOfVariation" internal="true" external="true">
		<treeModel idref="treeModel"/>
		<discretizedBranchRates idref="rag1.branchRates"/>
	</rateStatistic>
	<rateCovarianceStatistic id="rag1.covariance" name="rag1.covariance">
		<treeModel idref="treeModel"/>
		<discretizedBranchRates idref="rag1.branchRates"/>
	</rateCovarianceStatistic>

	<!-- The HKY substitution model (Hasegawa, Kishino & Yano, 1985)             -->
	<HKYModel id="16s.hky">
		<frequencies>
			<frequencyModel dataType="nucleotide">
				<frequencies>
					<parameter id="16s.frequencies" value="0.25 0.25 0.25 0.25"/>
				</frequencies>
			</frequencyModel>
		</frequencies>
		<kappa>
			<parameter id="16s.kappa" value="2.0" lower="0.0"/>
		</kappa>
	</HKYModel>

	<!-- site model                                                              -->
	<siteModel id="16s.siteModel">
		<substitutionModel>
			<HKYModel idref="16s.hky"/>
		</substitutionModel>
		<gammaShape gammaCategories="4">
			<parameter id="16s.alpha" value="0.5" lower="0.0"/>
		</gammaShape>
	</siteModel>

	<!-- The HKY substitution model (Hasegawa, Kishino & Yano, 1985)             -->
	<HKYModel id="nd4p1.hky">
		<frequencies>
			<frequencyModel dataType="nucleotide">
				<frequencies>
					<parameter id="nd4p1.frequencies" value="0.25 0.25 0.25 0.25"/>
				</frequencies>
			</frequencyModel>
		</frequencies>
		<kappa>
			<parameter id="nd4p1.kappa" value="2.0" lower="0.0"/>
		</kappa>
	</HKYModel>

	<!-- site model                                                              -->
	<siteModel id="nd4p1.siteModel">
		<substitutionModel>
			<HKYModel idref="nd4p1.hky"/>
		</substitutionModel>
		<gammaShape gammaCategories="4">
			<parameter id="nd4p1.alpha" value="0.5" lower="0.0"/>
		</gammaShape>
	</siteModel>

	<!-- The HKY substitution model (Hasegawa, Kishino & Yano, 1985)             -->
	<HKYModel id="nd4p2.hky">
		<frequencies>
			<frequencyModel dataType="nucleotide">
				<frequencies>
					<parameter id="nd4p2.frequencies" value="0.25 0.25 0.25 0.25"/>
				</frequencies>
			</frequencyModel>
		</frequencies>
		<kappa>
			<parameter id="nd4p2.kappa" value="2.0" lower="0.0"/>
		</kappa>
	</HKYModel>

	<!-- site model                                                              -->
	<siteModel id="nd4p2.siteModel">
		<substitutionModel>
			<HKYModel idref="nd4p2.hky"/>
		</substitutionModel>
		<gammaShape gammaCategories="4">
			<parameter id="nd4p2.alpha" value="0.5" lower="0.0"/>
		</gammaShape>
	</siteModel>

	<!-- The HKY substitution model (Hasegawa, Kishino & Yano, 1985)             -->
	<HKYModel id="trna_his.hky">
		<frequencies>
			<frequencyModel dataType="nucleotide">
				<frequencies>
					<parameter id="trna_his.frequencies" value="0.25 0.25 0.25 0.25"/>
				</frequencies>
			</frequencyModel>
		</frequencies>
		<kappa>
			<parameter id="trna_his.kappa" value="2.0" lower="0.0"/>
		</kappa>
	</HKYModel>

	<!-- site model                                                              -->
	<siteModel id="trna_his.siteModel">
		<substitutionModel>
			<HKYModel idref="trna_his.hky"/>
		</substitutionModel>
		<gammaShape gammaCategories="4">
			<parameter id="trna_his.alpha" value="0.5" lower="0.0"/>
		</gammaShape>
	</siteModel>

	<!-- The HKY substitution model (Hasegawa, Kishino & Yano, 1985)             -->
	<HKYModel id="trna_ser.hky">
		<frequencies>
			<frequencyModel dataType="nucleotide">
				<frequencies>
					<parameter id="trna_ser.frequencies" value="0.25 0.25 0.25 0.25"/>
				</frequencies>
			</frequencyModel>
		</frequencies>
		<kappa>
			<parameter id="trna_ser.kappa" value="2.0" lower="0.0"/>
		</kappa>
	</HKYModel>

	<!-- site model                                                              -->
	<siteModel id="trna_ser.siteModel">
		<substitutionModel>
			<HKYModel idref="trna_ser.hky"/>
		</substitutionModel>
		<gammaShape gammaCategories="4">
			<parameter id="trna_ser.alpha" value="0.5" lower="0.0"/>
		</gammaShape>
	</siteModel>

	<!-- The HKY substitution model (Hasegawa, Kishino & Yano, 1985)             -->
	<HKYModel id="rag1.hky">
		<frequencies>
			<frequencyModel dataType="nucleotide">
				<frequencies>
					<parameter id="rag1.frequencies" value="0.25 0.25 0.25 0.25"/>
				</frequencies>
			</frequencyModel>
		</frequencies>
		<kappa>
			<parameter id="rag1.kappa" value="2.0" lower="0.0"/>
		</kappa>
	</HKYModel>

	<!-- site model                                                              -->
	<siteModel id="rag1.siteModel">
		<substitutionModel>
			<HKYModel idref="rag1.hky"/>
		</substitutionModel>
		<gammaShape gammaCategories="4">
			<parameter id="rag1.alpha" value="0.5" lower="0.0"/>
		</gammaShape>
	</siteModel>

	<!-- Likelihood for tree given sequence data                                 -->
	<treeLikelihood id="16s.treeLikelihood" useAmbiguities="true">
		<patterns idref="16s.patterns"/>
		<treeModel idref="treeModel"/>
		<siteModel idref="16s.siteModel"/>
		<discretizedBranchRates idref="16s.branchRates"/>
	</treeLikelihood>

	<!-- Likelihood for tree given sequence data                                 -->
	<treeLikelihood id="nd4p1.treeLikelihood" useAmbiguities="true">
		<patterns idref="nd4p1.patterns"/>
		<treeModel idref="treeModel"/>
		<siteModel idref="nd4p1.siteModel"/>
		<discretizedBranchRates idref="nd4p1.branchRates"/>
	</treeLikelihood>

	<!-- Likelihood for tree given sequence data                                 -->
	<treeLikelihood id="nd4p2.treeLikelihood" useAmbiguities="true">
		<patterns idref="nd4p2.patterns"/>
		<treeModel idref="treeModel"/>
		<siteModel idref="nd4p2.siteModel"/>
		<discretizedBranchRates idref="nd4p2.branchRates"/>
	</treeLikelihood>

	<!-- Likelihood for tree given sequence data                                 -->
	<treeLikelihood id="trna_his.treeLikelihood" useAmbiguities="true">
		<patterns idref="trna_his.patterns"/>
		<treeModel idref="treeModel"/>
		<siteModel idref="trna_his.siteModel"/>
		<discretizedBranchRates idref="trna_his.branchRates"/>
	</treeLikelihood>

	<!-- Likelihood for tree given sequence data                                 -->
	<treeLikelihood id="trna_ser.treeLikelihood" useAmbiguities="true">
		<patterns idref="trna_ser.patterns"/>
		<treeModel idref="treeModel"/>
		<siteModel idref="trna_ser.siteModel"/>
		<discretizedBranchRates idref="trna_ser.branchRates"/>
	</treeLikelihood>

	<!-- Likelihood for tree given sequence data                                 -->
	<treeLikelihood id="rag1.treeLikelihood" useAmbiguities="true">
		<patterns idref="rag1.patterns"/>
		<treeModel idref="treeModel"/>
		<siteModel idref="rag1.siteModel"/>
		<discretizedBranchRates idref="rag1.branchRates"/>
	</treeLikelihood>

	<!-- Define operators                                                        -->
	<operators id="operators" optimizationSchedule="default">
		<scaleOperator scaleFactor="0.75" weight="0.1">
			<parameter idref="16s.kappa"/>
		</scaleOperator>
		<deltaExchange delta="0.01" weight="0.1">
			<parameter idref="16s.frequencies"/>
		</deltaExchange>
		<scaleOperator scaleFactor="0.75" weight="0.1">
			<parameter idref="16s.alpha"/>
		</scaleOperator>
		<scaleOperator scaleFactor="0.75" weight="0.1">
			<parameter idref="nd4p1.kappa"/>
		</scaleOperator>
		<deltaExchange delta="0.01" weight="0.1">
			<parameter idref="nd4p1.frequencies"/>
		</deltaExchange>
		<scaleOperator scaleFactor="0.75" weight="0.1">
			<parameter idref="nd4p1.alpha"/>
		</scaleOperator>
		<scaleOperator scaleFactor="0.75" weight="0.1">
			<parameter idref="nd4p2.kappa"/>
		</scaleOperator>
		<deltaExchange delta="0.01" weight="0.1">
			<parameter idref="nd4p2.frequencies"/>
		</deltaExchange>
		<scaleOperator scaleFactor="0.75" weight="0.1">
			<parameter idref="nd4p2.alpha"/>
		</scaleOperator>
		<scaleOperator scaleFactor="0.75" weight="0.1">
			<parameter idref="trna_his.kappa"/>
		</scaleOperator>
		<deltaExchange delta="0.01" weight="0.1">
			<parameter idref="trna_his.frequencies"/>
		</deltaExchange>
		<scaleOperator scaleFactor="0.75" weight="0.1">
			<parameter idref="trna_his.alpha"/>
		</scaleOperator>
		<scaleOperator scaleFactor="0.75" weight="0.1">
			<parameter idref="trna_ser.kappa"/>
		</scaleOperator>
		<deltaExchange delta="0.01" weight="0.1">
			<parameter idref="trna_ser.frequencies"/>
		</deltaExchange>
		<scaleOperator scaleFactor="0.75" weight="0.1">
			<parameter idref="trna_ser.alpha"/>
		</scaleOperator>
		<scaleOperator scaleFactor="0.75" weight="0.1">
			<parameter idref="rag1.kappa"/>
		</scaleOperator>
		<deltaExchange delta="0.01" weight="0.1">
			<parameter idref="rag1.frequencies"/>
		</deltaExchange>
		<scaleOperator scaleFactor="0.75" weight="0.1">
			<parameter idref="rag1.alpha"/>
		</scaleOperator>
		<scaleOperator scaleFactor="0.75" weight="3">
			<parameter idref="16s.ucld.mean"/>
		</scaleOperator>
		<scaleOperator scaleFactor="0.75" weight="3">
			<parameter idref="16s.ucld.stdev"/>
		</scaleOperator>
		<scaleOperator scaleFactor="0.75" weight="3">
			<parameter idref="nd4p1.ucld.mean"/>
		</scaleOperator>
		<scaleOperator scaleFactor="0.75" weight="3">
			<parameter idref="nd4p1.ucld.stdev"/>
		</scaleOperator>
		<scaleOperator scaleFactor="0.75" weight="3">
			<parameter idref="nd4p2.ucld.mean"/>
		</scaleOperator>
		<scaleOperator scaleFactor="0.75" weight="3">
			<parameter idref="nd4p2.ucld.stdev"/>
		</scaleOperator>
		<scaleOperator scaleFactor="0.75" weight="3">
			<parameter idref="trna_his.ucld.mean"/>
		</scaleOperator>
		<scaleOperator scaleFactor="0.75" weight="3">
			<parameter idref="trna_his.ucld.stdev"/>
		</scaleOperator>
		<scaleOperator scaleFactor="0.75" weight="3">
			<parameter idref="trna_ser.ucld.mean"/>
		</scaleOperator>
		<scaleOperator scaleFactor="0.75" weight="3">
			<parameter idref="trna_ser.ucld.stdev"/>
		</scaleOperator>
		<scaleOperator scaleFactor="0.75" weight="3">
			<parameter idref="rag1.ucld.mean"/>
		</scaleOperator>
		<scaleOperator scaleFactor="0.75" weight="3">
			<parameter idref="rag1.ucld.stdev"/>
		</scaleOperator>
		<subtreeSlide size="3.3E8" gaussian="true" weight="15">
			<treeModel idref="treeModel"/>
		</subtreeSlide>
		<narrowExchange weight="15">
			<treeModel idref="treeModel"/>
		</narrowExchange>
		<wideExchange weight="3">
			<treeModel idref="treeModel"/>
		</wideExchange>
		<wilsonBalding weight="3">
			<treeModel idref="treeModel"/>
		</wilsonBalding>
		<scaleOperator scaleFactor="0.75" weight="3">
			<parameter idref="treeModel.rootHeight"/>
		</scaleOperator>
		<uniformOperator weight="30">
			<parameter idref="treeModel.internalNodeHeights"/>
		</uniformOperator>
		<scaleOperator scaleFactor="0.75" weight="3">
			<parameter idref="birthDeath.meanGrowthRate"/>
		</scaleOperator>
		<scaleOperator scaleFactor="0.75" weight="3">
			<parameter idref="birthDeath.relativeDeathRate"/>
		</scaleOperator>
		<scaleOperator scaleFactor="0.75" weight="3">
			<parameter idref="birthDeath.sampleProbability"/>
		</scaleOperator>
		<upDownOperator scaleFactor="0.75" weight="3">
			<up>
				<parameter idref="16s.ucld.mean"/>
			</up>
			<down>
				<parameter idref="treeModel.allInternalNodeHeights"/>
			</down>
		</upDownOperator>
		<swapOperator size="1" weight="10" autoOptimize="false">
			<parameter idref="16s.branchRates.categories"/>
		</swapOperator>
		<uniformIntegerOperator weight="10">
			<parameter idref="16s.branchRates.categories"/>
		</uniformIntegerOperator>
		<upDownOperator scaleFactor="0.75" weight="3">
			<up>
				<parameter idref="nd4p1.ucld.mean"/>
			</up>
			<down>
				<parameter idref="treeModel.allInternalNodeHeights"/>
			</down>
		</upDownOperator>
		<swapOperator size="1" weight="10" autoOptimize="false">
			<parameter idref="nd4p1.branchRates.categories"/>
		</swapOperator>
		<uniformIntegerOperator weight="10">
			<parameter idref="nd4p1.branchRates.categories"/>
		</uniformIntegerOperator>
		<upDownOperator scaleFactor="0.75" weight="3">
			<up>
				<parameter idref="nd4p2.ucld.mean"/>
			</up>
			<down>
				<parameter idref="treeModel.allInternalNodeHeights"/>
			</down>
		</upDownOperator>
		<swapOperator size="1" weight="10" autoOptimize="false">
			<parameter idref="nd4p2.branchRates.categories"/>
		</swapOperator>
		<uniformIntegerOperator weight="10">
			<parameter idref="nd4p2.branchRates.categories"/>
		</uniformIntegerOperator>
		<upDownOperator scaleFactor="0.75" weight="3">
			<up>
				<parameter idref="trna_his.ucld.mean"/>
			</up>
			<down>
				<parameter idref="treeModel.allInternalNodeHeights"/>
			</down>
		</upDownOperator>
		<swapOperator size="1" weight="10" autoOptimize="false">
			<parameter idref="trna_his.branchRates.categories"/>
		</swapOperator>
		<uniformIntegerOperator weight="10">
			<parameter idref="trna_his.branchRates.categories"/>
		</uniformIntegerOperator>
		<upDownOperator scaleFactor="0.75" weight="3">
			<up>
				<parameter idref="trna_ser.ucld.mean"/>
			</up>
			<down>
				<parameter idref="treeModel.allInternalNodeHeights"/>
			</down>
		</upDownOperator>
		<swapOperator size="1" weight="10" autoOptimize="false">
			<parameter idref="trna_ser.branchRates.categories"/>
		</swapOperator>
		<uniformIntegerOperator weight="10">
			<parameter idref="trna_ser.branchRates.categories"/>
		</uniformIntegerOperator>
		<upDownOperator scaleFactor="0.75" weight="3">
			<up>
				<parameter idref="rag1.ucld.mean"/>
			</up>
			<down>
				<parameter idref="treeModel.allInternalNodeHeights"/>
			</down>
		</upDownOperator>
		<swapOperator size="1" weight="10" autoOptimize="false">
			<parameter idref="rag1.branchRates.categories"/>
		</swapOperator>
		<uniformIntegerOperator weight="10">
			<parameter idref="rag1.branchRates.categories"/>
		</uniformIntegerOperator>
	</operators>

	<!-- Define MCMC                                                             -->
	<mcmc id="mcmc" chainLength="160000000" autoOptimize="true">
		<posterior id="posterior">
			<prior id="prior">
				<booleanLikelihood>
					<monophylyStatistic idref="monophyly(Centri_N20)"/>
					<monophylyStatistic idref="monophyly(Acanthu_N25)"/>
					<monophylyStatistic idref="monophyly(Caran_N23_2)"/>
					<monophylyStatistic idref="monophyly(B_D)"/>
					<monophylyStatistic idref="monophyly(Perciformes_P)"/>
					<monophylyStatistic idref="monophyly(Bery_Cetom_N17)"/>
				</booleanLikelihood>
				<logNormalPrior mean="14.1" stdev="0.8" offset="55.8" meanInRealSpace="true">
					<statistic idref="tmrca(Acanthu_N25)"/>
				</logNormalPrior>
				<logNormalPrior mean="11.1" stdev="0.8" offset="70.0" meanInRealSpace="true">
					<statistic idref="tmrca(B_D)"/>
				</logNormalPrior>
				<logNormalPrior mean="15.33" stdev="0.8" offset="93.6" meanInRealSpace="true">
					<statistic idref="tmrca(Bery_Cetom_N17)"/>
				</logNormalPrior>
				<logNormalPrior mean="2.993" stdev="0.8" offset="55.8" meanInRealSpace="true">
					<statistic idref="tmrca(Caran_N23_2)"/>
				</logNormalPrior>
				<logNormalPrior mean="24.0" stdev="0.8" offset="100.0" meanInRealSpace="true">
					<statistic idref="tmrca(root)"/>
				</logNormalPrior>
				<logNormalPrior mean="7.02" stdev="0.8" offset="75.0" meanInRealSpace="true">
					<statistic idref="tmrca(Perciformes_P)"/>
				</logNormalPrior>
				<logNormalPrior mean="1.0" stdev="1.25" offset="0.0" meanInRealSpace="false">
					<parameter idref="16s.kappa"/>
				</logNormalPrior>
				<uniformPrior lower="0.0" upper="1.0">
					<parameter idref="16s.frequencies"/>
				</uniformPrior>
				<exponentialPrior mean="0.5" offset="0.0">
					<parameter idref="16s.alpha"/>
				</exponentialPrior>
				<logNormalPrior mean="1.0" stdev="1.25" offset="0.0" meanInRealSpace="false">
					<parameter idref="nd4p1.kappa"/>
				</logNormalPrior>
				<uniformPrior lower="0.0" upper="1.0">
					<parameter idref="nd4p1.frequencies"/>
				</uniformPrior>
				<exponentialPrior mean="0.5" offset="0.0">
					<parameter idref="nd4p1.alpha"/>
				</exponentialPrior>
				<logNormalPrior mean="1.0" stdev="1.25" offset="0.0" meanInRealSpace="false">
					<parameter idref="nd4p2.kappa"/>
				</logNormalPrior>
				<uniformPrior lower="0.0" upper="1.0">
					<parameter idref="nd4p2.frequencies"/>
				</uniformPrior>
				<exponentialPrior mean="0.5" offset="0.0">
					<parameter idref="nd4p2.alpha"/>
				</exponentialPrior>
				<logNormalPrior mean="1.0" stdev="1.25" offset="0.0" meanInRealSpace="false">
					<parameter idref="trna_his.kappa"/>
				</logNormalPrior>
				<uniformPrior lower="0.0" upper="1.0">
					<parameter idref="trna_his.frequencies"/>
				</uniformPrior>
				<exponentialPrior mean="0.5" offset="0.0">
					<parameter idref="trna_his.alpha"/>
				</exponentialPrior>
				<logNormalPrior mean="1.0" stdev="1.25" offset="0.0" meanInRealSpace="false">
					<parameter idref="trna_ser.kappa"/>
				</logNormalPrior>
				<uniformPrior lower="0.0" upper="1.0">
					<parameter idref="trna_ser.frequencies"/>
				</uniformPrior>
				<exponentialPrior mean="0.5" offset="0.0">
					<parameter idref="trna_ser.alpha"/>
				</exponentialPrior>
				<logNormalPrior mean="1.0" stdev="1.25" offset="0.0" meanInRealSpace="false">
					<parameter idref="rag1.kappa"/>
				</logNormalPrior>
				<uniformPrior lower="0.0" upper="1.0">
					<parameter idref="rag1.frequencies"/>
				</uniformPrior>
				<exponentialPrior mean="0.5" offset="0.0">
					<parameter idref="rag1.alpha"/>
				</exponentialPrior>
				<exponentialPrior mean="0.3333333333333333" offset="0.0">
					<parameter idref="16s.ucld.stdev"/>
				</exponentialPrior>
				<exponentialPrior mean="0.01" offset="0.0">
					<parameter idref="16s.ucld.mean"/>
				</exponentialPrior>
				<exponentialPrior mean="0.3333333333333333" offset="0.0">
					<parameter idref="nd4p1.ucld.stdev"/>
				</exponentialPrior>
				<exponentialPrior mean="0.01" offset="0.0">
					<parameter idref="nd4p1.ucld.mean"/>
				</exponentialPrior>
				<exponentialPrior mean="0.3333333333333333" offset="0.0">
					<parameter idref="nd4p2.ucld.stdev"/>
				</exponentialPrior>
				<exponentialPrior mean="0.01" offset="0.0">
					<parameter idref="nd4p2.ucld.mean"/>
				</exponentialPrior>
				<exponentialPrior mean="0.3333333333333333" offset="0.0">
					<parameter idref="trna_his.ucld.stdev"/>
				</exponentialPrior>
				<exponentialPrior mean="0.01" offset="0.0">
					<parameter idref="trna_his.ucld.mean"/>
				</exponentialPrior>
				<exponentialPrior mean="0.3333333333333333" offset="0.0">
					<parameter idref="trna_ser.ucld.stdev"/>
				</exponentialPrior>
				<exponentialPrior mean="0.01" offset="0.0">
					<parameter idref="trna_ser.ucld.mean"/>
				</exponentialPrior>
				<exponentialPrior mean="0.3333333333333333" offset="0.0">
					<parameter idref="rag1.ucld.stdev"/>
				</exponentialPrior>
				<exponentialPrior mean="0.01" offset="0.0">
					<parameter idref="rag1.ucld.mean"/>
				</exponentialPrior>
				<uniformPrior lower="0.0" upper="100000.0">
					<parameter idref="birthDeath.meanGrowthRate"/>
				</uniformPrior>
				<uniformPrior lower="0.0" upper="1.0">
					<parameter idref="birthDeath.relativeDeathRate"/>
				</uniformPrior>
				<betaPrior shape="2.0" shapeB="100.0" offset="0.0">
					<parameter idref="birthDeath.sampleProbability"/>
				</betaPrior>
				<speciationLikelihood idref="speciation"/>
			</prior>
			<likelihood id="likelihood">
				<treeLikelihood idref="16s.treeLikelihood"/>
				<treeLikelihood idref="nd4p1.treeLikelihood"/>
				<treeLikelihood idref="nd4p2.treeLikelihood"/>
				<treeLikelihood idref="trna_his.treeLikelihood"/>
				<treeLikelihood idref="trna_ser.treeLikelihood"/>
				<treeLikelihood idref="rag1.treeLikelihood"/>
			</likelihood>
		</posterior>
		<operators idref="operators"/>

		<!-- write log to screen                                                     -->
		<log id="screenLog" logEvery="400000">
			<column label="Posterior" dp="4" width="12">
				<posterior idref="posterior"/>
			</column>
			<column label="Prior" dp="4" width="12">
				<prior idref="prior"/>
			</column>
			<column label="Likelihood" dp="4" width="12">
				<likelihood idref="likelihood"/>
			</column>
			<column label="rootHeight" sf="6" width="12">
				<parameter idref="treeModel.rootHeight"/>
			</column>
			<column label="16s.ucld.mean" sf="6" width="12">
				<parameter idref="16s.ucld.mean"/>
			</column>
			<column label="nd4p1.ucld.mean" sf="6" width="12">
				<parameter idref="nd4p1.ucld.mean"/>
			</column>
			<column label="nd4p2.ucld.mean" sf="6" width="12">
				<parameter idref="nd4p2.ucld.mean"/>
			</column>
			<column label="trna_his.ucld.mean" sf="6" width="12">
				<parameter idref="trna_his.ucld.mean"/>
			</column>
			<column label="trna_ser.ucld.mean" sf="6" width="12">
				<parameter idref="trna_ser.ucld.mean"/>
			</column>
			<column label="rag1.ucld.mean" sf="6" width="12">
				<parameter idref="rag1.ucld.mean"/>
			</column>
		</log>

		<!-- write log to file                                                       -->
		<log id="fileLog" logEvery="64000" fileName="beast_ophidiiform_v04.log" overwrite="false">
			<posterior idref="posterior"/>
			<prior idref="prior"/>
			<likelihood idref="likelihood"/>
			<parameter idref="treeModel.rootHeight"/>
			<tmrcaStatistic idref="tmrca(Acanthu_N25)"/>
			<tmrcaStatistic idref="tmrca(B_D)"/>
			<tmrcaStatistic idref="tmrca(Bery_Cetom_N17)"/>
			<tmrcaStatistic idref="tmrca(Bythitidae)"/>
			<tmrcaStatistic idref="tmrca(Caran_N23_2)"/>
			<tmrcaStatistic idref="tmrca(Centri_N20)"/>
			<tmrcaStatistic idref="tmrca(Dinematichthyidae)"/>
			<tmrcaStatistic idref="tmrca(Gadif_Style_N14)"/>
			<tmrcaStatistic idref="tmrca(Ophidiiformes)"/>
			<tmrcaStatistic idref="tmrca(root)"/>
			<tmrcaStatistic idref="tmrca(Perciformes_P)"/>
			<parameter idref="birthDeath.meanGrowthRate"/>
			<parameter idref="birthDeath.relativeDeathRate"/>
			<parameter idref="birthDeath.sampleProbability"/>
			<parameter idref="16s.kappa"/>
			<parameter idref="16s.frequencies"/>
			<parameter idref="16s.alpha"/>
			<parameter idref="nd4p1.kappa"/>
			<parameter idref="nd4p1.frequencies"/>
			<parameter idref="nd4p1.alpha"/>
			<parameter idref="nd4p2.kappa"/>
			<parameter idref="nd4p2.frequencies"/>
			<parameter idref="nd4p2.alpha"/>
			<parameter idref="trna_his.kappa"/>
			<parameter idref="trna_his.frequencies"/>
			<parameter idref="trna_his.alpha"/>
			<parameter idref="trna_ser.kappa"/>
			<parameter idref="trna_ser.frequencies"/>
			<parameter idref="trna_ser.alpha"/>
			<parameter idref="rag1.kappa"/>
			<parameter idref="rag1.frequencies"/>
			<parameter idref="rag1.alpha"/>
			<parameter idref="16s.ucld.mean"/>
			<parameter idref="16s.ucld.stdev"/>
			<parameter idref="nd4p1.ucld.mean"/>
			<parameter idref="nd4p1.ucld.stdev"/>
			<parameter idref="nd4p2.ucld.mean"/>
			<parameter idref="nd4p2.ucld.stdev"/>
			<parameter idref="trna_his.ucld.mean"/>
			<parameter idref="trna_his.ucld.stdev"/>
			<parameter idref="trna_ser.ucld.mean"/>
			<parameter idref="trna_ser.ucld.stdev"/>
			<parameter idref="rag1.ucld.mean"/>
			<parameter idref="rag1.ucld.stdev"/>
			<rateStatistic idref="16s.meanRate"/>
			<rateStatistic idref="16s.coefficientOfVariation"/>
			<rateCovarianceStatistic idref="16s.covariance"/>
			<rateStatistic idref="nd4p1.meanRate"/>
			<rateStatistic idref="nd4p1.coefficientOfVariation"/>
			<rateCovarianceStatistic idref="nd4p1.covariance"/>
			<rateStatistic idref="nd4p2.meanRate"/>
			<rateStatistic idref="nd4p2.coefficientOfVariation"/>
			<rateCovarianceStatistic idref="nd4p2.covariance"/>
			<rateStatistic idref="trna_his.meanRate"/>
			<rateStatistic idref="trna_his.coefficientOfVariation"/>
			<rateCovarianceStatistic idref="trna_his.covariance"/>
			<rateStatistic idref="trna_ser.meanRate"/>
			<rateStatistic idref="trna_ser.coefficientOfVariation"/>
			<rateCovarianceStatistic idref="trna_ser.covariance"/>
			<rateStatistic idref="rag1.meanRate"/>
			<rateStatistic idref="rag1.coefficientOfVariation"/>
			<rateCovarianceStatistic idref="rag1.covariance"/>
			<treeLikelihood idref="16s.treeLikelihood"/>
			<treeLikelihood idref="nd4p1.treeLikelihood"/>
			<treeLikelihood idref="nd4p2.treeLikelihood"/>
			<treeLikelihood idref="trna_his.treeLikelihood"/>
			<treeLikelihood idref="trna_ser.treeLikelihood"/>
			<treeLikelihood idref="rag1.treeLikelihood"/>
			<speciationLikelihood idref="speciation"/>
		</log>

		<!-- write tree log to file                                                  -->
		<logTree id="treeFileLog" logEvery="64000" nexusFormat="true" fileName="beast_ophidiiform_v04.trees" sortTranslationTable="true">
			<treeModel idref="treeModel"/>
			<trait name="rate" tag="16s.rate">
				<discretizedBranchRates idref="16s.branchRates"/>
			</trait>
			<trait name="rate" tag="nd4p1.rate">
				<discretizedBranchRates idref="nd4p1.branchRates"/>
			</trait>
			<trait name="rate" tag="nd4p2.rate">
				<discretizedBranchRates idref="nd4p2.branchRates"/>
			</trait>
			<trait name="rate" tag="trna_his.rate">
				<discretizedBranchRates idref="trna_his.branchRates"/>
			</trait>
			<trait name="rate" tag="trna_ser.rate">
				<discretizedBranchRates idref="trna_ser.branchRates"/>
			</trait>
			<trait name="rate" tag="rag1.rate">
				<discretizedBranchRates idref="rag1.branchRates"/>
			</trait>
			<posterior idref="posterior"/>
		</logTree>
	</mcmc>
	<report>
		<property name="timer">
			<mcmc idref="mcmc"/>
		</property>
	</report>
</beast>
