# Supplementary material for: Molecular, morphological and fossil input data for inferring relationship among viviparous brotulas (Bythitidae) – Resulting in a family status change for Dinematichthyidae
Source: Data Brief. 2016 May 30;8:461–4. doi: 10.1016/j.dib.2016.05.055 (PMC4913171; doi:10.1016/j.dib.2016.05.055)
Supplement: Supplementary file 3 — Supplementary material [file mmc3.zip › Dinematichthyidae_map_morph_05.nex]

#NEXUS
[written Fri Apr 01 19:18:23 CEST 2016 by Mesquite  version 3.04 (build 725) at zn09082.local/192.168.0.164]

BEGIN TAXA;
	TITLE Taxa;
	DIMENSIONS NTAX=53;
	TAXLABELS
		Diancistrus_typhlops_uncat_E_Indian_Ocean_1148 Ogilbia_sp_ZMUC_P771733_NW_Atlantic_149 Bassogigas_walkeri_SIO_08_109_SW_Pacific_151 Sciadonus_galatheae_ZMUC_P771588_SW_Pacific_72 Barathronus_diaphanus_ZMUC_P771586_SW_Pacific_73 Bellotia_galathea_ZMUC_P771582_SW_Pacific_74 Cataetyx_messieri_ZMUC_P771617_SE_Pacific_75 Tuamotuichthys_schwarzhansi_ZMUC_P771583_SW_Pacific_76 Leucicorus_atlanticus_ZMUC_P771571_SW_Pacific_87 Luciobrotula_bartschi_ZMUC_P771572_SW_Pacific_88 Monomitopus_garmani_ZMUC_P771573_SW_Pacific_89 AF369064_Gadus_morhua_NCBI JX190859_Rondeletia_loricata_NCBI EF095636_Beryx_splendens_NCBI JX190851_Lota_lota_NCBI JX190863_Monocentris_japonicus_NCBI JX189798_Beryx_decadactylus_NCBI FJ215294_Gadus_chalcogrammus_NCBI EU477493_Scomber_scombrus_NCBI FJ215265_Merlangius_merlangus_NCBI FJ215262_Melanogrammus_aeglefinus_NCBI FJ215297_Trachyrincus_murrayi_NCBI FJ215303_Ventrifossa_garmani_NCBI EF094952_Stylephorus_chordatus_NCBI JX190872_Macroramphosus_scolopax_NCBI JX189801_Aeoliscus_strigatus_NCBI JX190855_Barbourisia_rufa_NCBI NC_013136_Platax_orbicularis_NCBI EU167899_Rastrelliger_brachysoma_NCBI FJ215289_Pollachius_virens_NCBI JN230904_Merluccius_merluccius_NCBI NC_016870_Seriola_dumerili_NCBI Porogadus_miles_ZMUB_MAR_2661_N_Atlantic_Prm06 Ogilbichthys_sp_n_USNM_349073_NW_Atlantic_Prm11 Holcomycteronus_brucei_ZMUC_P771528_S_Indian_Ocean_Prm116 Dinematichthys_iluocoeteoides_USNM_334123_SE_Pacific_Prm12 Apagesoma_australis_ZMUC_P771525_S_Indian_Ocean_Prm120 Diplacanthopoma_brachysoma_MCZ155341_NW_Atlantic_Prm13 Dicrolene_intronigra_MCZ158834_NW_Atlantic_Prm14 Diancistrus_tongaensis_USNM_374200_SE_Pacific_Prm16 Bidenichthys_capensis_SAIAB_uncat_not_seen_SE_Indian_Ocean_Prm18 Ventichthys_biospeedoi_MNHN_2004_2038_PT_SE_Pacific_Prm19 Diancistrus_jeffjohnsoni_NT_159_1_of_2_E_Indian_Ocean_Prm21 Aphyonus_gelatinosus_ZMUB_MAR_3880_N_Atlantic_Prm41 Ogilbia_cayorum_ZMUC_P771463_NW_Atlantic_Prm48 Cataetyx_niki_NMNZ_P41257_SW_Pacific_Prm53 Acanthonus_armatus_MNHN_2004_1311_E_Atlantic_Prm81 Dannevigia_tusca_none_discarded_SW_Pacific_Prm95 Chilara_taylori_KU28277_NE_Pacific_PrmB Lepophidium_profundorum_KU27197_NW_Atlantic_PrmE Typhliacina_pearsei_ZMUC_P771455_W_Atlantic_PrmV_ NC_011219_Rachycentron_canadum_NCBI NC_009852_Zanclus_cornutus_NCBI 
	;

END;


BEGIN CHARACTERS;
	TITLE  Character_Matrix;
	DIMENSIONS  NCHAR=15;
	FORMAT DATATYPE = STANDARD GAP = - MISSING = ? SYMBOLS = "  0 1 2 3 4 5 6";
	CHARSTATELABELS 
		1 Reproduction /  Free_claspers Claspers_fused No_claspers, 2 Tail /  Free Fused, 3 Dorsal_F /  64_to_105 105_to_147 146_to_188 187_to_229, 4 Anal_F /  36_to_72 72_to_109 108_to_145 144_to_181, 5 Pecto_F /  10_to_16 15_to_21 21_to_27 26_to_32, 6 Pelvic_F /  0 1 2, 7 Caudal_F /  6_to_9 8_to_12 11_to_14 14_to_17, 8 Precau_V /  9_to_19 19_to_29 29_to_39 39_to_49, 9 Caudal_V /  27_to_35 35_to_43 43_to_51 51_to_59, 10 total_V /  39_to_52 52_to_65 65_to_78 78_to_91, 11 Long_gill_raker /  2_to_9 9_to_16 16_to_23 23_to_30, 12 max_SL /  0_to_220 220_to_440 440_to_660 660_to_880, 13 No_spms_ /  1_to_501 500_to_1001 1000_to_1500 1500_to_2000, 14 Max_Depth /  5_to_1704 1703_to_3403 3402_to_5101 5101_to_6800, 15 Max_Depth2 /  0_to_200m 200_to_1000m 1000_to_3000m below_3000m ; 
	MATRIX
	Diancistrus_typhlops_uncat_E_Indian_Ocean_1148                    000121-0-000000
	Ogilbia_sp_ZMUC_P771733_NW_Atlantic_149                           0001-1-000-0000
	Bassogigas_walkeri_SIO_08_109_SW_Pacific_151                      211132112212022
	Sciadonus_galatheae_ZMUC_P771588_SW_Pacific_72                    1111100323-0033
	Barathronus_diaphanus_ZMUC_P771586_SW_Pacific_73                  110121-2-331012
	Bellotia_galathea_ZMUC_P771582_SW_Pacific_74                      110120001000001
	Cataetyx_messieri_ZMUC_P771617_SE_Pacific_75                      111131---201011
	Tuamotuichthys_schwarzhansi_ZMUC_P771583_SW_Pacific_76            110121302100001
	Leucicorus_atlanticus_ZMUC_P771571_SW_Pacific_87                  211132113211033
	Luciobrotula_bartschi_ZMUC_P771572_SW_Pacific_88                  211132212102012
	Monomitopus_garmani_ZMUC_P771573_SW_Pacific_89                    211131102121012
	AF369064_Gadus_morhua_NCBI                                        ???????????????
	JX190859_Rondeletia_loricata_NCBI                                 ???????????????
	EF095636_Beryx_splendens_NCBI                                     ???????????????
	JX190851_Lota_lota_NCBI                                           ???????????????
	JX190863_Monocentris_japonicus_NCBI                               ???????????????
	JX189798_Beryx_decadactylus_NCBI                                  ???????????????
	FJ215294_Gadus_chalcogrammus_NCBI                                 ???????????????
	EU477493_Scomber_scombrus_NCBI                                    ???????????????
	FJ215265_Merlangius_merlangus_NCBI                                ???????????????
	FJ215262_Melanogrammus_aeglefinus_NCBI                            ???????????????
	FJ215297_Trachyrincus_murrayi_NCBI                                ???????????????
	FJ215303_Ventrifossa_garmani_NCBI                                 ???????????????
	EF094952_Stylephorus_chordatus_NCBI                               ???????????????
	JX190872_Macroramphosus_scolopax_NCBI                             ???????????????
	JX189801_Aeoliscus_strigatus_NCBI                                 ???????????????
	JX190855_Barbourisia_rufa_NCBI                                    ???????????????
	NC_013136_Platax_orbicularis_NCBI                                 ???????????????
	EU167899_Rastrelliger_brachysoma_NCBI                             ???????????????
	FJ215289_Pollachius_virens_NCBI                                   ???????????????
	JN230904_Merluccius_merluccius_NCBI                               ???????????????
	NC_016870_Seriola_dumerili_NCBI                                   ???????????????
	Porogadus_miles_ZMUB_MAR_2661_N_Atlantic_Prm06                    213322-1--22033
	Ogilbichthys_sp_n_USNM_349073_NW_Atlantic_Prm11                   0001-1-010-0000
	Holcomycteronus_brucei_ZMUC_P771528_S_Indian_Ocean_Prm116         211222113311033
	Dinematichthys_iluocoeteoides_USNM_334123_SE_Pacific_Prm12        001131301001100
	Apagesoma_australis_ZMUC_P771525_S_Indian_Ocean_Prm120            211231113213033
	Diplacanthopoma_brachysoma_MCZ155341_NW_Atlantic_Prm13            112231-1---0001
	Dicrolene_intronigra_MCZ158834_NW_Atlantic_Prm14                  2112-2-1--22012
	Diancistrus_tongaensis_USNM_374200_SE_Pacific_Prm16               000121-01000000
	Bidenichthys_capensis_SAIAB_uncat_not_seen_SE_Indian_Ocean_Prm18  100021300000000
	Ventichthys_biospeedoi_MNHN_2004_2038_PT_SE_Pacific_Prm19         211132111111022
	Diancistrus_jeffjohnsoni_NT_159_1_of_2_E_Indian_Ocean_Prm21       000111-01000000
	Aphyonus_gelatinosus_ZMUB_MAR_3880_N_Atlantic_Prm41               111121-2-301012
	Ogilbia_cayorum_ZMUC_P771463_NW_Atlantic_Prm48                    0001213000-0000
	Cataetyx_niki_NMNZ_P41257_SW_Pacific_Prm53                        111131212103012
	Acanthonus_armatus_MNHN_2004_1311_E_Atlantic_Prm81                211222103232033
	Dannevigia_tusca_none_discarded_SW_Pacific_Prm95                  211132112103001
	Chilara_taylori_KU28277_NE_Pacific_PrmB                           2133-2-1-3-2001
	Lepophidium_profundorum_KU27197_NW_Atlantic_PrmE                  212222-133-1301
	Typhliacina_pearsei_ZMUC_P771455_W_Atlantic_PrmV_                 001121301010000
	NC_011219_Rachycentron_canadum_NCBI                               ???????????????
	NC_009852_Zanclus_cornutus_NCBI                                   ???????????????

;

END;
BEGIN MacCladeStart;
	Extended;

END;
BEGIN PAUP;
outgroup NA;
set criterion = parsimony;
set maxtrees = 100 increase = auto;
bootstrap nreps = 1000 treefile = infile.tre search = heuristic / addseq = random nreps = 100 swap = TBR rstatus = yes;
savetrees file = B1000.tre savebootp = both from = 1 to = 1;
contree all / strict = no majrule = yes usetreewts = yes treefile = contree.tre;

END;
BEGIN ASSUMPTIONS;
	TYPESET * UNTITLED   =  unord:  1 -  15;

END;

BEGIN MESQUITECHARMODELS;
	ProbModelSet * UNTITLED   =  'Mk1 (est.)':  1 -  15;
END;

Begin MESQUITE;
		MESQUITESCRIPTVERSION 2;
		TITLE AUTO;
		tell ProjectCoordinator;
		timeSaved 1459531103576;
		getEmployee #mesquite.minimal.ManageTaxa.ManageTaxa;
		tell It;
			setID 0 2311974036355971992;
		endTell;
		getEmployee #mesquite.charMatrices.ManageCharacters.ManageCharacters;
		tell It;
			setID 0 7622998094632365703;
			mqVersion 304;
			checksumv 0 3 1495528134 null  getNumChars 15 numChars 15 getNumTaxa 53 numTaxa 53   short true   bits 15   states 15   sumSquaresStatesOnly 5214.0 sumSquares 5214.0 longCompressibleToShort false usingShortMatrix true   NumFiles 1 NumMatrices 1;
			mqVersion;
		endTell;
		getWindow;
		tell It;
			suppress;
			setResourcesState false false 43;
			setPopoutState 300;
			setExplanationSize 0;
			setAnnotationSize 0;
			setFontIncAnnot 0;
			setFontIncExp 0;
			setSize 1328 652;
			setLocation 38 22;
			setFont SanSerif;
			setFontSize 10;
			getToolPalette;
			tell It;
			endTell;
			desuppress;
		endTell;
		getEmployee  #mesquite.trees.BasicTreeWindowCoord.BasicTreeWindowCoord;
		tell It;
			makeTreeWindow #2311974036355971992  #mesquite.trees.BasicTreeWindowMaker.BasicTreeWindowMaker;
			tell It;
				suppressEPCResponse;
				setTreeSource  #mesquite.trees.ManyTreesFromFile.ManyTreesFromFile;
				tell It;
					setFilePath 'beast_ophidiiform_v04_02.tre' remain ;
					toggleReread on;
					toggleLive on;
				endTell;
				setAssignedID 1068.1459530935505.2103160750456112508;
				getTreeWindow;
				tell It;
					setExplanationSize 30;
					setAnnotationSize 20;
					setFontIncAnnot 0;
					setFontIncExp 0;
					setSize 1285 580;
					setLocation 38 22;
					setFont SanSerif;
					setFontSize 10;
					getToolPalette;
					tell It;
						setTool mesquite.trees.BasicTreeWindowMaker.BasicTreeWindow.scissors;
					endTell;
					setActive;
					getTreeDrawCoordinator #mesquite.trees.BasicTreeDrawCoordinator.BasicTreeDrawCoordinator;
				tell It;
					suppress;
					setTreeDrawer  #mesquite.trees.BallsNSticks.BallsNSticks;
					tell It;
						setSpotDiameter 22;
						setEdgeWidth 2;
						orientUp;
						useSquare;
						toggleBallsInternal on;
						toggleCosmic off;
						getEmployee #mesquite.trees.NodeLocsStandard.NodeLocsStandard;
						tell It;
							branchLengthsToggle off;
							toggleScale on;
							toggleBroadScale off;
							toggleCenter off;
							toggleEven off;
							setFixedTaxonDistance 0;
						endTell;
					endTell;
					setBackground White;
					setBranchColor Black;
					showNodeNumbers off;
					showBranchColors on;
					labelBranchLengths off;
					centerBrLenLabels on;
					showBrLensUnspecified on;
					showBrLenLabelsOnTerminals on;
					setBrLenLabelColor 0 0 255;
					setNumBrLenDecimals 6;
					desuppress;
					getEmployee #mesquite.trees.BasicDrawTaxonNames.BasicDrawTaxonNames;
					tell It;
						setColor Black;
						toggleColorPartition off;
						toggleColorAssigned on;
						toggleShadePartition off;
						toggleShowFootnotes on;
						toggleNodeLabels on;
						toggleCenterNodeNames off;
						toggleShowNames on;
						namesAngle ?;
					endTell;
				endTell;
					setTreeNumber 1;
					setTree '((47:84.71189731248998,((49:45.545702478428694,50:45.545702478428694):27.750045146655395,(10:54.28625804700111,((39:43.979121605626055,(11:36.09448715137709,48:36.09448715137714):7.884634454248989):5.73307625953327,((9:29.022606318988604,33:29.02260631898863):9.617923472068977,(42:30.58637600610874,(35:27.40483183179068,(3:20.098776786719817,37:20.09877678671982):7.306055045070831):3.1815441743180948):8.05415378494887):11.071668074101623):4.5740601818419435):19.009489578082814):11.416149687405905):8.864089835987542,(((36:24.255326407732944,(43:18.844568642251183,(1:11.47935166668012,40:11.47935166668012):7.365216975571075):5.410757765481748):13.65374237347375,(51:25.544884362510977,(34:20.895053446497002,(2:2.375745338421085,45:2.375745338421085):18.519308108076014):4.64983091601399):12.3641844186957):36.45065547817107,(8:54.627554364000346,(6:49.562478343913426,((7:38.705422769981325,(38:36.193617843164915,41:36.19361784316497):2.5118049268163034):5.868523977615723,(46:41.78818944566158,(44:36.27567260982797,(4:16.91090199643161,5:16.91090199643161):19.364770613396185):5.5125168358336865):2.7857573019354263):4.988531596316449):5.065076020086984):19.73216989537731):19.21626288909981):46.44946372886689;';
					setDrawingSizeMode 0;
					toggleLegendFloat on;
					scale 0;
					toggleTextOnTree off;
					togglePrintName on;
					showWindow;
				endTell;
				desuppressEPCResponse;
				getEmployee #mesquite.trees.ColorBranches.ColorBranches;
				tell It;
					setColor Red;
					removeColor off;
				endTell;
				getEmployee #mesquite.ornamental.BranchNotes.BranchNotes;
				tell It;
					setAlwaysOn off;
				endTell;
				getEmployee #mesquite.ornamental.ColorTreeByPartition.ColorTreeByPartition;
				tell It;
					colorByPartition off;
				endTell;
				getEmployee #mesquite.ornamental.DrawTreeAssocDoubles.DrawTreeAssocDoubles;
				tell It;
					setOn on;
					toggleShow consensusFrequency;
					setDigits 4;
					writeAsPercentage off;
					toggleCentred off;
					toggleHorizontal on;
					toggleWhiteEdges on;
					setFontSize 10;
					setOffset 0  0;
				endTell;
				getEmployee #mesquite.ornamental.DrawTreeAssocStrings.DrawTreeAssocStrings;
				tell It;
					setOn on;
					toggleCentred on;
					toggleHorizontal on;
					setFontSize 10;
					setOffset 0  0;
				endTell;
				getEmployee #mesquite.trees.TreeInfoValues.TreeInfoValues;
				tell It;
					panelOpen false;
				endTell;
			endTell;
		endTell;
		getEmployee  #mesquite.charMatrices.BasicDataWindowCoord.BasicDataWindowCoord;
		tell It;
			showDataWindow #7622998094632365703 #mesquite.charMatrices.BasicDataWindowMaker.BasicDataWindowMaker;
			tell It;
				getWindow;
				tell It;
					setExplanationSize 30;
					setAnnotationSize 20;
					setFontIncAnnot 0;
					setFontIncExp 0;
					setSize 1285 580;
					setLocation 38 22;
					setFont SanSerif;
					setFontSize 10;
					getToolPalette;
					tell It;
					endTell;
					setTool mesquite.charMatrices.BasicDataWindowMaker.BasicDataWindow.arrow;
					colorCells  #mesquite.charMatrices.ColorByState.ColorByState;
				tell It;
					setStateLimit 9;
					toggleUniformMaximum on;
				endTell;
					colorRowNames  #mesquite.charMatrices.TaxonGroupColor.TaxonGroupColor;
					colorColumnNames  #mesquite.charMatrices.CharGroupColor.CharGroupColor;
					colorText  #mesquite.charMatrices.NoColor.NoColor;
					setBackground White;
					toggleShowNames on;
					toggleShowTaxonNames on;
					toggleTight off;
					toggleThinRows off;
					toggleShowChanges on;
					toggleSeparateLines off;
					toggleShowStates on;
					toggleAutoWCharNames on;
					toggleAutoTaxonNames off;
					toggleShowDefaultCharNames off;
					toggleConstrainCW on;
					toggleBirdsEye off;
					toggleShowPaleGrid off;
					toggleShowPaleCellColors off;
					toggleShowPaleExcluded off;
					togglePaleInapplicable on;
					toggleShowBoldCellText off;
					toggleAllowAutosize on;
					toggleColorsPanel off;
					toggleDiagonal on;
					setDiagonalHeight 80;
					toggleLinkedScrolling on;
					toggleScrollLinkedTables off;
				endTell;
				showWindow;
				getWindow;
				tell It;
					forceAutosize;
				endTell;
				getEmployee #mesquite.charMatrices.ColorCells.ColorCells;
				tell It;
					setColor Red;
					removeColor off;
				endTell;
				getEmployee #mesquite.categ.StateNamesStrip.StateNamesStrip;
				tell It;
					showStrip off;
				endTell;
				getEmployee #mesquite.charMatrices.AnnotPanel.AnnotPanel;
				tell It;
					togglePanel off;
				endTell;
				getEmployee #mesquite.charMatrices.CharReferenceStrip.CharReferenceStrip;
				tell It;
					showStrip off;
				endTell;
				getEmployee #mesquite.charMatrices.QuickKeySelector.QuickKeySelector;
				tell It;
					autotabOff;
				endTell;
				getEmployee #mesquite.charMatrices.SelSummaryStrip.SelSummaryStrip;
				tell It;
					showStrip off;
				endTell;
				getEmployee #mesquite.categ.SmallStateNamesEditor.SmallStateNamesEditor;
				tell It;
					panelOpen true;
				endTell;
			endTell;
		endTell;
		endTell;
end;
