# Supplementary material for: Molecular, morphological and fossil input data for inferring relationship among viviparous brotulas (Bythitidae) – Resulting in a family status change for Dinematichthyidae
Source: Data Brief. 2016 May 30;8:461–4. doi: 10.1016/j.dib.2016.05.055 (PMC4913171; doi:10.1016/j.dib.2016.05.055)
Supplement: Supplementary file 3 — Supplementary material [file mmc3.zip › mb_ophidiiform.nex]

#NEXUS

[
Best scheme	PartitionFinder	
Ophid 02		
DNA, p1 = 1-643		1      | GTR+I+G    | 16s                            | 1-643                          | ./analysis/phylofiles/5ca79b660fbc39474b73990080af2082.phy
DNA, p2 = 644-1322		2      | GTR+I+G    | nd4                            | 644-1322                       | ./analysis/phylofiles/362e3e17eb6a352f09c064afe1fe2868.phy
DNA, p3 = 1323-1403		3      | GTR+G      | trna_his                       | 1323-1403                      | ./analysis/phylofiles/7a97a581dad536908294338b647e7618.phy
DNA, p4 = 1404-1474		4      | SYM+G      | trna_ser                       | 1404-1474                      | ./analysis/phylofiles/5fed8bdc8ae9f71677ee686017a51c8e.phy
DNA, p5 = 1475-2194		5      | GTR+I+G    | rag1                           | 1475-2194                      | ./analysis/phylofiles/c3756fe4f032f042d03e38da0b76632d.phy

Best scheme	PartitionFinder	
Ophid 03		
DNA, p1 = 1-643		1      | GTR+I+G    | 16s                            | 1-643                          | ./analysis/phylofiles/5ca79b660fbc39474b73990080af2082.phy
DNA, p2 = 644-1322\3		2      | GTR+I+G    | nd4p1                          | 644-1322\3                     | ./analysis/phylofiles/89d6f5547ea929ec5d8382b94f389f4a.phy
DNA, p3 = 645-1322\3		3      | GTR+I+G    | nd4p2                          | 645-1322\3                     | ./analysis/phylofiles/e1a9f1dff91d56bac73dfa55102a30fb.phy
DNA, p4 = 646-1322\3		4      | GTR+I+G    | nd4p3                          | 646-1322\3                     | ./analysis/phylofiles/c9154c58dc92e071f56a5af2ed9bd169.phy
DNA, p5 = 1323-1403		5      | GTR+G      | trna_his                       | 1323-1403                      | ./analysis/phylofiles/7a97a581dad536908294338b647e7618.phy
DNA, p6 = 1404-1474		6      | SYM+G      | trna_ser                       | 1404-1474                      | ./analysis/phylofiles/5fed8bdc8ae9f71677ee686017a51c8e.phy
DNA, p7 = 1475-2194		7      | GTR+I+G    | rag1                           | 1475-2194                      | ./analysis/phylofiles/c3756fe4f032f042d03e38da0b76632d.phy

]

[ingrp and outgrp have representatives sequenced from mtDNA, in order to make comparison, sequences are assembled in the excel file: conc_n-m_01.xls]


Begin data;
	Dimensions ntax=53 nchar=2194;
	FORMAT  DATATYPE=DNA interleave=yes GAP=- MISSING=?;
Matrix

Diancistrus_typhlops_uncat_E_Indian_Ocean_1148	NCAAAAACATCGCCTCTTGCAAGATCAAAAAATAAGAGGTCCCGCCTGCCCTGTGACG-ATCAGTTTAACGG-CCGCGGTATTTTGACCGTGCGAAGGTAGCGCAATCACTTGTCTCTTAAATGGGGACCTGTATGAATGGCATAACGAGGGCTTAACTGTCTCCTTTTCCT-ATTCAATGAAATTGATCTCCCCGTGCAGAAGCGGGGATTAAAACATAAGACGAGAAGACCCTATGGAGCTTT-AGACACCAGGAAAGACCATGTTA--AACACCCATAAAC-AAAAGACCAAAC-TAAAT-GAC-CCCTTTCCCCATGTCTTTGGTTGGGGCGACCACGGGGAAGTACAAAACCCCCACGAGGAT-CGGGGACAC------------------------------CCACCCCTAAAACTAAGAGCGA--CAGCTCTAAGTATCAGAAAATCTGA-CCAAA-AA--GATCCGGCACGAGCCGATCAACGAACCGAGTTACCCTAGGGATAACAGCGCAATCCCCTTCTAGAGCCCACATCGACAAGGGGGTTTACGACCTCGATGTTGGATCAGGACATCCTAATGGTGCAGCCGCTATTAAGGGTTCGTTTGTTCAACGATTAA-AGTCCTACGTGATCTNCCGTACTACAGCTAGGAGGTTACGGAATAATACGAATAATAACCATACTTGAGCCCCTTACCAAAGAACTCAGCTACCCTTTCATTATTCTTGCCCTATGAGGAGTCATCATAACGGGCTCAATCTGCCTCCGTCAAACTGACCTCAAATCTCTCATCGCATATTCCTCTGTAGGCCACATGGGCTTAGTAGCCGGAGCCATCCTCATCCAAACCCCATGAAGCTTCACCGGAGCCCTAATCCTCATAATCGCCCACGGCCTCACATCATCAGCCCTATTCTGCTTAGCAAATACTAATTACGAACGAACCCACAGCCGCACTATAGTTYTTGCTCGAGGGTTACAAACAATCCTCCCTTTAATAGCCACCTGATGATTCATCAGCAACCTAGCCAACCTCGCCCTACCTCCTCTTCCTAACCTTATAGGAGAATTAATAATCATTTCATCCCTTTTCAACTGATCCCCCTGAACCCTTCTCCTAACAGGACTAGGAACCCTCATCACAGCAAGCTACTCTCTGTACATGTTCCTAATAACACAACGAGGCCCCCTCCCCAACCACATCGTCAACCTAGACCCCTCCCACTCCCGAGAGCATCTCCTCCTCACCCTACACTTGCTTCCCCTCCTCCTCCTCATCCTCAAACCAGAGTTAATCTGAGGCTGAACCTTATGCAGATATAGTTT-AA-CAAAAACATTAGATTGTGATTCTAAAAACAGAGGTTAAAATCCCCTTATCCGCC----------GAGAGAGGCGCG-ACCGCAACGAATACTGCTAATTT-TCGCCACC-CG-GTTAAAATCCAGGGCTCACTCGTTGAGAGAGTGTGGGTTGGAAGACAGCGCTTGCACCTCAGGCTTCAGTGTCATGATCAAGGAATCTTGTGATGGCATGGGTGACGTCAGCGAGAAGCATGGTGGAGGACCAGTGGTTCCCGAGAAGGCTGTGCGTTTCTCTTTCACTATTATGTCTGTCTCTATCC---TGGCTGACGGTG------------------------------------AGGAGGAGGCGGTTACCATCTTTACGGAGCCAAAGCCAAACTCAGAACTGTCCTGTAAACCTCTTTGCCTCATGTTTGTGGATGAGTCAGACCACGAGACACTCACAGCTATCCTGAGCCCTATAGTTGCAGAGCGTAATGGAATGAAAGAGAGTAGACTCATCCTTTCCATGGGTGGCCTGCCTNGCTCCTTCCGCTTCCACTTCAGAGGAACAGGTTATGATGAAAAGATGGTGCGTGAGTTGGAGGGCCTGGAGGCCTCAGGCTCCACCTATNTCTGCACTCTNNGTGACTCCAGTCGGGCAGAGGCCTCGCACAACATGGNGCTGCACTCCATCACCCGAAGTCATGAAGAGAACCTAGAACGTTACGAAATATGGAGAACCAATCCCTTTTCTGAGTCTGTAGAGGAGCTGCGAGACAGAGTCAAAGGGGTCTNTGCCAAGCCNTTTATGGAGACCNAGCNAACNNTGGATGCTTTGCACTGTGACATTGGTAATGCC
Ogilbia_sp_ZMUC_P771733_NW_Atlantic_149	NCAAAAACATCGCCTCTTGCAAAATCAAAGAATAAGAGGTCCCGCCTGCCCTGTGACA-ATCAGTTTAACGG-CCGCGGTATTTTGACCGTGCGAAGGTAGCGCAATCACTTGTCTCTTAAATGGGGACCTGTATGAATGGCACAACGAGGGCTTGACTGTCTCCTTTTCCT-AATCAATGAAATTGATCTCCCCGTGCAGAAGCGGGAATCAAAACATAAGACGAGAAGACCCTATGGAGCTTT-AGACACTAGGAAGGACCACATCATTCATTCCCCAAAAC-AAAGGATTAAAC-TAAAC-GGC-CCCCTTCCCCATGTCTTTGGTTGGGGCGACCACGGGGAAATATAAAACCCCCACGAGGAC-CGGGAATAT------------------------------TACCCCCTAAAACTAAGAGCAA--CAGCTCTAAGCACCAGAATATCTGA-CCTAA-AA--GATCCGGCGTAAGCCGATCAACGAACCGAGTTACCCTAGGGATAACAGCGCAATCCTCTTCTAGAGCCCATATCGACAAGAGGGTTTACGACCTCGATGTTGGATCAGGACATCCTAATGGTGCAGCCGCTATTAAGGGTTCGTTTGTTCAACGATTAA-AGTCCTACGTGATCTNTACTACTAAAACTAGGAGGCTACGGAATAATACGAATAGTAATTATGCTCGAACCTCTTTCCAAAGAACTTAGCTACCCATTTATCATCTTTGCTCTTTGAGGTGTTGTTATAACGGGCTCTATCTGCCTCCGCCAAACTGACCTTAAATCCCTCATTGCATATTCTTCCGTAGGCCATATAGGCCTAGTAGCCGCAGCCATCCTTATCCAGACTCCCTGGAGTTTTGCCGGAGCCCTTATCCTTATAATTGCCCACGGCCTCACATCATCAGCCCTATTCTGCTTAGCAAACACTAATTATGAACGAACTCATAGCCGCACCATAATTCTTGCTCGAGGCCTACAAATAGCCCTTCCTCTAATAACTACCTGGTGATTTATTAGCAGCCTAGCCAACCTTGCTCTACCACCACTCCCAAACCTTATAGGAGAACTAATAATTATTTCATCCCTCTTCAACTGGTCCCCCTGAACTCTCCTCCTTACAGGCCTAGGAACCCTCATTACAGCAAGCTATTCCCTACACATGTTCCTAACAACACAACGAGGCCCACTCCCAAACCATGTTATTAGCCTCGATCCCTCCCATTCTCGAGAACATCTTCTACTAACCCTCCACCTACTTCCCCTTCTCCTCCTCATCTTCAAACCGGAACTAGTTTGAGGCTGAACCCTCTGCAGACATGGTCT-AA-TAAAGACGTTAGATTGTGATTCTAAAAATAGAGGTTAAACCCCCCTTGTCCGCC----------GAGAGAGGCATG-ACCGCAACGAATACTGCTAATTT-TCGCCACCCCA-GTTAAAGCCCGGGGCTCACTCGTTGAGAGAGTGTGGGTTGGAAGACAGCGCTTGCACCTCAGGCTTCAATGTCATGATCAAGGAATCTTGTGATGGCATGGGTGACGTCAGCGAGAAGCATGGCGGAGGACCAGTGGTTCCCGAGAAGGCTGTGCGTTTCTCTTTCACTATTATGTCTGTCTCTGTCC---TGGCTGATGGCG------------------------------------AGGAGGAGGCGGTTACCATCTTTACGGAGCCAAAGCCAAACTCAGAACTGTCCTGTAAACCTCTTTGCCTCATGTTTGTGGATGAGTCAGACCACGAGACACTCACAGCTATCCTGAGCCCTATAGTTGCAGAGCGTAATGGAATGAAAGAGAGTAGACTCATCCTTTCCATTGGTGGCCTGCCTCGCTCCTTCCGCTTCCACTTCAGAGGAACAGGTTATGATGAAAAGATGGTGCGTGAGTTGGAGGGCCTGGAGGCCTCAGGCTCCACCTATATCTGCACTCTGTGTGATTCCAGTCGGGCAGAGGCCTCGCACAACATGGTGCTGCATTCCATCACCCGAAGTCATGAAGAGAACCTAGAACGTTACGAAATATGGAGAACCAATCCCTTTTCTGAGTCTGTAGAGGAGCTGCGAGACAGAGTCAAAGGGGTTTCTGCCAAGCCCTTTATGGAGACCCAGCCAACACTGGATGCTTTGCACTGTGACATTGGTAATGCC
Bassogigas_walkeri_SIO_08_109_SW_Pacific_151	NCAAAAACATCGCCTCTTGCAAAAACAAAGAATAAGAGGTCCCGCCTGCCCTGTGACT-ATAAGTTTAACGG-CCGCGGTATTTTGACCGTGCGAAGGTAGCGCAATCACTTGTCTCTTAAATGGAGACCTGTATGAATGGCACGACGAGGGCTTGACTGTCTCCCTCCTCA-AGTCAGTGAAATTGATCTCCCCGTGCAGAAGCGGGGATAACCACATAAGACGAGAAGACCCTATGGAGCTTT-AGACACCAAAGCAGCCCATGTTA--AGCATCCCTGATT-ATAGGACTAAAC-TGATT-GGA-ACCTGCCCTACTGTCTTTGGTTGGGGCGACCGCGGGGAAAAATAAAACCCCCACGTGGAA-TGGGAGGGA------------------------------CCCCTCCTAAAACCAAGAGCCA--CCGCTCTAAGAATCAGAACTTCTGA-CCATT-AT--GATCCGGC-AACGCCGATCAACGGACCAAGTTACCCTAGGGATAACAGCGCAATCCCCTTCTAGAGTCCATATCGACAAGGGGGTTTACGACCTCGATGTTGGATCAGGACATCCTAATGGTGCAGCCGCTATTAAGGGTTCGTTTGTTCAACGATTAA-AGTCCTACGTGATCTNTACTCCTGAAACTAGGAGGCTACGGCATAATACGAATAATAATCGTTCTGGAACCACTTACCAAGGAACTAAGCTACCCCTTTATCATCTTTGCATTATGGGGAGTGATCATGACCGGCTCAATCTGCCTCCGACAAACGGACCTTAAATCTCTCATCGCATACTCGTCCGTCAGCCACATGGGACTTGTAGCAGGAGGCATCCTTATTCAAACCCCCTGAGGATTCACCGGTGCCCTCATCCTAATGATTGCCCACGGCCTGACGTCCTCAGCCCTGTTCTGCCTAGCAAACACCAGTTACGAACGGACCCACAGCCGAACAATGATCCTTGCCCGGGGCTTACAAATACTACTCCCCCTTATGGCAACATGATGATTCATCGCAAGCCTAGCTAACCTAGCCCTGCCCCCTCTGCCAAACCTTATGGGCGAGCTAATGATTATTACCTCGTTATTCAACTGGTCAAACTGAACCCTTCTCCTGACGGGGGCGGGGACTCTTATCACAGCAGGATACTCACTATACATGTTCCTAATAACCCAACGAGGACCCCTCCCCACCCACATCATTGCTCTCGAACCATCCCACTCCCGAGAACATCTCCTTATTACACTCCATCTTCTTCCGCTAGTGCTTCTGATCCTAAAGCCCGAACTAATCTGGGGNTGAACCGCCTGTAGACATAGTTT-AA-CAAAAATATTAGATTGTGATTCTAAAGACAGGGNTTAAAGTCCCCTTGTCCACC----------GAGAGGGGCACG-ATTGCACCGAATACTGCTAATTT-TCGCCACCTNG-GTTAAACCCCAGGGCCCACTCGCTGAGAGAGTGTGGCGTGGAAGACAGCGCTTGCACCTCAGGCTTCACTGTTATGATCAAGGAATCTTGTGATGGCATGGGCGATGTCAGCGAGAAACATGGCGGAGGACCGGTGGTTCCGGAGAAGGCTGTACGTTTCTCTTTCACTGTTATGTCTGTCTCTGTCC---TGGCAGACAACG------------------------------------AGGTGGAGGCGGTTACCATCTTTACTGAGCCGAAGCCAAACTCTGAATTGTCCTGTAAGCCCCTTTGCCTCACATTTGTGGATGAGTCAGACCACGAGACACTCACAGCTGTCCTGAGCCCTGTAGTTGCAGAGCGTAATGCTATGAAAGAGAGTAGACTCATCCTATCCATGGGTGGCCTGCTTCGATCCTTCCGCTTCCACTTCAGAGGCACAGGATATGATGAGAAGATGGTGCGTGAGATGGAGGGCCTGGAGGCCTCAGGTTCAACCTATGTCTGCACTCTGTGTGACTCCACTCGGGCAGAAGCCTCTCACAACATGGTGCTGCACTCTGTCACCCGCAGTCATGAAGAGAACTTAGAGCGCTATGAAATATGGAGAACCAATCCCTTTTCTGAGTCTGTAGAGGAGCTGCGGGACCGAGTCAAAGGGGTCTCTGCCAAGCCATTTATGGAGACCCAGCCCACAATGGATGCTTTACACTGTGATATTGGTAATGCC
Sciadonus_galatheae_ZMUC_P771588_SW_Pacific_72	N-CAAAACATCGCCTCTTGC-AAACCAAAGAATAAGAGGTCCCGCCTGCCCTGTGACA-GTATGTTTAACGG-CCGCGGTATTTTGACCGTGCGAAGGTAGCGCAATCACTTGTCTCTTAAATGGAGACCTGTATGAACGGCACGACGAGGGCTTGACTGTCTCCTTTCCCC-GGTCAATGAAATTGATCTTCCCGTGCAGAAGCGGGAATTAGAACATAAGACGAGAAGACCCTATGGAGCTTT-AGACAATGAGACAGATCATGTTA--AGC--CCCCAACA-AAGGAACGAAAC-TGAAT-GAC-CCCTGTCCTAATGTCTTTGGTTGGGGCGACCGCGGGGCAACAAGAAACCCCCATGTGGAC-AGGGAGCAC------------------------------CATCTCCCAAAACCGAGAGCTA--CAGCTCTAAGCAACAGAACATCTGA-CCATC-AA--GATCCGGC-AAAGCCGATCAACGAACCGAGTTACCCTAGGGATAACAGCGCAATCCCCTTCTAGAGCCCATATCGACAAGGGGGTTTACGACCTCGATGTTGGATCAGGACATCCTAACGGTGCAACCGCTATTAAGGGTTCGTTTGTTCAACGATTAA-AGTCCTACGTGATCTNTGCTTCTAAAGCTAGGAGGCTACGGGATGATACGAATACTGGTNTTNCTTGACCCCCTTNCAAAGGAACTAAGCTACCCNTTCATNATTTTCGCCCTNGGGGGNGTAATCATGACCGGANCCATCTGNTTGCGCCANACAGACCTNAAGTCATTAATTGCATACTCTTCCGTNAGCCACATGGGCCTTGTGGCTGGGGNNATCCTCATCCAAACCCCTTGANGCTTCACGGGGGCCCTAATCCTNATGATCGCCCACGGNNTAACNTCCTCTGCCCTTTTCTGCCTGGCAAACACAAACTACGAACGAACCCACAGNCGGACCATAATCCTTGCCCGAGGCCTACAGATGGTNCTCCCACTGATGACCACTTGATGGTTNATNNGCTCCCTGGCNAACCTGGCTCTCCCCCCCCTCCCTAACCTCATGGGAGAACTAATAATTATCACATTCCTATTCAACTGGTCCCCCTGATCCNTCNTCGCGNCTGANNCAGGNGCCATTATTACAGCCGGGTACTCCCTCTATATATTCCTGATGACACAGCGGGGCCCCCTCCCCGCCCNCNTNANGNNCCTNGACCCCTCACACTCCCGAGAACACNTNCTCCTTGCTANTCACCTGCTCCCCNTGNAACTGCTTGTCCTCAAACCCGAGCTANTATGAGGGTGAACCGCATGCAGANATAGTTT-AA-CGAAGACATCAGATTGTGATTCTNAAAACAGGGGTTGAACCCCCCTTATCCGCC----------GAGAGNGGCAAG-ACNGCANCGANGACTGCTAATTT-TCGCCACCCCA-GTTNAAGCCNNGGGNTCACTCGTTGAGAGATTGTGGGTTGGAAGACAGCACTTGCACCTCAGGCTTCAGTGTTATGATCAAGGAATCTTGCGACGGCATGGGCGATGTCAGCGAGAAGCATGGCGGAGGACCACCGGTTCCCGAGAAGGCTGTACGTTTCTCTATCACTATTATGTCTGTCTCTGTCC---TGGCAGATGACG------------------------------------AGGAGGAGGCGGTTACCATCTTTACAGAGCCAAAGCCAAACTCAGAGCTGTCCTGCAAACCCCTTTGCATCACATTTGTGGATGAGTCAGATCACGAGACACTCACAGCTGTCCTGGGCCCCGTAGTTGCAGAGCGTAATGCAATGAAAGAGAGTAGACTCATTCTTTCCATGGGAGGCCTGCCTCGCTCCTTCCGCTTCCACTTCAGAGGCACAGGTTATGATGAGAAGATGGTGCGTGAGATGGAGGGCCTAGANGCCTCAGGCTCCACCTATATCTGCANTCTGTGCGACTCCAGTCGGGCAGAGGCTTCGCACAACATGGTGCTGCACTCTGTCACCCGTAGTCACGNAGAGAANCTAGAGCGTTATGAAATATGGAGAACCAATCCCTTTTCTGAGTCTGTAGAGGAGCTGCGGGACCGAGTCAAAGGGGTCTCTGCCAAGCCCTTTATGGAGACCCAGCCAACAATGGATGCTTTGCACTGTGACATTGGTAATGCC
Barathronus_diaphanus_ZMUC_P771586_SW_Pacific_73	NCAAAAACATCGCCTCYTGAAAAACCAAAAGATAAGAGGTCCCGCCTGCCCTGTGACA-GTATGTTTAACGG-CCGCGGTATTTTGACCGTGCGAAGGTAGCGCAATCACTTGTCTCTTAAATGGAGACCTGTATGAACGGCACGACGAGGGCTTAACTGTCTCCTTTTCCC-AGTCAATGAAATTGATCTCCCCGTGCAGAAGCGGGGATTAGAACATAAGACGAGAAGACCCTATGGAGCTTT-AGATA-TGGGACAGATCATGTTA--AGC--CCCCTACA-AAGGAAGGAAAC-TAAAT-GGC-GCCTGTCCTAATGTCTTTGGTTGGGGCGACCGCGGGGCAACACAAAACCCCCATGTGGAC-AGGGGGCAC------------------------------CTCCCCCCAAAACCAAGAGCCA--CAGCTCTAAGCAGCAGAACATCTGA-CCATC-AA--GATCCGGC-AAAGCCGATCAACGGACCGAGTTACCCTAGGGATAACAGCGCAATCCCCTTCTAGAGCCCATATCGACAAGGGGGTTTACGACCTCGATGTTGGATCAGGACATCCTAACGGTGCAACCGCTATTAAGGGTTCGTTTGTTCAACGATTAA-AGTCNNNNNNNNNNNNTCCTTCTAAAACTGGGGGGTTACGGCATGATACGAGTGCTAGTATTACTTGACCCTYTCTCRAAGGAACTAAGCTACCCCTTCATTATTTTCGCCCTYTGGGGCGTAATCATGACCGGAACCATCTGCTTACGCCAAACAGACCTCAAGTCGCTCATTGCATACTCTTCCGTCAGCCACATGGGCCTTGTAGCTGCGGCCATCCTGATCCAAACCCCTTGGAGCTTCACGGGAGCCCTGATCCTCATGATCGCCCACGGCCTGACCTCCTYTGCCCTTTTCTGCCTGGCAAACACGAACTATGAACGAACCCACAGTCGGACCATAGTCCTTGCCCGGGGCCTACAAATGGTTCTCCCCCTGATAACCACTTGATGGTTTATCAGCTCCCTGGCCAACCTCGCTCTGCCACCACTACCCAACCTCATAGGTGAACTGATGATTATCACCTCCCTATTCAACTGGTCCCCCTGGTCTCTCGCTCTCACGGGCGCCGGCACCCTTATCACGGCCGGATACTCCCTATATATGTTCCTGATGACACAACGGGGCCCACTCCCCACTCACGTCACGGCCCTTGACCCCTCACATTYCCGAGAGCACCTCCTCCTTGCTCTCCACCTCCTCCCCCTACTACTGCTCATCCTCAAACCTGAACTAGTATGGGGTTGAACCGCATGCAGATATAGTTT-AA-CGAAAACGCCAGATTGTGATTCTGAAAACAGAGGTTGAACCCCCCTTATCCGCC----------GAGAGAGGCAAG-ACCGCAACGAAWACTGCTAATTT-TYGCCACCCCA-GTTAAA-CCCGGGGCTCACTCGTTGAGAGATTGTGGGTTGGAAGACAGCACTTGCACCTCAGGCTTCAGTGTTATGATCAAGGAATCTTGCGATGGCATGGGCGATGTCAGCGAGAAGCATGGCGGAGGACCACCGGTTCCCGAGAAGGCTGTACGTTTCTCTTTCACTATTATGTCTGTCTCTGTCC---TGGCAGATGACG------------------------------------AGGAGGAGGCGGTTACCATCTTTACAGAGCCAAAGCCAAACTCAGAGCTGTCCTGCAAACCCCTTTGCATCACATTTGTGGATGAGTCAGATCACGAGACACTCACAGCTGTCCTGGGCCCCGTAGTTGCAGAGCGTAATGCAATGAAAGAGAGTAGACTCATTCTTTCCATGGGAGGCCTGCCTCGCTCCTTCCGCTTCCACTTCAGAGGCACAGGTTATGATGAGAAGATGGTGCGTGAGATGGAGGGCCTAGAGGCCTCAGGCTCCACCTATATCTGCACTCTGTGCGACTCCAGTCGGGCAGAGGCTTCGCACAACATGGTGCTGCACTCCGTCACCCGTAGTCACGAAGAAAACCTAGAGCGTTACGAAATATGGAGAACCAATCCCTTTTCTGAGTCTGTAGAGGAGCTGCGGGACCGAGTCAAAGGGGTCTCTGCCAAGCCCTTTATGGAGACCCAGCCAACAATGGATGCTTTGCACTGTGACATTGGTAATGCC
Bellotia_galathea_ZMUC_P771582_SW_Pacific_74	NCAAAAACATCGCCTCTTGCAAAATTAAAGAATAAGAGGTCCCGCCTGCCCTGTGACA-ATACGTTTAACGG-CCGCGGTATTTTGACCGTGCGAAGGTAGCGCAATCACTTGTCTCTTAAATGGAGACCTGTATGAATGGCATGACGAGGGCTTGACTGTCTCCTTTTCCC-GGTCAATGAAATTGATCCTCCCGTGCAGAAGCGGGAATTAAAACATAAGACGAGAAGACCCTATGGAGCTTT-AGATACTAAAGTAGATTATGTTA--AGAGACCC--AAC-AAAGGACTGAAC-TAAGT-AAT-CCCTACCCTAATATCTTTGGTTGGGGCGACCGCGGGGTAACATAAAACCCCCATGTGGAA-GGGGGACAC------------------------------CCATCCCTAAAGCCGAGAGTGA--CCACTCTAAGCAACAGAACATCTGA-CCATTAAA--GATCCGGC-AAGGCCGATCAACGAACCGAGTTACCCTAGGGATAACAGCGCAATCCCCTTTTAGAGCCCATATCGACAAGGGGGTTTACGACCTCGATGTTGGATCAGGACATCCTAATGGTGCAGCCGCTATTAAGGGTTCGTTTGTTCAACGATTAA-AGTCCTACGTGATCTNNNNNNNNNNNNNTTGGGGGCTACGGAATAATACGAATAATAATTGTACTTGAGCCCCTCTCTAAAGAACTAAGCTACCCCTTTATTATCTTTGCCCTATGAGGCGTGATTATAACCGGGTCTATTTGTCTACGCCAGACAGACCTCAAATCACTTATTGCCTACTCCTCTGTCAGTCACATAGGCCTAGTCGCCGGGGCAATTCTTATTCAAACACCCTGAGGGTTTACTGGAGCCCTAATCCTTATAATTGCCCACGGATTAACCTCCTCTGCCCTCTTTTGCCTGGCAAACACAAACTATGAACGAACCCACAGCCGAACGATAATTCTCGCCCGAGGCTTACAATTGGTCCTCCCCCTCATAGCCACCTGATGATTTATTGGCTCCCTCGCAAACCTTGCACTCCCTCCACTCCCTAACCTCATGGGAGAACTAATAATTATTACCTCCCTCTTCAACTGGTCCCCCTGATCCTTAATCTTAACAGGGGCCGGCACACTTATTACCGCGGGCTATTCCCTCTATATATTCCTGATAACACAACGCGGGCCTCTGCCCCACCATATTCAAGCCCTAGACCCCTCCCACTCCCGAGAACACCTCCTTCTCGCACTCCATCTCCTCCCCCTCCTACTACTCATCCTCAAACCCGAACTGATCTGAGGCTGGACCGTATGCAGACATAGTTT-AA-CAAAAACATTAGATTGTGATTCTAAAAATGGTGGTTAAACTCCCCCTGTCCGCC----------GAGAGAGGCAAG-ACCGCAACGAATACTGCTAATTT-TCGCTACCCCA-GTTAGAACCCGGGGCTCACTCGTTGAGAGAGTATGGGGTGGAAGACAGCACTTGTACCTCAGGCTTCAGTGTTATGATCAAAGAATCTTGTGATGGCATGGGCGATGTCAGCGAGAAGCATGGCGGAGGACCACCGGTTCCCGAGAAGGCTGTACGTTTCTCTTTCACTATTATGTCTGTCTCTGTCC---TGGCAGAAGGCG------------------------------------AGCAGGAGGCGGTTACCATCTTTACAGAGCCAAAGCCAAACTCAGAGCTGTCCTGTAAACCCCTTTGCCTCACGTTTGTGGATGAGTCAGACCACGAGACACTCACAGCCGTCCTAGGTCCCGTAGTTGCAGAGCGTAATGCAATGAAAGAGAGTAGACTCATTCTTTCCATGGGTGGCCTGCCTCGCTCCTTCCGCTTCCACTTCAGAGGCACAGGTTATGATGAGAAGATGGTGCGTGAGGTAGAGGGCCTAGAGGCCTCAGGCTCCACCTATATCTGCACTCTCTGTGACTCCAGTCGGGCAGAGGCTTCGCGCAACATGGTGCTGCACTCCGTCACCCGGAGTCACGAACAGAACCTAGAGCGTTACGAAATATGGAGAACCAATCCCTTTTCTGAGTCTGTAGAGGAGCTGCGGGATCGAGTCAAAGGGGTCTCTGCCAAGCCCTTTATGGAGACCCAGCCAACACTGGATGCTCTGCACTGTGACATTGGTAATGCC
Cataetyx_messieri_ZMUC_P771617_SE_Pacific_75	NCAAAAACATCGCCTCTTGCAAAACTAAAGAATAAGAGGTCCCGCCTGCCCTGTGACA-ATACGTTTAACGG-CCGCGGTATTTTGACCGTGCGAAGGTAGCGCAATCACTTGTCTCTTAAATGGAGACCTGTATGAATGGCATAACGAGGGCTTAACTGTCTCCTTTTTCC-GGTCAATGAAATTGATCTTCCCGTGCAGAAGCGGGAATTAATACATAAGACGAGAAGACCCTATGGAGCTTT-AGATGCTAAGACAGATCATGTTA--AAAACCCCTTAC--AAAGGAACAAAC-TAAAT-GAC-CCCCGTCCTAATGTCTTTGGTTGGGGCGACCGCGGGGTAACATAAAACCCCCATGTGGAG-CGGGGGTA-------------------------------TTTCCCCCAAAACCAAGGGCAA--CAGCCCTAAGCAACAGAACATCTGA-CCATC-AA--GATCCGGC-AGAGCCGATCAACGAACCGAGTTACCCTAGGGATAACAGCGCAATCCCCTTCTAGAGCCCATATCGACAAGGGGGTTTACGACCTCGATGTTGGATCAGGACATCCTAATGGTGCAGCCGCTATTAAGGGTTCGTTTGTTCAACGATTAA-AGTCCTACGTGATCTNTCCTCCTAAAACTAGGAGGCTACGGAATAATGCGAATAATAGCTATACTTGAGCCCCTTACAAAAGAATTAAGCTACCCCTTCATTGTCTTCGCCCTATGGGGCGTAATCATAACCGGGTCCATTTGTCTCCGCCAGACGGATCTCAAATCACTCATTGCCTACTCCTCAGTTAGCCACATAGGCCTGGTTGCTGCAGCAATTCTTATTCAAACACCCTGAGGCTTCACCGGAGCACTAATCCTTATAATTGCCCACGGACTAACCTCCTCCGCCCTTTTCTGCCTGGCAAACACGAACTACGAACGAACCCACAGCCGCACCATAGTCCTTGCCCGAGGCCTACAAATAGTTCTACCCCTCATAACCACTTGATGACTTATTGGATCCTTGGCCAACCTCGCCCTCCCCCCACTCCCAAACCTCATGGGGGAGCTAATAATTGTTACCTCCCTCTTCAACTGATCTCCCTGAACCCTTATCCTAACAGGAACGGGCACACTTATTACGGCAGGGTATTCCCTTTATATATATTTAATAACACAACGTGGGCCCCTCCCCAGTCACATTACTGCTCTAGACCCCACCCACTCCCGAGAACATCTCCTCCTGTCTYTGCACCTCCTACCCCTCCTGCTACTTATTYYTAAACCCGAACTAGTGTGAGGCTGAGCCACATGCAGGCATAGTTT-AA-CAAAAACATTAGATTGTGATTCTAAAAATAGGGGTTAAACTCCCCCTGTCCGCC----------GAGAGAGGCAAG-ACCGCAACGAATACTGCTAATTT-TCGCTTCCCCA-GTTAAAGCCCGGGGCTCACTCGTTGAGAGAGTGTGGGATGGAAGACAGCATTTGCACCTCAGGCTTCAGTGTTATGATCAAGGAATCTTGTGATGGCATGGGCGATGTCAGCGAGAAGCATGGCGGAGGACCACCGGTTCCCGAGAAGGCTGTACGTTTCTCTTTCACTGTTATGTCTGTCTCTGTCC---AGGCAGATGGCG------------------------------------AGGAGGAGGCGGTTACCATCTTTACGGAGCCAAAGCCAAACTCAGAGCTGTCCTGTAAACCCCTTTGCCTCACGTTTGTGGATGAGTCAGACCACGAGACACTCACAGCNGTCCTGAGCCCCATAGTTGCAGAGCGTGATGCAATGAAAGAGAGTAGACTCATTCTTTCCATAGGTGGCCTGCCTCGCTCCTTCCGCTTCCACTTCAGAGGCACAGGTTATGATGAGAAGATGGTGCGTGAGATGGAGGGCCTCGAGGCCTCAGGCTCCACCTATATCTGCACTCTGTGTGACTCCACTCGGGCAGAGGCTGCGCACAACATGGTGCTGCACTCCGTCACCCGTTGTCNCGAANAGANCCTAGAGCGTTACNAAATATGGANAACCAATCCCTTTTCTGANTCTGNAGNGGAGCTGCGGNACCNANTCAAAGGGGTNTNTNCCAAGCCCTTTATGGNNNCCCANCCNACNANGGATGCTTTGNNCTGTGACATTGGTAATGNN
Tuamotuichthys_schwarzhansi_ZMUC_P771583_SW_Pacific_76	NCAAAAACATCGCCTCTTGCAAA--TAAAGAATAAGAGGTCCCGCCTGCCCTGTGACA-ATACGTTTAACGG-CCGCGGTATTTTGACCGTGCAAAGGTAGCGCAATCACTTGTCTCTTAAATGGAGACCTGTATGAATGGCACAACGAGGGCTTAACTGTCTCCTCTCCCC-AGTCAATGAAATTGATCTCCCCGTGCAGAAGCGGGGATTAGAACATAAGACGAGAAGACCCTATGGAGCTTT-AGATACTAAGACAGATCATGTTA--AACTCCCCTAAT--AAAGGAATGAAC-TAAGT-GAC-CCCTGCCCTGATATCTTTGGTTGGGGCGACCGCGGGGTAACATAAAACCCCCATGTGGAA-TAGGAGTA-------------------------------CTTCCCCTAAAACCAAGAGCAA--CAGCTCTAAGCAACAGAACATCTGA-CCAGC-AA--GATCCGGC-AACGCCGATCAACGAACCGAGTTACCCTAGGGATAACAGCGCAATCCCCTTTTAGAGCCCATATCGACAAGGGGGTTTACGACCTCGATGTTGGATCAGGACATCCTAATGGTGCAGCCGCTATTAAGGGTTCGTTTGTTCAACGATTAA-AGTCCTACGTGATCTNTGCTACTAAAACTTGGAGGTTACGGGATGATGCGTATAATAATTATGCTCGAGCCCCTCTCTAAAGAATTAAGCTACCCGTTTATTATTTTTGCCCTATGAGGCGTAATCATAACAGGCTCTATCTGTCTCCGCCAAACAGACCTTAAGTCCCTCATCGCTTACTCCTCCGTTAGTCACATGGGCCTAGTTGCCGGGGCGATTCTTATCCAAACCCCTTGAGGCTTCACTGGGGCTTTAATCCTCATAATCGCCCACGGGTTAACATCCTCCGCCCTTTTTTGCCTGGCAAATACAAACTATGAACGCACACATAGCCGCACAATAGTCCTCGCCCGCGGCCTTCAAATAGTTATACCCCTTATAGCAACCTGGTGGTTTATTAGTTCCCTGGCCAACCTCGCCCTCCCCCCGCTCCCTAATCTTATGGGGGAACTAATAATCATTACTTCACTCTTCAACTGGTCCCCCTGATCCCTAGTCCTAACAGGAGCGGGCACCCTTATTACGGCAGCATATTCCCTCTACATATTCCTAATAACCCAACGGGGATCCTTACCTAGCCACATCACAACACTAGACCCCTCACACTCCCGAGAACACCTCCTTCTCGCCCTCCACCTTCTACCACTCCTACTTYTTATTYTTAAGCCCGAACTGGTCTGGGGCTGAACCGCATGCAGACATAGTTT-AA-CAAAAACGTTAGATTGTGATTCTAAAGACAAAGGTTAAAATCCTTTTGTCCGCC----------GAGAGAGGCAAG-ACCGCAACGAAACCTGCTAATTT-TYGCCACCCCA-GTTAAAACCCGGGGCTCACTCGTTGCGAGAGAGCGGGATGGAAGACAGCACTTGCACCTCAGGCTTCAGTGTTATGATCAAGGAATCTTGCGATGGCATGGGCGATGTCAGCGAGAAACACGGCGGAGGACCGCCGGTTCCCGAGAAGGCTGTACGTTTCTCTTTCACTATCATGTCTGTCTCTGTCC---TGGCAGACGGCG------------------------------------AGGAGGAGGCGGTCACCATCTTTACGGAGCCAAAGCCAAACTCAGAGCTGTCCTGTAAACCCCTCTGCNTCACGTTCGTGGATGAGTCGGACCACGAGACGCTCACCGCCGTCCTGAGTCCCATCGTCGCAGAGCGTAATGCGATGAAAGAGAGCAGACTCATTCTCGCCATGGGAGGCCTGCCNCGCTCCTTCCGCTTCCACTTCAGAGGCACNGGTTACGATGAGAAGATGGTGCGTGAGATGGAGGGCCTGGAGGCCTCAGGCTCCGCCTACATCTGCACTCTGTGCGACTCCAGCCGGGCAGAGGCTTCGCACAACATGGTGCTGCACTCTGTCACCCGCAGTCACGNAGAGANNCTAGAGCGTTACGAAATATGGAGAACNAATCCCTTTTCTGAGTCTGGAGNGGAGCTGCGNGACCGAGTCAAAGGCGTCTCNGCCAAGCCCTTCATGGAGACGCATCCAACGCTGGACGCTTTGCACTGTGACATCGGTAATGCC
Leucicorus_atlanticus_ZMUC_P771571_SW_Pacific_87	NCAAAAACATCGCCTCTTGCAAAAACGAAGAATAAGAGGTCCCGCCTGCCCTGTGACT-ATAAGTTTAACGG-CCGCGGTATTTTGACCGTGCGAAGGTAGCGCAATCACTTGTCTCTTAAATGGAGACCTGTATGAATGGCACGACGAGGGCTTGACTGTCTCCCCCCTCA-AGTCAATGAAATTGATCTCCCCGTGCAGAAGCGGGGATACCTACATAAGACGAGAAGACCCTATGGAGCTTT-AGACACCAAAGCAGCCCATGTTA--AACACCCCCGGCT-ATGGGGCTAAAC-TGATT-GGA-ACCTGCCCTACTGTCTTTGGTTGGGGCGACCGCGGGGAAAGATAAAACCCCCATGTGGAA-TGGGAGAAA------------------------------TACCTCCTAAAACCAAGAGCTA--CAACTCTAAGGATCAGAAATTCTGA-CCATT-AT--GATCCGGC-AAAGCCGATCAACGAACCAAGTTACCCTAGGGATAACAGCGCAATCCCCTTCTAGAGTCCATATCGACAAGGGGGTTTACGACCTCGATGTTGGATCAGGACATCCTAATGGTGCAGCCGCTATTAAGGGTTCGTTTGTTCAACGATTAA-AGTCCTACGTGATCTNNTCTCCTAAAGCTCGGTGGGTACGGCATAATGCGAATAATAGTTGTCCTGGAGCCCCTTACCAAAGAGCTGAGCTACCCCTTCATTGTCTTCGCATTATGGGGGGTCATTATAACTGGGTCCATCTGTCTCCGGCAGACTGACCTTAAATCACTGATCGCGTATTCATCTGTCAGCCACATGGGACTTGTTGCAGGGGGAATCCTCATTCAAACCGCATGAGGATTCACCGGTGCCCTAATCCTAATAATTGCTCACGGCCTGACTTCATCAGCTCTATTTTGCCTTGCTAACACCAATTACGAACGAACCCATAGTCGGACAATAATTCTTGCTCGAGGCCTGCAAATACTACTTCCCCTCATGGCCACATGATGATTTATTGCAAGTCTAGCCAACCTAGCCCTGCCTCCCCTCCCCAACCTCATGGGCGAGCTAATGATCATTACCTCCCTATTCAACTGGTCCAATTGAACACTGGTCCTTACTGGAGCGGGGACCTTGATTACAGCGGGATACTCGCTTTACATGTTCCTAACGACCCAGCGCGGCCCTCTCCCGACCCATATTATTGCTCTTGAACCATCCCACTCACGAGAACATCTTCTTATGGTACTCCACCTGCTCCCCCTCATGCTCCTTATTCTGAAACCAGAGCTAATCTGGGGTTGAACCGCCTGTAGATATAGTTT-AA-CGAAAACATTAGATTGTGATTCTAAAGATAGGGGTTAGAACCCCTTTATCCACC----------GAGAGGGGCACG-ATTGCACCGAATTCTGCTAAATT-TCGCAACCTTGCGTTAAACCCCGGGGC-----CACTGAGAGAGTGTGGCGTGGATGACAGCGCTTGCACCTCAGGCTTCATTGTTATGATCAAGGAATCTTGTGATGGCATGGGCGATGTCAGCGAGAAACATGGCGGAGGACCATTGGTTCCCGAGAAGGCTGTACGTTTCTCTTTCACTGTTATGTCTGTCTCTGTCC---TGGCAGACAACG------------------------------------TGGTGGAGCCGGTTACCATCTTTACTGAGCCGAAGCCAAACTCTGAATTGTCCTGCAAGCCCCTTTGCATCATGTTTGTGGATGAGTCAGACCATGAGACGCTCACAGCTGTCCTGAGCCCTATAGTTGCAGAGCGTAATGCTATGAAAGAGAGTAGACTCATCCTATCCATGGGAGGCCTGCTTCGATCCTTCCGCTTCCACTTCAGGGGCACAGGATATGATGAGAAGATGGTGCGTGAGATGGAGGGCCTGGAGGCCTCAGGTTCCACCTACGTCTGCACTCTGTGTGACTCCACTCGGGCAGAAGCCTCTCACNACATGGTGCTGCACTCTGTCANCCGCAGTCATGNAGAGAACTTAGAGCGCTATGAAATANNNTGAGAACATCCCTTTTCTGAGTCTGTAGAGGAGCTGCGGGACCGAGTCAAAGGGGTCTCAGCCAAGCCCTTTATGGAGACCCAGCCCACACTGGATGCTTTACACTGTGATATTGGTAATGCC
Luciobrotula_bartschi_ZMUC_P771572_SW_Pacific_88	NCAAAAACATCGCCTCTTGCAAAAKTAAWGAATAAGAGGTCCCGCCTGCCCTGTGACT-ATAAGTTTAACGG-CCGCGGTATTTTGACCGTGCGAAGGTAGCGCAATCACTTGTCTCTTAAATGGAGACCTGTATGAATGGCACGACGAGGGCTTARCTGTCTCCTCTYTCA-GGTCWRTGAAATTGATCYCCCCGTGCAGAAGCGGGGATARMTACATAAGACGAGAAGACCCTATGGAGCTTT-AGACACYAAGGCAGCCCATGTTA--ANMMCCCSAKCNN-AYMGGKMTAAAC-TAATT-GGG-GMCTGCCCTAMTGTCTTTGGTTGGGGCGACCGCGGGGAAAAAYAWAACCCCCATGTGGAK-TGGGAGRAA------------------------------RCCCTCCTAWAACCCAGAGYCA--CWMCTCYAAGAATCAGAATTTCTGA-CCATW-AT--GATCCGGY-AWARCCGATCAACGAACCRAGTTACCCTAGGGATAACAGCGCAATCCCCTTTTAGAGTCCATATCGACAAGRGGGTTTACGACCTCGATGTTGGATCAGGACATCCTAATGGTGCAGCCGCTATTAAGGGTTCGTTTGTTCAACGATTAA-AGTCCTACGTGATCTNTNNTTCTAAAGCTAGGGGGTTACGGCATGATACGCATAATAACAGTGCTTGAACCCCTTACTAAGGAACTGAGCTACCCCTTCATTATTTTTGCCTTATGGGGTATTATCATGACGGGCTCTATTTGCCTGCGGCAGACTGACCTCAAGTCACTCATCGCATACTCATCAGTCAGCCACATGGGACTTGTTGCAGGAGGCATTCTCATCCAGACTCCCTGGGGATTCACGGGCGCCCTTATCTTAATAATCGCCCACGGACTAACCTCATCAGCCCTGTTCTGCCTAGCAAATACCAATTATGAACGGACCCACAGCCGAACCATAGTCTTAGCTCGAGGGATACAAGTACTAATACCCCTCATGGCCACATGATGATTTGTTTCAAGCCTAGCCAACCTCGCTTTACCCCCTCTGCCCAACCTAATGGGGGAACTCATAATCATTACGTCCCTTTTCAACTGGTCCTACTGAACCCTCCTATTAACAGGACTAGGTACCCTTATCACAGCCGGCTACTCGTTGTATATGTTCCTGATAACCCAACGCGGCCCCCTCCCTGCCCATATCATCTCTCTGGAACCCTCGCACTCCCGTGAGCACCTACTGATTACCCTACACCTCTTGCCATTAGTCCTTCTCATCCTAAAGCCCGAGCTAATCTGAGGGTGAACCATGTGTAGATATAGTTT-AA-CCAAGATATTAGACTGTGACTCTAAAGATAGGGGTTAAAACCCCCTTATCCACC----------GAGGGGGGCACG-ACTGCACCGGATACTGCTAATTT-TCGCCACCCTG-GTTAAACCCCGGGGCCCGCTCGNNNNNNNNNNNNNNNNNNNNNNNNNNNNNNNNNNNNNNNNNNNNNNNNNNNNNNNNNNNNNNNNNNNNNNNNNNNNNNNNNNNNNNNNNNNNNNNNNNNNNNNNNNNNNNNNNNNNNNNNNNNNNNNNNNNNNNNNNNNNNNNNNNNNNNNNNNNNNNNNNNNNNN---NNNNNNNNNNNN------------------------------------NNNNNNNNNNNNNNNNNNNNNNNNNNNNNNNNNNNNNNNNNNNNNNNNNNNNNNNNNNNNNNNNNNNNNNNNNNNNNNNNNNNNNNNNNNNNNNNNNNNNNNNNNNNNNNNNNNNNNNNNNNNNNNNNNNNNNNNNNNNNNNNNNNNNNNNNNNNNNNNNNNNNNNNNNNNNNNNNNNNNNNNNNNNNNNNNNNNNNNNNNNNNNNNNNNNNNNNNNNNNNNNNNNNNNNNNNNNNNNNNNNNNNNNNNNNNTNGANGNCTCAGGNTCAACTTACATCTGCACTCTGTGTGACTCCACTCGGGCAGAAGCCTCTCACAACATGGTGCTGCACTCCGTCACCCGCAGTCATGAAGAGAACTTAGAGCGCTATGAAATATGGAGAACCAATCCCTTTTCTGAGTCTGTAGAAGAGCTGCGGGACCGAGTCAAAGGTGTCTCTGCCAAGCCCTTTATGGAGACCCAGCCCACACTGGATGCTTTACACTGTGACATTGGTAACGCC
Monomitopus_garmani_ZMUC_P771573_SW_Pacific_89	NCAAAAACATCGCCTCTTGCAAAAGTAATGAATAAGAGGTCCCGCCTGCCCTGTGACT-ATAAGTTTAACGG-CCGCGGTATTTTGACCGTGCGAAGGTAGCGCAATCACTTGTCTCTTAAATGGAGACCCGTATGAATGGCACGACGAGGGCTTAGCTGTCTCCTCTTTCA-GGTCAGTGAAATTGATCTCCCCGTGCAGAAGCGGGGATAACTACATAAGACGAGAAGACCCTATGGAGCTTT-AGACACTAAAGCAGCCCATGTTA--AGCGTACCCGATC-ACCGGTCTAAAC-TAATT-GGG-GACTGCCCTACTGTCTTTGGTTGGGGCGACCGCGGGGAAAAACAAAACCCCCATGTGGAA-TGGGAGGAA------------------------------GCCCTCCTAAAACCCAGAGTCA--CACCTCTAAGAATCAGAATTTCTGA-CCATA-AT--GATCCGGC-AAAGCCGATCAACGAACCGAGTTACCCTAGGGATAACAGCGCAATCCCCTTTTAGAGTCCATATCGACAAGGGGGTTTACGACCTCGATGTTGGATCAGGACATCCTAATGGTGCAGCCGCTATTAAGGGTTCGTTTGTTCAACGATTAA-AGTCCTACGTGATCTNTCCTCCTAAAACTGGGGGGTTACGGGATAATACGGATAATAATTATGCTTGAGCCCTTAACTCAGGAACTCAGCTACCCATTTATTATCTTTGCACTATGAGGCATCATCATAACAGGATCAATCTGCCTTCGACAGACAGACCTCAAGTCCCTTATCGCATACTCATCTGTTAGCCATATGGGGCTAGTTGCAGGCGGAATCCTGATCCAAACACCCTGGGGCTTTACCGGGGCACTTATCCTCATGATCGCCCACGGCCTCACTTCGTCAGCCCTATTCTGCCTGGCTAACACTAACTACGAACGGACACACAGCCGAACCATAGTGCTCGCACGGGGCCTTCAGATACTGCTCCCCCTCATAGCAGCCTGGTGGTTTATTGCAAGCCTAGCTAATCTAGCCCTGCCACCGCTTCCTAACTTAATGGGAGAACTAATGATCCTCACATCACTATTTAACTGGTCGAACTGAACACTCCTTTTAACAGGGACCGGCACCCTAATTACCGCGGGCTACTCACTCTACATGTTCCTCATGACCCAACGAGGGCCGCTTCCCCCACATGTCATTGCGCTCGAACCGTCTCACTCCCGAGAACATCTTCTGATTGCGCTACACCTTCTGCCCCTACTCCTGCTGATCCTAAAACCAGAGCTGATCTGAGGCTGAACTGGCTGTAGACATAGTTT-AA-CAAAAACATTAGATTGTGATTCTAAAAACAGGGGTTAGAGCCCCCTTGTTCACC----------GAGAGGGGCACG-ACTGCACCGAATTCTGCTAAATT-TCGCCGCCTCG-GTTAGACCCCGGGGCCCACTCGCTGAGAGAGTGTGGCGTGGAAGACAGCGCCTGCACCTCAGGCTTCACAGTTATGATCAAGGAATCTTGTGATGGCATGGGCGATGTCAACGAGAAACATGGCGGGGGACCGCCGGTTCCGGAGAAGGCTGTACGTTTCTCTTTCACTGTTATGTCTGTCTCTGTCC---TGGCAGACAGTG------------------------------------AGGTGGAGGCGGTTACCATCTTTACTGAGCCGAAGCCAAACTCTGAATTGTCCTGTAAGCCCCTTTGCCTCACGTTTGTGGATGAGTCAGACCACGAGACGCTCACAGCTGTCCTGAGCCCTATAGTCGCAGAGCGTAAAGCTATGAAAGAGAGTAGACTCATCCTATCCATGGGTGGCCTGCTTCGATCCTTCCGCTTCCACTTCAGAGGCACAGNNNNNNNNNNNNNNNNNNNNNNNNNNNNNNAGGGCCNNNAANNCTCAGGTCNNNCCTANATNNNNNNNNNNNNNNNNNCCANTCNGGCAGANNCCTCTCNCAAANNGGNGNTGCACNNTGTCACCCGCNNTCNTNAAGANAANTNAGNGCNCTNTGAAATNANGANANCAAATCCCTTTCNNTAGTTCNNNNNNNNNNNNNNNNNNNNNNNNNNANGGGNTNNTNCANAGCCCTTTATGGAGACCCGCCCCACACTGGACGCTTTACACTGGTACATTGGTAATGCC
AF369064_Gadus_morhua_NCBI	NCAAAAACATCGCCTCTTG--CTCCAAAAATATAAGAGGTCCCGCCTGCCCTGTGACT-ATAAGTTTAACGG-CCGCGGTATTTTGACCGTGCGAAGGTAGCGTAATCACTTGTCTTTTAAATGAAGACCTGTATGAATGGCATCACGAGGGCTTAGCTGTCTCCCATCTCC-AGTCAATGAAATTGACCTCCCCGTGCAGAGGCGGGGATAATTACATAAGACGAGAAGACCCTATGGAGCTTT-AGAC-CTAAAGTAAGTCACGTTT--AACATGCTGTGAT-AACAGTAAAAAC-TTAGT-GAT-ATTTACTGAAGTGTCTTTGGTTGGGGCGACCGCGGGGTAAAACACAACCCCCATGTGGAC-CGGGGATA-------------------------------TTATCCCTAATACTCAGAGCCTTCTTACTCCAAGTAACAGAAATTCTGACCTTTT-CT--GATCCGGT-ATAACCGATCAACGAACCGAGTTACCCTAGGGATAACAGCGCAATCCCCTCTCAGAGCCCATATCGACGAGGGGGTTTACGACCTCGATGTTGGATCAGGACATCCTAATGGTGCAGCCGCTATTAAGGGTTCGTTTGTTCAACGATTAA-AGTCCTACGTGATCTGTTCTATTAAAACTAGGGGGATACGGGATGATACGACTGATGATTGTACTTGATCCTCTCTCCAAAGAAATAGTTTACCCTTTTATTGTTCTCGCTCTTTGAGGTGTAATCATTACAGGTTCAATCTGTTTACGTCAAACTGACCTGAAATCTCTAATTGCCTACTCCTCTGTTAGTCACATAGGCCTAGTAGCAGGGGGAATTTTAATTCAGACCCCTTGGGGATTTACAGGGGCATTAATTCTAATGATTGCTCATGGCTTAGCCTCATCAGCTTTATTCTGCCTTGCTAACACCAACTACGAACGGACTCATAGCCGGACAATACTTTTAGCCCGAGGACTTCAAATTGCCCTTCCACTTATGACCACATGATGATTTATTGCTAGCTTAGCTAACCTCGCTCTCCCTCCTCTTCCTAATCTAATGGGGGAACTAATAATTCTCACCTCCCTTTTTAACTGGTCTGCATGAACTCTAATTCTTACCGGGATTGGAACTCTAATTACAGCTGCCTACTCCCTGTATATATTCCTAATAAGTCAGCGAGGGCCTCTGCCTCAACATATGCTCGCCCTTCCTCCTTCCTACACACGAGAGCATTTGTTAATAGCTCTTCACCTAATTCCCCTTTTACTTATTATTCTTAAGCCCGCCCTTCTATGAGGCTGATTTGCCTGTAGATTTAGTTT-AA-CCAAGACATTAGATTGTGATTCTAAAAATAGAGGTTAAACCCCTCTAATCCACC----------GAGAGAGGCCCG-ACGGCAATGAAGACTGCTAACTA-TCACCCCCTTG-GTTAGACCCCAAGGCTCCCTCGCTGAGAGAGAGTGGGATGGAAGACAGTGCTTGCACCTCAGGCTTCAGTGTCATGATCAAGGAATCTTGTGATGGCATGGGCGATGTCAGCGAGAAGCACGGCGGAGGACCGGCTGTTCCCGAGAAGGTTGTGCGTTTCTCCTTCACCGTTATGTCTGTCTCTGTCC---TGGCCGACGGTG------------------------------------AAGACAGGGAGGTCACCATCTTCACTGAGCCAAAGCCAAACTCAGAGCTGTCCTGTAAGCCCCTTTGCCTGATGTTTGTGGATGAGTCCGACCACGAGACCCTCACAGCCGTCCTGAGGCCTATCGTCGCAGAGCGTAATGCAATGAAAGAGAGCAGGCTCATCCTATCCATCGGTGGCCTGCCTCGCTTTTTTCGCTTCCGCTTCCGAGGCACGGGATACGATGAGAAGATGGTGCGAGAGATGGAGGGCCTGGAGGCCTCGGGCTCTACATACATCTGCACTTTGTGTGACTCAAGTCGAGCCGAGGCTTCTCAAAACATGGTGCTGCATTCCATCACCCGCTGTCATGAGGAGAACCTTGACCGGTACGAAATATGGAGAACGAACCCTTTCTCTGAGTCTGTAGACGAGCTGCGGGACCGAGTCAAAGGCGTCTCGGCCAAGCCCTTCTTGGAGACCCAGCCCACAATGGATGCGTTACATTGTGACATCGGCAACGC-
JX190859_Rondeletia_loricata_NCBI	NCAAAAACATCGCCTCTTGCAACAATTA-ACATAAGAGGTCCCGCCTGCCCTGTGACT-ATATGTTTAACGG-CCGCGGTATTTTGACCGTGCGAAGGTAGCGCAATCACTTGTCTTTTAAATGAAGACCCGTATGAATGGCACAACGAGGGCTTAGCTGTCTCCTTTTTCT-AGTCAATGAAATTGATCTCCCCGTGCAGAAGCGGGGATTATAACATAAGACGAGAAGACCCTATGGAGCTTC-AGACAC-AAAGCAGTCCACTCCA--AACACCCCAAAAT-AAAGGGGCAAAT-CAAGT-GGCCCCCTGCTCAAATGTCTTTGGTTGGGGCGACCGCGGGGAAAAATAAAACCCCCACGTGGAA-TGAGAGAA-------------------------------CTTCTCCCACAACCAAGAGCCG--CCACTCTAAGTAACAGAACCTCTGA-CCAGA-AT--GATCCGGC-AAAGCCGATCAACGGACCGAGTTACCCTAGGGATAACAGCGCAATCCCCTTCCAGAGCCCATATCGACAAGGGGGTTTACGACCTCGATGTTGGATCAGGACATCCTAATGGTGCAGCCGCTATTAAGGGTTCGTTTGTTCAACGATTAA-AGTCCTACGTGATCTGTACTTCTAAAGCTCGGAGGATACGGTATAATGCGCATAATAATTATACTAGAACCCTTGACCAAGGAGCTGTGCTACCCCTTCATTATTTTTGCTCTCTGAGGCATTATTATGACAGGGTCAATTTGTCTCCGGCAGACAGACCTTAAGTCCCTAATCGCCTATTCATCCGTTAGTCATATGGGATTAGTTGCAGGTGGTATTTTAATCCAAACCCCGTGGGGATTTACCGGCGCTCTTATTCTTATAATCGCACACGGACTTGCATCCTCAGCACTGTTCTGCCTTGCCAATACCAATTACGAGCGAACCCACAGCCGGACCATGATTTTAGCCCGCGGACTACAAATAGTTCTTCCCCTAATAACCGCGTGATGATTTACTGCCAGCCTAGCTAACTTAGCATTACCACCACTCCCAAACCTTATAGGAGAATTAATAATTATTACCTCTTTATTTAACTGGTCATGATGATCACTGCTCCTTACAGGAGCTGGTACATTAATTACTGCTGGCTATTCACTGTATATATTTTTAATAACCCAGCGAGGACCCCTCCCCACACATATTATTGCCCTGGATCCCTCCCACTCTCGAGAACACCTCCTTATAGCCCTCCACCTTATCCCCCTTATTCTGCTCATCCTTAAACCCGAACTGATCTGGGGCTGAACTGCTTGTAGATATAGTTT-AA-ACAAAACATTAGATTGTGATTCTAAAAACAGAGGTTAAAGCCCCCTTATCCACC----------GAGAGAGGCCCA-GCGGCAACGAGAACTGCTAATTC-CCGTCACCCCG-GTTAAAACCCGAGGCTCACTCGCTGAGAGAGTGTGGGCTTGAAGACAGTGCTTGCACCTCAGGCTTCAGTTGTATGATCAAGGAATTCTGTGACCGCATGGAAGGTGTCAGCGAGAAGCATGGCGGAGGCC---ATGTCCCTGAGAAGCCTGTGCGTTTCTCTTTTACTATTATGTCTGTCTCTGTCT---TGGCAGATAGAG------------------------------------CGGAGGAAGCGGTGACCATCTTCAGGGAGCCAAAGCCCAACTCGGAGCTGTCCTGTAAGCCCCTATGCCTGATGTTTGTGGATGAGTCAGACCACGAGACACTCACTGCTGTCCTGGGGCCTGTAGTTGCAGAGCGTAATGCAATGAAGCAGAGTCGACTCATCCTATCTATGGGTGGGCTGCCTCGCTCCTTCCGCTTCCAATTCAGAGGCACAGGATATGATGAGAAGATGGTGCGTGAGATGGAGGGCCTGGAGGCCTCAGGTTCCACCTACATCTGCACTCTGTGTGACTCCAGTCGGGCAGAGGCCTCTCGCAACATGGTGCTGCACTCCATCACCCGCAGTCACGATGAGAATCTGGAGCGTTATGAAATATGGAGGACCAATCCCTTTTCTGAGTCTACCGAGGAGCTGCGAGACCGGGTCAAAGGGGTCTCCGCCAAGCCCTTTATGGAGACCCATCCCACTCTGGATGCATTGCATTGTGACATTGGTAATGCC
EF095636_Beryx_splendens_NCBI	NCAAAAACATCGCCTCTTGCAAAA-CAAAATATAAGAGGTCCCGCCTGCCCTGTGACT-ATATGTTTAACGG-CCGCGGTATTTTGACCGTGCGAAGGTAGCGCAATCACTTGTCTTTTAAATGAAGACCCGTATGAATGGCATAACGAGGGCTTAGCTGTCTCTTTTCTCCAAGTCAGTGAAATTGATCTCCCCGTGCAGAAGCGGGGATACAAACATAAGACGAGAAGACCCTATGGAGCTTT-AGACAC-AAAGCAGCCCAAATTA--AGACTCCAAAATTAAAACGGAGCAAT-AAAATGACAACCCTGCTCAAATGTCTTTGGTTGGGGCGACCATGGGGAAAAACGAAACCCCCACGTGGAA-CGGAAGAA-------------------------------CTTCTTCTACAACCAAGAGCCG--CCACTCCAAGTGACAGAATCTCTGA-CCATAAAT--GATCCGGT-ACTACCGATCAACGAACCGAGTTACCCTAGGGATAACAGCGCAATCCCCTTCCAGAGCCCATATCGACAAGGGGGTTTACGACCTCGATGTTGGATCAGGACATCCTAATGGTGCAGCCGCTATTAAGGGTTCGTTTGTTCAACGATTAA-AGTCCTACGTGATCTGTACTTCTAAAACTAGGAGGCTATGGCATGATACGAATAATGATTATACTCGACCCCCTAACCAAAGAATTAAGCTACCCCTTCATCATCTTTGCACTCTGAGGCATTATCATAACTGGCTCCATCTGCCTACGCCAAACAGACCTAAAATCCCTCATTGCCTACTCATCAGTCAGCCACATAGGCCTAGTTGCAGGAGGCATTTTAATCCAAACCCCCTGAGGCTTTACCGGCGCTCTAATCCTTATGATCGCACACGGGCTTGCATCATCCGCACTATTCTGTCTTGCCAATACTAACTATGAACGAACCCATAGCCGGACCATAGTCCTAGCTCGAGGCCTACAAATAGTCCTCCCCCTAATAACTACTTGATGATTTATTGCTAGCCTAGCTAACCTAGCACTCCCACCACTCCCAAACCTCATGGGGGAACTAATAATCATTACCTCCCTATTCAACTGATCCTGATGAACCCTCCTCCTCACAGGGACTGGAACTCTAATTACCGCTGGCTACTCCCTCTACATATTCCTAATAACCCAACGGGGCCCCCTACCAACGCATATTATCGCCTTAGACCCCTCTCACTCTCGAGAACATCTCCTCATGGCCCTACACCTCATTCCCCTAATTCTACTAATTATGAAGCCCGAACTAATCTGAGGTTGAACCGCCTGTAGACATAGTTT-AA-ACAAAACGTTAGATTGTGATTCTAGAAACGGAGGTTAAAGCCCTCTTGTCCACC----------GAGAGAGGCATC-GCAGCAGCAAGGACTGCTAATCC-TCGCCACCTTG-GTTAAAATCCATGGCTCACTCGCTGAGAGAGTGTGGGCTAGAGGACAGCGCTTGCACCTCAGGCTTCAGTGTTATGATCAAGGAATCTTGTGACGGCATGGGAGATGTCAGCGAGAAGCACGGCGGAGGGCCGATGGTCCCTGAGAAGGCTGTGCGTTTCTCTTTTACTGTTATGTCTGTCTCTGTCT---TGGCAGAAGGAG------------------------------------AGGAGAAGGAGGTTACCATCTTTAGGGAGCCAAAGCCTAACTCGGAACTGTCCTGTAAGCCCCTATGTTTGATGTTTGTGGATGAGTCAGACCATGAGACACTCACTGCTGTCCTGGGGCCTGTAGTTGCAGAGCGTAATGCAATGAAGCAGAGTCGACTCATCCTATCTGTGGGTGGCCTGCCTCGCTCCTTCCGCTTCCATTTCAGAGGCACAGGATATGATGAGAAGATGGTGCGTGATTTGGAGGGCCTGGAGGCCTCAGGCTCTACCTACATCTGCACTCTGTGTGACTCCAGCCGGGCAGAGGCCTCTCACAACATGGTGCTGCACTCCATCACCCGCGGTCATGATGAAAACCTGGAGCGTTACGAAATATGGAGGACCAATCCTTTTTCTGAATCCGCTGAGGAGCTGCGAGATCGGGTCAAAGGAGTCTCCGCCAAGCCCTTCATGGAGACCCACCCCACTCTGGATGCATTGCACTGTGACATTGGTAATGCC
JX190851_Lota_lota_NCBI	NCAAAAACATCGCCTCTTGA-CCCTAAAAATATAAGAGGTCCCGCCTGCCCTGTGACT-ATAAGTTTAACGG-CCGCGGTATTTTAACCGTGCGAAGGTAGCGTAATCACTTGTCTTTTAAATGAAGACCTGTATGAATGGCATCACGAGGGCTTAGCTGTCTCCCCTCTCC-AGTCAATGAAATTGACCTCCCCGTGCAGAGGCGGGGATAATTACATAAGACGAGAAGACCCTGTGGAGCTTT-AGAC-CTAAGGTAAGTCACGTTT--AATATACTAGAAT-AACAGTAAAAAC-TTAGT-GAT-ATTTATCGAAGTGTCTTTGGTTGGGGCGACCGCGGGGTAAAACACAACCCCCATGTGGAC-CGGGGATA-------------------------------TTATCCCTAATACTCAGAGCCT--CTACTCCAAGTAACAGAAATTCTGA-CTTTT-CT--GATCCGGT-ATAACCGATCAACGAACCGAGTTACCCCAGGGATAACAGCGCAATCCCCTCTCAGAGCCCATATCGACGAGGGGGTTTACGACCTCGATGTTGGATCAGGACATCCTAATGGTGCAGCCGCTATTAAGGGTTCGTTTGTTCAACGATTAA-AGTCCTACGTGATCTGTATTACTAAAACTAGGCGGTTATGGTATAATACGACTCATAGTAATACTAGAACCTCTCTCCAAGGAAATAGTTTATCCTTTTATTGTCCTAGCCCTATGAGGTGTAATCATAACAGGCTCAATTTGCCTACGTCAAACAGACCTAAAATCCCTCATTGCCTATTCCTCTGTTAGCCATATAGGCCTTGTAGCAGGGGGGATTCTAATCCAAACCCCATGAGGATTCACAGGCGCTCTCATTTTAATAATTGCCCATGGCTTAGCATCCTCCGCCCTTTTCTGCCTCGCCAACACCAACTACGAACGAACACACAGCCGAACAATACTTTTAGCCCGAGGCCTCCAAATTGCCCTCCCCCTCATAACAACTTGATGATTTATTGCCAGCTTGGCAAATCTCGCACTTCCTCCCTTGCCAAACTTAATAGGAGAACTAATAATCCTCACCTCCCTATTTAACTGATCTGCCTGAACCCTAATTCTCACGGGAGCAGGAACACTAATTACAGCCGCATATTCCCTGTACATGTTCCTGATAAGCCAACGGGGCCCCCTTCCTCAACACATACTCGCCCTTCCCCCCTCATATACACGAGAACACTTACTGATGGCTCTCCACTTAATCCCGCTTCTGCTGATTATTCTTAAGCCAGCCCTCCTCTGAGGATGGTTTGCCTGTAGATTTAGTTT-AA-TTAAGACATTAGATTGTGATTCTAAAAATAGAGGTTAAACCCCTCTAATCCACC----------GAGAGAGGCCCG-ACGGCAATGAAGACTGCTAACTA-TCACCCCCTTG-GTTAAACCCCAAGGCTCGCTCGCTGAGGGAGCGCGGGCTGGGAGACGGCGCCTGCGCCTCGGCCTTCTCCGTCATGGTCAAGGAGTCCTGCGACGGCATGGGGGACGTGAGCGAGAAGCACGGCGGGGGCCCGGCCGTCCCGGAGAAAGCGGTGCGTTTCTCGTTCACCGTCATGTCCGTCTCCTTGCACATGGCAGCCGGCG---------GCGAGGGAGTGGAGGAGGAGAAGGGGGAGGAGGAGGAGGTGATCATCTTCCAGGAGCCGAAGCCCAACTCTGAACTGTCCTGTAAGCCCCTGTGCCTCATGTTTGTGGACGAGTCCGACCACGAGACGCTCACCGCCGTCCTGGGGCCCGTGGCGGCCGAGCGCAGCGCCATGAAGCGCAGCCGGCTCGTCCTCGCCATCGGCGGGCTTCCCCGCGTCTTCAGCTTCCGCTTCAGAGGCTCGGGCTACGACGAGAAGATGGTGCGCGACGTGGAGGGCCTGGAGGCCTCCGGCTCCAGCTACGTCTGCACGCTTTGTGACTCCACCCGCGCCGAGGCCGCCGACAACATGGTGCTCCACTCCGTGACCCGCAGCCACCAGGAGAACCTGGAGCGCTATGAGACCTGGAGGACCAACCCCTTCTCGGAGTCTGCGGAGGAACTGAGGGACAGGGTGAAGGGGGTCTCCGCCAAGCCCTTCCTGGAGACCCACCCCACGCTGGACGCGCTGCACTGCGACATCGGCAACGCC
JX190863_Monocentris_japonicus_NCBI	NCAAAAACATCGCCTCTTGCAAAAGCAACAAATAAGAGGTCCCGCCTGCCCTGTGACT-ATATGTTTAACGG-CCGCGGTATTTTGACCGTGCGAAGGTAGCGCAATCACTTGTCTTTTAAATGAAGACCCGTATGAATGGCACGACGAGGGCCTAACTGTCTCCTTTTTCA-GGTCAATGAAATTGATCTTCCCGTGCAGAAGCGGGAATAACTACATAAGACGAGAAGACCCTATGGAGCTTC-AGACAC-AAAGCAGCCCACGTTA--AGAAACCCCAAAC-AAGGAACTAAAC-TAAGT-GACGCCCTGCCAGAATGTCTTTGGTTGGGGCGACCGCGGGGAAAGACTAAACCCCCATGTGGAA-AGGGAAGACT-----------------------------ACCCTCCTACAGCCAAGAGCCA--CTGCTCTAAGTAACAGAATTTCTGA-CCAAC-AT--GATCCGGC-AACGCCGATCAACGGACCGAGTTACCCTAGGGATAACAGCGCAATCCTCTTCCAGAGCCCATATCGACAAGAGGGTTTACGACCTCGATGTTGGATCAGGACATCCTAATGGTGCAGCCGCTATTAAGGGTTCGTTTGTTCAACGATTAA-AGTCCTACGTGATCTGTACTACTAAAACTAGGCGGATATGGCATAATACGTATGATAATCATATTAGACCCCCTCACTAAAGAGCTAAGTTACCCCTTTATTATCTTTGCCCTCTGAGGCATTATCATAACAGGATCAATCTGCCTGCGACAAACAGACCTAAAAGCCTTAATCGCCTACTCATCTGTCAGCCACATAGGCCTAGTCGCAGGGGGTATTTTAATTCAAACACCCTGAGGCTTTACCGGAGCCCTTGTTCTTATAATCGCACACGGTCTTGCATCCTCTGCCCTATTCTGCCTCGCCAACACCAACTATGAACGAACTCACAGTCGAACAATAATCTTAGCCCGAGGACTACAAATGGTCCTCCCCCTCATAACCACCTGATGATTTATTGCCAGCCTCGCCAACCTGGCCCTTCCCCCTCTCCCAAACCTAATAGGAGAACTGATGATTATTACATCACTATTCAACTGGTCATGATGAACTATTCTCCTCACAGGGGCTGGAACAATAATTACCGCTGGCTACTCACTCTATATATTCCTTATAACCCAACGAGGACCTCTGCCCTCCCACATCATTGCCCTAGCCCCCTCCCACTCCCGAGAACACCTGCTTCTAGCCCTCCACCTACTCCCACTAATACTCCTCATTCTCAAACCCGAACTAGTATGAGGTTGAACTGCCTGTAGGTATAGTTT-AA-CTAAAACGTTAGATTGTGATTCTAAAAACAGAGGTTAAAGCCCCCTTACCCACC----------GAGAGAGGTCCG-ACGACAACAAAAACTGCTAATTC-TTGCCCCCTTG-GTTAAACCCCAAGGCTCACTCGCTGAGAGAGTGTGGGCTGGAAGACAATGCTTGCACCTCAGGCTTCAGTGTTATGATCAAGGAATCTTGTGACGGCATGGGAGATGTCAGTGAGAAGCACGGGGGAGGGCCAGTGGTCCCCGAGAAGGCTGTACGCTTCTCTATTACTGTTATGTCTGTCTCTGTCC---TGGCAGATGGAG------------------------------------AGGAAGAGGCGGTTACCATCTTTAGGGAGCCAAAGCCCAACTCAGAACTGTCCTGTAAGCCCCTAAGCCTGATGTTTGTGGATGAGTCAGACCATGAGACAGTCACTGCTGTCCTGGGACCTTTAATTGCAGAGCGTAATGCAATGAAGCAGAGTCAACTCATCCTATCTATGGGTGGCCTCCCTCGCTCCTTTCGCTTCCACTTCAGAGCCACAGGATATGATGAGAAGATGGTGCGTGAGATGGAGGGCCTGGAGGCCTCAGGTTCCACCTATATCTGCACTCTGTGTGATTCCAGTCGAGCAGAAGCCTCTCACAACATGGTTCTACATTCCATCACCCGCAACCACGATGAGAACCTGGAGCGTTATGAAATATGGAGGACCAATCCCTTTTCTGAGTCTGTTGAGGAGCTGCGAGACCGGGTCAAAGGGATCTCTGCCAAGCCCTTTATGGAGACCCAGCCCACTATGGATGCATTACACTGTGACATTGGTAATGCC
JX189798_Beryx_decadactylus_NCBI	NCAAAAACATCGCCTCTTGCAAAG-CAAAAAATAAGAGGTCCCGCCTGCCCTGTGACT-ATATGTTTAACGG-CCGCGGTATTTTGACCGTGCGAAGGTAGCGCAATCACTTGTCTTTTAAATGAAGACCCGTATGAATGGCATAACGAGGGCTTAGCTGTCTCTTTTCTCCAAGTCAGTGAAATTGATCTCCCCGTGCAGAAGCGGGGATACAAACATAAGACGAGAAGACCCTATGGAGCTTT-AGACAC-AAAGCAGTCCAGATTA--AGACTCCAGAATTAAAACGGAGCAAT-AAAATGACAATCCTGCTCAAATGTCTTTGGTTGGGGCGACCATGGGGAAAAACAAAACCCCCACGTGGAA-TGGAAGAA-------------------------------CTTCTTCTACAACCAAGAGTCG--CCACTCTAAGTGACAGAACCTCTGA-CCATAAAT--GATCCGGT-ACTACCGATCAACGAACCGAGTTACCCTAGGGATAACAGCGCAATCCCCTTCCAGAGCCCATATCGACAAGGGGGTTTACGACCTCGATGTTGGATCAGGACATCCTAATGGTGCAGCCGCTATTAAGGGTTCGTTTGTTCAACGATTAA-AGTCCTACGTGATCTGTGCTCCTAAAACTAGGGGGCTACGGTATGATACGAATAATAGTTATACTCGACCCCCTAACCAAAGAATTAAGCTACCCCTTCATCATCTTTGCACTCTGGGGCATCATCATGACCGGTTCCATCTGTCTACGCCAAACAGACCTAAAATCCCTCATTGCCTACTCCTCAGTCAGTCACATAGGCTTAGTTGCAGGGGGCATTTTAATTCAGACCCCTTGAGGCTTTACCGGCGCCCTAATCCTTATAATTGCACACGGACTTGCATCCTCCGCCCTATTCTGTCTTGCCAATACTAACTATGAACGAACCCATAGCCGAACCATGGTCCTAGCCCGAGGCCTACAGATAGTCCTCCCCCTCATGACCACCTGATGATTTATTGCCAGCCTAGCTAACCTAGCACTCCCCCCACTTCCAAACCTCATGGGGGAACTAATAATCATTACCTCTCTGTTTAACTGATCCTGATGAACCCTCCTCCTCACAGGAACCGGCACCCTAATCACCGCCGGCTACTCCCTCTACATATTCCTAATAACCCAACGGGGTCCCCTGCCAACACACATTATTGCCTTAGACCCCTCCCACTCCCGAGAACACCTCCTCATGGCCCTGCACCTCATTCCCCTAATCCTTCTAATCATGAAACCCGAACTAATCTGGGGTTGAACCGCCTGTAGACATAGTTTAAA-CAAAAACGTTAGATTGTGATTCTAAAAACGGAGGTTAAAGCCCTCTTGTCCACC----------GAGAGAGGCATC-GCAGCAGCAAGGACTGCTAATCC-TCGCCACCTTG-GTTAAAGTCCATGGCTCACTCGCTGAAAGAGTGTGGGCTGGAGGACAGCGCTTGCACCTCAGGCTTCAGTGTTATGATCAAGGAATCTTGTGACGGCATGGGAGATGTCAGCGAGAAGCACGGCGGAGGGCCGATGGTCCCTGAGAAGGCTGTACGTTTCTCTTTTACTGTTATGTCTGTCTCTGTCT---TGGCAGAAGGAG------------------------------------AGGAGAAGGAGGTTACCATCTTTAGGGAGCCAAAGCCTAACTCGGAACTGTCCTGTAAGCCCCTATGTCTGATGTTTGTGGATGAGTCAGACCATGAGACACTCACTGCTGTCCTGGGGCCTGTAGTTGCAGAGCGTAATGCAATGAAGCAGAGTCGACTCATCCTATCTGTGGGTGGCCTGCCTCGCTCCTTCCGCTTCCATTTCAGAGGCACAGGATATGATGAGAAGATGGTGCGTGATTTGGAGGGCCTGGAGGCCTCAGGCTCCACCTACATCTGCACTCTGTGTGACTCCAGCCGGGCAGAGGCCTCTCACAACATGGTGTTGCACTCCATCACCCGCGGTCATGATGAAAACCTGGAGCGTTACGAAATATGGAGGACCAATCCTTTTTCTGAATCCGCCGAGGAGCTGCGAGATCGGGTCAAAGGAGTCTCCGCCAAGCCCTTCATGGAGACCCACCCCACTCTGGATGCATTGCACTGTGACATTGGTAATGCC
FJ215294_Gadus_chalcogrammus_NCBI	NCAAAAACATCGCCTCTTG--CTCCAAAAATATAAGAGGTCCCGCCTGCCCTGTGACT-ATAAGTTTAACGG-CCGCGGTATTTTAACCGTGCGAAGGTAGCGTAATCACTTGTCTTTTAAATGAAGACCTGTATGAATGGCATCACGAGGGCTTAGCTGTCTCCCATCTCC-AGTCAATGAAATTGACCTCCCCGTGCAGAGGCGGGGATAATTACATAAGACGAGAAGACCCTATGGAGCTTT-AGAC-CTAAAGTAAGTCACGTTT--AACATGCTAAAAT-AACAGAAAAAAC-TTAGT-GAT-ATTTACTGAAGTGTCTTTGGTTGGGGCGACCGCGGGGTAAAACACAACCCCCATGTGGAC-CGGGGATA-------------------------------TTATCCCTAATACTCAGAGCCT--CTACTCCAAGTAACAGAAATTCTGA-CTTTT-CT--GATCCGGT-ATAACCGATCAACGAACCGAGTTACCCTAGGGATAACAGCGCAATCCCCTCTCAGAGCCCATATCGACGAGGGGGTTTACGACCTCGATGTTGGATCAGGACATCCTAATGGTGCAGCCGCTATTAAGGGTTCGTTTGTTCAACGATTAA-AGTCCTACGTGATCTGTTCTGCTGAAATTGGGCGGATACGGAATAATACGACTGATGATTGTGCTTGACCCTCTCTCCAAAGAAATAGTTTACCCTTTCATTGTTCTTGCTCTTTGAGGTGTAATCATAACGGGCTCAATCTGTTTACGCCAAACTGACCTGAAGTCCCTAATTGCCTATTCCTCTGTTAGTCATATAGGTTTAGTAGCAGGGGGAATTTTAATTCAAACCCCTTGGGGATTTACAGGGGCTTTAATTCTAATAATTGCTCATGGCCTAGCCTCATCAGCTTTATTCTGTCTTGCTAATACCAATTACGAACGAACTCATAGCCGGACAATACTTTTAGCCCGAGGACTTCAAATTGCTCTCCCACTTATGACCACATGATGATTTATTGCTAGCTTGGCTAACCTCGCTCTTCCCCCTCTTCCTAATCTAATGGGGGAACTAATAATTCTCACCTCCCTGTTTAACTGGTCTGCATGAACTCTAGTTCTTACCGGGATTGGAACTTTAATTACAGCTGCCTATTCACTGTACATATTTCTGATGAGTCAGCGAGGCCCTCTGCCTCAACATATACTCGCCCTCCCTCCCTCCTACACACGAGAGCACTTGTTAATAGCCCTTCATCTTATCCCCCTTTTACTTATTATTCTTAAGCCCGCCCTTCTATGAGGCTGATTTGCCTGTAGATTTAGTTT-AA-CCAAGACATTAGATTGTGATTCTAAAAATAGAGGTTGAACCCCTCTAATCCACC----------GAGAGAGGCCCG-ACGGCAATGAAGACTGCTAACTA-TCACCTCCTTG-GTTAGACCCCAAGGCTCGCTCGCTGAGGCAGCAAGGGCTGGAGGACAGCGCCTGCACCGAGGGCTTCTCCGTCATGATCAAGGAGTCCTGCGACGGCATGGGGGACGTGAGCGAGAAGCACGGCGGGGGGCCGGCCGTCCCGGAGAAGGCGGTGCGTTTCTCCTTCACCGTGATGTCCGTCTCCTTGCGCGTGGCCGACGACG---------GAGAGGAAGC------------GGGGAACGCTGAGGAGGTGATCATCTTCCAGGAGCCGAAGCCCAACTCGGAGATGTCCTGTAAGCCACTGTGCCTCATGTTCGTGGACGAGTCGGACCACGAGACGCTGACCGCCGTCCTGGGGCCCGTGTCGGCCGAGCGCAGCGCCATAAAGCGCAGCCGCCTCATCCTCTCCATCGGCGGGCTTTCTCGGCTCTTCAGCTTCCGCTTCCGGGGATCGGGCTACGACGAGAAGATGGTGCGGGACGTGGAGGGCATGGAGGCCTCCGGCTCCACCTACGTCTGCACGCTCTGCGACTCCACCCGGGCCGATGCCGCCCGCAACATGGTGCTCCACTCCGTCACCCGCAGCCACCAGGAGAACCTGGAGCGCTACGAGACCTGGAGGACAAACCCCTTCTCGGAGTCCGCCGACGAGCTTAGGGACCGGGTGAAGGGGATCTCCGCCAAGCCCTTCCTGGAGACCCACCCCACGCTGGACGCGCTGCACTGCGACATCGGCAACGCC
EU477493_Scomber_scombrus_NCBI	NCAAAAACATCGCCTTTTGCAAAAACAAAGAATAAAAGGTCGAGCCTGCCCAGTGACT-ATATGTTCAACGG-CCGCGGTATTTTAACCGTGCAAAGGTAGCGCAATCACTTGTCTTTTAAATGAAGACCTGTATGAATGGTATTACGAGGGCTTAACTGTCTCCTTTTTCA-AGTCAGTGAAATTGATCTCCCCGTGCAGAAGCGGGGATAAAACCATAAGACGAGAAGACCCTATGGAGCTTTAAGACACTGAGCCATATCAAGTTA--AACACCCCCAAAC-AAGGGACTAAAC-TTATTGAAATCATTGGCCGTATGTCTTCGGTTGGGGCGACCATGGGGAAACAAAAAACCCCCACGTGGAA-TGGGAGCACAA----------------------------CTACTCCTACAGTCAAGAGCCA--CCACTCTAACAAACAGAATTTCTGA-CCAAT-AACTGATCCGGC-AACGCCGATCAACGGACCAAGTTACCCTAGGGATAACAGCGCAATCCCCTTTTAGAGCCCCTATCGACAAGGGGGTTTACGACCTCGATGTTGGATCAGGACATCCCAATGGTGCAGCCGCTATTGAAGGTTCGTTTGTTCAACGATTAA-AGTCCTACGTGATCTGTACTTCTTAAACTAGGCGGCTACGGAATAATGCGCATGATGATTATACTAGATCCATTAACCAAAGAACTCAGCTACCCCTTTATCGTCTTCGCCTTGTGAGGAGTAATTATAACCGGCTCCATCTGTCTACGACAGACAGACCTAAAATCCCTAATTGCCTACTCATCTGTAAGTCATATAGGCCTCGTTGCAGGCGGAATCCTCATCCAAACACCTTGAGGCTTTACAGGGGCCCTCATCCTTATAATCGCACACGGTCTTACATCCTCCGCCCTATTCTGCTTAGCAAACACGAACTATGAACGAACCCATAGCCGAACAATAGTTTTAGCACGAGGCCTACAAATGGTGCTTCCCCTTATAACAACCTGATGATTTATTGCCAGCCTTGCAAACCTAGCCTTACCGCCCCTCCCAAATCTTATAGGAGAGCTCATGATTCTTACCTCCCTATTTAACTGATCCTACTGAACACTAGCACTAACAGGAGCCGGGACCTTAATTACTGCAGGATACTCACTCTATATGTTCCTAATAACCCAACGGGGGCCTCTCCCAAACCACATCATCGCCCTCAACCCCTCACACTCACGCGAACACCTACTCATCGCCCTCCACCTTCTCCCCCTGATTCTTCTTATCCTCAAACCCGAACTAATTTGAGGTTGAACCGCCTGTAGATATAGTTTAAAGCTAAAACATTAGACTGTGGCTCTAAAGATGGGGGTTAAAATCCCCCTACTTACC----------GAGAGAGTCTCG-CTAGAAACGAAAACTGCTAATTT-TCGCGACCCTG-GTTGGACCCCAGGGCTCACTCGCTGAGACATAATGGGATGGAAGACAGTTCTTGCACCTCAGGCTTCAGTGTTATGATCAAGGAATCTTGTGATGGCATGGGCGATGTCAGTGAAAAGCATGGTGGAGGACCAGTTGTTCCTGAGAAGGCTGTACGTTTCTCTTTTACTATTATGTCTGTCTCTGTCC---TGGCAGATGAGG------------------------------------AGGAGGAGGCGGTTACTATCTTCACAGAGCCAAAGCCAAACTCAGAACTGTCCTGTAAGCCCCTTTTCCTGATGTTTGTGGATGAGTCAGACCATGAGACTGTCACAGCTCTCCTTGGGCCTTTAGTTGCAGAGCGTAATGCAATGAAAGAGAGCAGGCTCATCCTTTGCATTGGTGGCCTGGCTCGCTCCTTCCGCTTCCACTTTAGAGGTACGGGATATGATGAGAAGATGGTGCGAGAGATGGAGGGCYTAGAGGCCTCAGGGTCCAGCTATGTCTGCACTCTATGTGATTCCAGTCGGGCAGAGGCATCTGAAAACATGGTGCTACACTCCATCACCCGCTGCCATGAAGAGAACCTTGAACGTTACGAAATATGGAGAACCAACCCCTTTTCTGAGTCTGGAGACGAGCTGCGGGACAGAGTGAAAGGGGTCTCTGCCAAACCCTTCATGGAGATCCAGCCCACGATSGATGCATTACATTGTGACATTGGCAATGCT
FJ215265_Merlangius_merlangus_NCBI	NCAAAAACATCGCCTCTTG---CTCTAAAATATAAGAGGTCCCGCCTGCCCTGTGACT-ATAAGTTTAACGGCCCGCGGTATTTTAACCGTGCGAAGGTAGCGTAATCACTTGTCTTTTAAATGAAGACCTGTATGAATGGCATCACGAGGGCTTAGCTGTCTCCCATCTCC-AGTCAATGAAATTGACCTCCCCGTGCAGAGGCGGGGATAATTACATAAGACGAGAAGACCCTATGGAGCTTT-AGAC-CTAAGGTAAGTCACGTTT--AACATGCTGTGAT-AACAGAAAAAAC-TTAGT-GAT-ATTTACTGAAGTGTCTTTGGTTGGGGCGACCGCGGGGTAAAACACAACCCCCATGTGGAC-CGGGGATA-------------------------------TAATCCCTAATACTCAGAGCCT--CTACTCCAAGTAACAGAAATTCTGA-CTTTT-CT--GATCCGGT-ATAACCGATCAACGAACCGAGTTACCCTAGGGATAACAGCGCAATCCCCTCTCAGAGCCCATATCGACGAGGGGGTTTACGACCTCGATGTTGGATCAGGACATCCTAATGGTGCAGCCGCTATTAAGGGTTCGTTTGTTCAACGATTAA-AGTCCTTCGTGATCTGTTCTACTAAAACTTGGTGGGTACGGTATAATACGATTAATAATTGTACTTGATCCTCTTTCCAAAGAAATAGTTTACCCTTTTATTGTTCTCGCTCTTTGAGGTGTAATTATAACGGGCTCAATTTGTTTACGTCAAACTGATCTTAAGTCACTAATTGCCTATTCCTCTGTTAGTCATATAGGCCTTGTGGCAGGAGGAATTTTAATTCAAACCCCTTGAGGATTTACGGGAGCCTTAATTCTAATAATTGCTCATGGTCTAGCTTCATCAGCTTTATTCTGTCTTGCTAATACTAACTATGAACGAACACATAGCCGAACAATACTTTTAGCCCGAGGACTTCAAATTGCTCTTCCACTCATGACCACATGGTGATTTATTGCTAGCCTAGCTAATCTCGCTCTTCCTCCCCTACCTAATTTAATAGGAGAATTAATGATCATTACCTCTCTATTTAATTGGTCTGCATGAACTCTAATTCTTACCGGGATTGGAACTTTAATTACAGCTGCCTATTCTCTTTATATATTTTTAATAAGTCAACGAGGGCCTCTCCCTCAACACATGCTTGCCCTGCCTCCCTCTTACACACGAGAGCATTTGTTAATAGCCCTTCATCTAATTCCCCTTTTACTTATTATTCTTAAGCCCGCCCTTCTATGAGGCTGATTTGCCTGTAGATTTAGTTT-AA-CCAAGACATTAGATTGTGATTCTAAAAATAGAGGTTAAACCCCTCTAATCCACC----------GAGAGAGGCCCG-ACGGCAATGAAGACTGCTAACTA-TCACCCCCTTG-GTTAGACCCCAAGGCTCCCTCGCTGAGGCAGCAAGGGCTGGAGGACAGCGCTTGCACCGAGGGCTTCTCCGTCATGATCAAGGAGTCCTGCGATGGCATGGGGGACGTGAGCGAGAAGCACGGTGGGGGGCCGGCCGTCCCGGAGAAGGCGGTGCGTTACTCCTTCACCGTCATGTCCGTCTCCTTGCGCGTGGCCGACGACG---------GAGAGGAAGC------------GGGGAACGCTGAGGAGGTCATCATCTTCCAGGAGCCGAAGCCCAACTCGGAGCTGTCCTGTAAGCCGCTGTGCCTCATGTTCGTGGACGAGTCGGACCACGAGACGCTGACCGCCGTCCTGGGGCCCGTGTCGGCCGAGCGCAACGCCATAAAGCGCAGCCGCCTCATCCTCTCCATCGGCGGGCTTTCTCGGCTCTTCAGCTTCCGCTTCCGGGGATCGGGCTACGACGAGAAGATGGTGCGGGACGTGGAGGGCATGGAGGCCTCCGGCTCCACCTATGTCTGCACGCTCTGCGACTCCACCCGGGCCGAGGCCGCCCACAACATGGTGCTCCACTCTGTCACCCGCAGCCACCAAGAGAACCTGGAGCGCTACGAGACCTGGAGGACAAATCCCTTCTCGGAATCCGCCGAAGAGCTTAGGGACCGGGTGAAGGGGATCTCCGCCAAGCCCTTCCTGGAGACCCACCCAACGCTGGACGCACTGCACTGCGACATCGGCAACGCC
FJ215262_Melanogrammus_aeglefinus_NCBI	NCAAAAACATCGCCTCTTG--CTCCCAAAATATAAGAGGTCCCGCCTGCCCTGTGACT-ATAAGTTTAACGG-CCGCGGTATTTTAACCGTGCGAAGGTAGCGTAATCACTTGTCTTTTAAATGAAGACCTGTATGAATGGCATCACGAGGGCTTAGCTGTCTCCCATCTCC-AGTCAATGAAATTGACTTCCCCGTGCAGAGGCGGGGATAAATACATAAGACGAGAAGACCCTATGGAGCTTT-AGAC-CTAAAGTAATTCATGTTT--AATATACTATGAT-AACAGTGAAAAC-TTAGT-GAT-ACTTACTGAAGTGTCTTTGGTTGGGGCGACCGCGGGGTAAAACACAACCCCCATGTGGAC-TGGGGATA-------------------------------TTATCCCTAATACTCAGAGCCT--CTACTCCAAGTAACAGAAATTCTGA-CTTTT-CT--GATCCGGT-ATAACCGATCAACGAACCGAGTTACCCTAGGGATAACAGCGCAATCCCCTCTCAGAGCCCATATCGACGAGGGGGTTTACGACCTCGATGTTGGATCAGGACATCCTAATGGTGCAGCCGCTATTAAGGGTTCGTTTGTTCAACGATTAA-AGTCCTACGTGATCTGTTTTACTAAAACTTGGCGGATATGGAATGATGCGATTAATAATTATTCTTGATCCTCTTTCTAAAGAAATAGTTTACCCTTTTATTGTCCTCGCTCTTTGAGGTGTAATTATAACGGGCTCAATTTGTTTACGTCAAACTGATCTTAAGTCACTAATTGCCTATTCCTCTGTCAGTCATATAGGCCTTGTGGCAGGAGGAATTTTAATTCAAACCCCTTGAGGATTTACGGGAGCCTTAATTCTAATAATTGCTCATGGTCTAGCTTCATCAGCTTTATTCTGTCTTGCTAATACTAACTATGAACGAACACATAGCCGAACAATACTTTTAGCCCGAGGACTTCAAATTGCTCTTCCACTCATAACTACATGGTGATTTATTGCTAGCCTAGCTAATCTCGCTCTTCCTCCCCTACCTAATTTAATAGGAGAATTAATGATCATTACCTCTCTATTTAATTGGTCTGCATGAACTCTAATTCTTACCGGGATTGGAACTTTAATTACAGCTGCCTATTCTCTTTATATATTTTTAATAAGTCAACGAGGGCCTCTCCCTCAACACATGCTTGCCT---GCCCCGCTTACACGCGAGAACATTTGTGAATGGCTCTTCATTTAGTTCCCCTTTTACTTATTATTCTTAAACCTGCTCTTCTGTGAGGTTGATTTGCCTGTAGATTAAGTT---A-CCAAGACATTAGATTGTGATTCTAAAAATAGAGGTTAAACTCCTCTAATCCACC----------GAGAGAGGCCCG-ACGGCAATGAAGACTGCTAACTA-TCACCCCCTTG-GTTAGACCCCAAGGCTCCCTCGCTGAGGCAGCAAGGGCTGGAGGACAACGCCTGCACCGAGGGCTTCTCCGTCATGATCAAGGAGTCCTGCGACGGCATGGGGGACGTGAGCGAGAAGCACGGCGGGGGGCCGGCCGTCCCGGAGAAGGCGGTGCGTTTCTCCTTCACCGTCATGTCCGTCTCCTTGCGCGTGGCCGACGACG---------GAGAGGAAGC------------GGGGAACGCTGAGGAGGTCATCGTCTTCCAGGAGCCGAAGCCCAACTCAGAGCTGTCCTGTAAGCCGCTGTGCCTTATGTTTGTGGACGAGTCGGACCACGAGACGCTGACCGCCATCCTGGGGCCCGTGTCGGCCGAGCGCAGCGCCATAAAGCGCAGCCGCCTCATCCTCTCCATCGGCGGGCTTTCTCGGCTCTTCAGCTTCCGCTTCCGAGGATCGGGCTACGACGAGAAGATGGTGCGGGACGTGGAGGGCATGGAGGCCTCCGGCTCCACCTACGTCTGCACGCTCTGCGACTCCACCAGGGCCGAGGCCGCCCACAACATGGTGCTCCACTCCGTCACCCGCAACCACCAGGAGAACCTGGAGCGCTACGAGACCTGGAGGACCAACCCCTTCTCGGAGTCCGCCGAAGAGCTTAGGGACCGGGTGAAGGGGATCTCCGCCAAGCCCTTCCTGGAGACCCACCCCACGCTGGACGCGCTGCACTGCGACATAGGCAACGC-
FJ215297_Trachyrincus_murrayi_NCBI	NCAAAAACATCGCCTCTTG--CTCACTAAGTATAAGAGGTCCCGCCTGCCCAGTGACT-ACATGTTTAACGG-CCGCAGTATTTTAACCGCGCGAAGGTAGCGTAATCACCTGTTTTTTAAATGAAGACCTGTATGAATGGCTCAACGAGGGCTTAACTGTCTCCCTCCTCC-AGTCAATGAAATTGACCTCCCCGTGCAGAGGCGGGGATATTTACATAAGACGAGAAGACCCTGTGGAGCTTT-AGAC-CTAAAATAAGTCACGTTT--AACATTCTGTTAC-ACCAGTAAAAAC-TCAGC-GAC-GATTATTGAAGTGTCTTCGGTTGGGGCGACCCTGGGGAAAAACACAACCCCCATGTGGAC-TGGGAATA-------------------------------CTATTCCTAACACTCAGAGCCT--CTACTCCAAGTAACAGAAATTCTGA-CCTTT-CT--GATCCGGTAATAACCGATCAACGAATCAAGTTACCCCAGGGATAACAGCGCAATCCCCTCTAAGAGCCCTTATCGACGAGGGGGTTTACGACCTCGATGTTGGATCAGGACATCCTATTGGTGCAACCGCTATTAAGGGTTCGTTTGTTCAACGATTAA-AGTCCTACGTGATCTGTTCTACTTAAACTAGGAGGCTACGGAATAGCACGACTAATAGTAGTCCTCGATCCCCTGTCTAAAGAAATAATTTATCCATTTATACTCCTGGCCCTCTGAGGCCTAATTATGGCCGGCTCAGTATGTTTACGTCAAACAGACCTAAAATCTCTCATTGCCTATTCCTCTGTGAGTCATATAGGTCTTGTCGCAGGAGGAATCCTAATTCAAACCCCTTGAGGATATACAGGAGCCTTGGTTCTAATAATTGCCCACGGCTTAGCATCATCCGCCCTATTCTGCCTTGCAAATACCAATTATGAGCGGACCAATAGCCGTACTATAATTCTAGCCCGTGGCCTTCAAGTTATCCTGCCCCTCATGGCAACTTGATGATTTGCAGCCAGCCTAGCAAACTTAGCTCTTCCCCCTTTACCAAACTTAATAGGAGAATTAATAATTATTATTTCTTTATTTAATTGATCCCCATGAACTTTAATCCTTACAGGGGTAGGAACCTTAATTACCGCCGCATATTCCCGTTATATATTTCTTATAAACCAACGCGGTCCCTCCCCCCAACATATAATAGCCCTTCCCCCCTCCTACACACGAGAACACTTGCTCCTTGTATTCCACCTGTTACCCTTACTACTAATTATCCTTAAACCTGCCATCATCTCAGGATGATTCGCCTGTAGATCTAGTTTTAA-AAAGAATATTAGATTGTGATTCTAATGGTAGAGGTTAAAATCCTGTGATTTACA----------GAAAGAGGCACGAAAGCTGGTGGAGACTGCTAACTC-CCACCACTCTG-GTTTAACTCCAGAGCTCATTCGCTAAGAGAGCGCGGGCTGGAAGACAGCCCCTGCACTTCAGGCTTCTCTGTCATGATTAAAGAGTCCTGCGATGGCATGGGAGATGTGAGCGAAAAGCACGGCGGAGGGCCAGCGGTCCCGGAGAAAGCTGTGCGTTTCTCTTTCACCATCATGTCCGTCTCTTTGCACAAAGCAGAAGGAG------------------------------------AGGAGGAGGCGGTGATGATCTTTCAGGAGCCAAAGCCCAACTCTGAACTGTCCTGTAAGCCCCTGTGCCTTATGTTTGTGGACGAGTCAGACCACGAGACACTGACTGCTGTCCTGGGGCCCGTGGCGGCCGAGCGCAGTGCGATGAAACGTAGCCGGCTCATTATTTCCATCGGCGGACTTCCCCGGTTCTTCAGCTTCCACTTCAGAGGCTCGGGCTATGATGAGAAGATGGTCCGGGACGTGGAGGGCTTGGAGGCCTCCGGCTCCACTTACGTCTGCACGCTTTGTGATTCCACACGCGCCGAAGCTTCCCACAACATGGTGCTTCACTCTGTCACCCGCAGCCATGAGGAGAACCTGGAGCGCTACGAGATCTGGAGGACCAACCCCTTCTCAGAGTCTGCGGACCAACTGAGAGACAGAGTGAAGGGGGTCTCCGCCAAGCCCTTCCTGGAGACCCAGCCGACACTGGACGCGCTACACTGTGACATCGGCAACGCC
FJ215303_Ventrifossa_garmani_NCBI	NCAAAAACATCGCCTCTTG--ACTCCCAAATATAAGAGGTCTCGCCTGCCCACTGACT-ATATGTTTAATGG-CCGTGGTATCTTAACCACGCGAAGGTAGCGTAATCATTTGTCTTTTAAATGAAGACCTGTATGAATGGCAAAACGAGGGCTTAACTGTCTCCCCCCTCC-AGTCAATGAAATTGACCTCCCCGTGCAGAGGCGGGGATTAACCTATAAGACGAGAAGACCCTGTGGAGCTTT-AGAC-CTATATTAAACT-TACCT--AACAAGTTCGAGT-ATGAGCCAGACC-CTAGT-AAA-AATTAATGAAGTGTCTTTGGTTGGGGTGACCATGGGGCAACATAAAACCCCCACGAAGAT-AGGAAAT--------------------------------TACTTCCCAGCACTTAGAGCCA--CCCCTCCAAGTAACAAAACCTTTGA-CTTTAAAAATGATCCGGC-TCAGCCGAATAACGAACCCAGTTACCCCAGGGATAACAGCGCAATCCCCTTCCAGAGCTCCTATCGACAAGGGGGTTTACGACCTCGATGTTGGATCAGGACATCCTAATGGTGCAGCCGCTATTAAGGGTTCGTTTGTTCAACGATTAATAGTCCTACGCGATCTGTTCTTCTTAAGCTGGGTGGCTACGGAATAATCCGCCTGATAGTTATTTTAGGGCCCCTCTCTAAAGAAGTAATGTACCCCTTTATTATTTTAGCACTCTGAGGCGTTGTAATAACAAGTACCACCTGCCTTCGTCAAACAGACCTAAAATCATTAATTGCTTACTCATCTGTCAGCCACATAGGACTAGTGGCAGGCGGTATTTTAATCCAAACACCTTGGGGATTTACCGGGGCCCTTATACTAATAATTGCCCATGGCCTAACTTCCTCCGCCCTATTCTGCCTTGCCAACACCAACTACGAACGCACACACAGCCGAACTATGCTTTTAGCTCGAGGCCTTCAAGTTGCGCTTCCACTAATAACAAGCTGATGGTTTATTACCACCTTGGCTAATCTGGCTCTTCCCCCCTTGCCTAACTTAATAGGTGAATTATCCATCATAACTTCCCTCTTTAAATGGTCCCCCTGAACCCTCATTCTTACAGGAGCCGGAACCCTTATTACAGCCATATATTCTCTCTTCGTTTTCCTAACAACTCAACGAGGCCCCCTCTCCCAACACATAATTAATCTCCCACCCTCCCATACACGAGAACACCTTCTTATGTCCATACATCTTATCCCTCTTATCCTAATCATCTTTAAACCAGCCCTTATCTCGGGGTGGTTTGCTTGTAGATTTAGTTT-AA--AAAAACATTAGATCGTGACTCTGAAAATAGAGGTTAAACCCCCCTAATCCACC----------AAGAAAGGCCCG-ATGGCAACGTGAACTGCTAATTA-ACGCCCCCTCG-GTTAGACCCCGAGGCTTTCTTGCTGCGGGAGCGCGGCCTGGAAGACAGCTCCTGCACCGCGGGCTTCTCCGTCATGATCAAAGAGTCCTGCGACGGCATGGGAGACGTGAGCGAGAAGCACGGCGGGGGTCCGGCGGTCCCGGAGAAAGCCGTGCGTTTCTCCTTCACCGTCATGTCCATCTCTCTGCTCGTGGAAGATGGAGAGGAGGGGCACGAGGAGGAGGAGGAGGAGGAGAAGAAGAAGGAGCCGGTGATCATCTTCCAGGAGCCAAAGCCCAACTCTGAGATGTCCTGTAAACCCCTTTGCCTCATGTTTGTCGACGAGTCCGACCACGAGACGCTCACCGCCGTCCTGGGGCCCGTGGCGGCCGAGCGCAGCGCCATGAAGTGCAGCCGGCTCATCCTCTCCATCGGCGGGATGCCGCGCTTCTTCAGCTTCCACTTCCGGGGCTCGGGCTACGATGAGAAGATGGTGCGCGACGTGGAGGGCCTGGAGGCCTCCGGCTCCATGTACGTCTGCACCCTGTGCGACTCCACCCGCGCCGAGGCCTCCCACAACATGGTGCTTCACTCCGTCACCCGCAGCCACGAGGAAAACCTGGAGCGCTACGAGACCTGGAGGACCAACCCCTTCTCCGAGTCCGCGGACGAGCTGAGGGACAGGGTGAAGGGGGTCTCCGCCAAACCCTTCCTGGAGACCCAGCCCACGCTGGACGCGCTGCACTGTGACATCGGCAACGCC
EF094952_Stylephorus_chordatus_NCBI	NCAAAAACATCGCCTCTTG--ATCTCTAAACATAAGAGGTCCCGCCTGCCCTGTGACT-ATAAGTTTAACGG-CCGTTTTATCTTAACCGTGCAAAGGTAGCGCAATCACTTGTCTTTTAAATGAAGACCTGTATGAATGGCATAACGAGGGCTTAGCTGTCTCCCCCCTCC-AGTCAATGAAACTGACCTCCCCGTGCAGAGGCGGGGATTATTACATAAGACGAGAAGACCCTGTGGAGCTTT-AGAC-CTAAAGTAGTGCATGTCT--AAAATACTAGAAA-ATAAGAAAAAAC-CCAAT-GCC-CCCTACTGAAGTGTCTTTGGTTGGGGCGACCGCGGGGTAAAACAAAACCCCCATGTAGAC-CGGGGAAA--------------------------------CATCCCTAAAACCCAGAGCAA--CCACTCTAAGAAACAAAACCTTTGA-CTTTTTCT--GATCCGGC-ATAGCCGATCAACGAACCGAGTTACCCCAGGGATAACAGCGCAATCCTCTCTCAGAGCCCATATCGACGAGGGGGTTTACGACCTCGATGTTGGATCAGGACATCCTAATGGTGCAGCCGCTATTAAGGGTTCGTTTGTTCAACGATTAA-AGTCCTACGTGATCTGTACTACTTAAACTTGGAGGTTACGGAATAATACGTCTTATAGTAATACTAGAACCCCTATCAAAAGAAATAATCTATCCTTTTATAGCACTTGCACTATGAGGTGTAATCATAACAGGCTCAATCTGCCTACGCCAAACAGATTTAAAATCCCTAATCGCCTACTCATCAGTCAGTCACATGGGCTTAGTAGCCGGGGGTATTCTCATTCAAACTCCCTGAGGTTTCACAGGCGCCCTTGTACTAATAATTGCCCACGGTCTTGCATCCTCCGCTCTCTTCTGCCTTGCCAATACCAATTATGAACGCACCCACAGTCGAGTTATAGTACTTGCCCGGGGCCTACAAATAGTACTGCCACTAATAGCAACCTGATGATTCACTGCCAGCCTGGCAAACCTAGCCCTCCCTCCTCTCCCCAACCTCATAGGAGAACTAATAATCCTTACCTCCTTATTTAGCTGGTCTATATGAACCTTGGTACTCACAGGATCCGGCACACTAATTACAGCCGCCTACTCCCTCTATATATTCCTTATAACACAACGAGGCCCAATCCCCCAACACATCATCGCCCTATCCCCCTCTTTTACCCGAGAACACCTCTTAATCTCCCTCCACTTAATTCCCCTCCTCATACTTATTCTTAAACCCGCACTACTCTGAGGTTGATTTGCCTGCAGATATAGTTTTAA-TTAAAACCTTAGATTGTGATTCTAAAGATAGGCGTTAAAATCCCCTTATCTGCA----------GAGAGAGGCCCG-ATGGCAATGAAGACTGCTAATTTATCACCCCCACG-GTTAAACCCCGAGGCTCCCTCGTTGCGCCAGCGCGGGCTGGAGGACACCNNNNNNNNNTCGGGCTTCTCCGTCATGATCAAGGAATGCTGCGACGGGATGGGGGACATCAGCGAGAAGCACGGCGGTGGACCCCCGGTGCCGGAGAAAGCCGTCCGTTTCTCCTTCACCGTCATGTCCGTGTCCTTGC---AGGCGGAGGAGG------------------------------------GGGAGGAGGCGGTCACCGTCTTCCGGGAGCCGAAGCCGAACTCCGAGCTGTCCTGCAAGCCCCTGTGCCTCATGTTCGTGGACGAGTCGGACCACGAGACGCTGACGGCCATCCTCGGGCCTCTGACGGCGGAGCGGGAGGCGATGAACGGCAGCCAGCTCATCCTCTCGATGGGCGACCTCCCGCGCGCCTTCCGCTTCGTCTTCCGGGGCTCCGGCTACGACGAGAAGATGGTGCGCGACCTGGAGGGCCTGGAGGCCKCGGGCTCCGCCTACGTCTGCACCCTGTGCGACGCCACCCGGGCGGAGGCCTCGCGCAACATGGTGCTCCACTCGGTCACCCGCAGCCACGGCGAGAACCTGGAGCGCTACGAGACCTGGAGGACCAACCCGTTCGCCGAGTCCACGGAGGAGCTCCGCCRCCGGGTGAAGGGCGTCTCCGCCAAGCCCTTCGCCGAGACCCAGCCCACGCTGGACGCGCTGCACTGCGAGATCGGCAACGCC
JX190872_Macroramphosus_scolopax_NCBI	NCAAAAACATCGCCTCTTGCAAAATTAAGGAATAAGAGGTCCCGCCTGCCCTGTGACT-ATAAGTTTAACGG-CCGCGGTATTTTGACCGTGCGAAGGTAGCGCAATCACTTGTCTTTTAAATGAAGACCTGTATGAATGGCACGACGAGGGCTTAACTGTCTCCTTTCTCC-AGTCAATGAAATTGATCTCCCCGTGCAGAAGCGGGGATAAAGCCATAAGACGAGAAGACCCTATGGAGCTTT-AGATATCAAAGCAGCTCGTGTTA--ATCACCTCCAAAA-AAGGAGTAAAAC-AAAAC-GAA-CCCTGTTTGAATATCTTTGGTTGGGGCGACCGCGGGGAAATAAATAACCCCCACGTGGAC-TGGGGGCAC------------------------------TTGCCCCTAAAACCAAGAACTA--CAGTTCTAGTTAACAGAATTTCTGA-CCATA-CA--GATCCGGC-AAAGCCGATCAACGAACCGAGTTACCCTAGGGATAACAGCGCAATCCCCTTCTAGAGCTCCTATCGACAAGGGGGTTTACGACCTCGATGTTGGATCAGGACATCCTAATGGTGCAGCCGCTATTAAGGGTTTGTTTGTTCAACAATTAA-AGTCCTACGTGATCTGTCTTACTAAAACTTGGAGGATACGGCATAATACGCATAATAATTGTCCTAGAGCCTCTTACCAAGGAACTCAGCTACCCCTTTATTGTCTTTGCACTTTGAGGCGTTATTATAACAGGCTCAATTTGCCTGCGACAAACAGATATAAAATCCCTCATTGCCTACTCCTCCGTCAGTCACATGGGCCTAGTTGCTGGCGGTATTTTAATCCAAACACCCTGAGGCTTCACAGGGGCCCTAATTCTAATAATTGCCCACGGCCTTACCTCATCCGCACTTTTCTGCCTAGCTAATACCAGTTATGAACGCACCCACAGCCGCACAATGGTCCTTGCACGAGGCATGCAAATGATCCTACCACTAATAACCGCCTGATGATTTATCGCCAGCCTCGCCAACCTGGCCCTTCCACCCCTACCCAATCTTATAGGAGAACTAATAATCATCACCTCCCTCTACAACTGGTCCTGACCTACCCTTCTGTTAACCGGGGCGGGGACCCTCATCACTGCAGGTTACTCCCTCTACCTCTTTCTCATGACCCAACGCGGGCCTCTTCCTGCCCATCTCTTGGCCCTCGACCCAACACACTCCCGAGAACATCTTTTAATAGCCCTTCACCTCATCCCTCTCGCACTACTCATCGCCAAGCCCGAACTAATCTGAGGTTGAGCTGCCTGTAGATATAGTTT-AA-TCAAAACATTAGATTGTGATTCTAAAAACAGGGGTTAAAACCCCCTTATCCACC----------GAGAGAGGTCTG-TTGACAACAGAAACTGCTAATTT-TTGCCACCCTG-GATAGATCCCAAGGCTCACTCGCTGAGGGAGAGCGGGCTGGAAGACAGCGCTTGCACCACAGGCTTCAGCGTCATGATCAAAGAGTCTTGCGACGGCATGGGTGATGTCAGCGAGAAGCACGGCGGAGGACCGCTCGTTCCCGAGAAGGCTGTACGCTTCTCTTTCACTGTTATGTCTATTTCTGTCC---TGGCGGAGGAAA------------------------------------AGCAGGAGGAAGTTACCGTCTTCACTGAGCCGAAGCCGAACTCGGAGCTGTCCTGCAAGCCCCTGTGCCTCACGTTCGTGGATGAATCCGACCATGAGACACTCACGGCCGTACTGGGGCCGATAGTTGCGGAACGTAGTGCGATGAAGGAGAGCAGACTCATCCTGTCGATCGGAGGGATGCTCCGCTCCTTCCGCTTCCACTTCAGAGGCACCGGATACGATGAGAAGATGGTGCGGGAAATGGAGGGCCTGGAAGCCTCGGGGTCCACCTACATCTGCACTCTGTGCGACGCCAGTCGGGCAGACGCGTCTGAAAACATGGTGCTGCACTCCGTCACGCGCAGCCATGGAGAGAACCTGGAACGTTACGAGATATGGAGGACCAACCCGTTCTCCGAGTCTGCAGACGAGCTGCGGGACMGAGTGAAAGGCGTCTCCGCCAAGCCCTTCTTGGAGACCCGCTCCACGATGGATGCTTTACACTGCGACATCGGCAACGCC
JX189801_Aeoliscus_strigatus_NCBI	NCAAAAACATCGCCTCTTGCAAAATCAAAGAATAAGAGGTCCCGCCTGCCCTGTGACC-CTGGGTTCAACGG-CCGCGGTATTTTGACCGTGCGAAGGTAGCGCAATCACTTGTCTTTTAAATGAAGACCTGTATGAATGGCATAACGAGGGCTTAACTGTCTCCTTTCTCA-AGTTAATGAAATTGATCTCCCCGTGCAGAAGCGGGGATGCGCCTATAAGACGAGAAGACCCTATGGAGCTTT-AGATAT-AAAGTAAATTGTGTTA--AAACCCCTTTGATAAAAGGATCAAAC-AAATC-AAA-CCTTACTCAAGTATCTTTGGTTGGGGCGACCACGGGG-AAAACCTAACCCCCGCGTGGAC-TGAGGGCACA-----------------------------CCTCCCTTACAACCACGAATTT--CCATTCTAAGTAACAGAACTTCTGA-CCAGA-TA--GATCCGGCACATGCCGATCAACGGACCGAGTTACCCTAGGGATAACAGCGCAATCCCCTTCTAGAGCCCCTATCGACAAGGGGGTTTACGACCTCGATGTTGGATCAGGACATCCTAATGGTGCAGCCGCTATTAAGGGTTTGTTTGTTCAGCAATTAA-AGTCCTACGTGATCTGTTCTATTAAAACTAGGAGGATATGGTATAATACGCATAATAATCTTGTTAGAGCCCATGACCAAAGAACTCAGCTACCCCTTTATCATCTTCGCCCTCTGAGGGGTTGTTATAACAGGCTCAATTTGTCTTCGACAAACAGACCTAAAATCACTAATTGCCTACTCTTCAGTTGGCCACATGGGATTAGTAGTAGGGGGCATTTTAGTCCAGACACCATGAGGGTTTACAGGAGCACTAATCCTGATAATCGCCCACGGCCTTACCTCCTCCGCCCTATTCTGTCTGGCCAACACAAACTACGAACGCACCCATAGTCGAACAATGCTCCTCGCCCGAGGGATACAAATTGTGCTCCCCCTTATGACCGCCTGATGGTTCATTGCCAGCCTCGCCAACCTTGCTCTCCCGCCCTTACCAAACCTCATGGGAGAATTAATAATTATTACCTCGCTGTTCAACTGATCCCCCTGAACGCTCCTCCTAACAGGGGCCGGAACCCTGATTACCGCGGGTTACTCACTGTACTTATTCTTGATGACACAACGAGGCCCTCTGCCCACCCACCTCCTCGGCCTCAGCCCATCTCACTCGCGAGAACACCTCCTTCTAGCACTACATATCATCCCCCTCCTCTTATTAATTATAAAACCAGAACTGATTTGAGGATGACTTGCATGTAGGCATAGTTT-AA-CCAAGACATTAGATTGTGATTCTAAAAATGGGGGTTAAACTCCCCCTGCCCACC----------GAGAGAGGCCCG-ACGGCAACGAACACTGCTAATTT-TCGCCCCCTTG-GTTAAACCCCTAGGCTCACTCGCTGAGAGAGAACAGGATGGAAGACAGTGCTTGCACTTCAGGCTTCAGTGTCATGATCAAAGAATCTTGTGATGGTATGGGTGATGTTAGTGAAAAGCATGGTGGAGGGCCAGCTGTCCCAGAGAAGGCTGTGCGTTTCTCTTTCACTCTTATGTCCATCTCTGTCC---TGCCAGATGGTG------------------------------------ACACTGAGGCTGTAACCATCTTTACTGAGCCAAAGCCAAACTCGGAACTGTCCTGCAAGCCCCTTTGTCTCATGTTTGTTGATGAATCAGACCATGAGACACTCACAGCTGTCCTGGGGCCTATAGTTGCAGAACGAAATGCAATGAAGGAAAGCAGACTCATCCTATCCATCGGTGGCCTACTTCGCTCCTTCCGATTCCACTTCAGGGGTACAGGATATGATGAGAAGATGGTGCGTGAAATGGAGGGTCTGGAGGCCTCGGGGTCCACCTATATCTGCACTCTGTGTGACACCAGTCGTGCTGAGGCCTCTGAAAACATGGTACTACACTCTATTACACGTAGCCATGATGAGAACCTAGAACGTTATGAAATATGGAGAACAAATCCCTTTTCTGAGCCTATAGACGAGCTGCGGGACAGAGTGAAAGGAGTTTCTGCCAAGCCATTCCTGGAGACTCAGTCCACACTAGATGCATTACACTGTGACATTGGCAATGCC
JX190855_Barbourisia_rufa_NCBI	NCAAAAACACCGCCTCTTGTAAACGATAAGTATAAGAGGTCCCGCCTGCCCTGTGACT-ATATGTTTAACGG-CCGCGGTATTTTGACCGTGCGAAGGTAGCGCAATCACTTGTCTTTTAAATGAAGACCTGTATGAATGGCACGACGAGGGCTTAACTGTCTCCTTTTTCT-GGTCAATGAAATTGATCTCCCCGTGCAGAAGCGGGGATATTAACATAAGACGAGAAGACCCTATGGAGCTTT-AGACAC-AAAGCAGACCACACCA--AATACCCCAAAAT-AAAGGGGCAACTATTAGT-GGCCCCCTGCTCAACTGTCTTTGGTTGGGGCGACCGCGGGGAAAAACAAAACCCCCACGTGGAA-CGGGAGAA-------------------------------CATCTCCCACAACCAAGAGCTA--CCGCTCTAAGTAACAGAATCTCTGA-CCAGA-AT--GATCCGGC-AACGCCGATCAACGAACCGAGTTACCCTAGGGATAACAGCGCAATCCCCTTCCAGAGCCCCTATCGACAAGGGGGTTTACGACCTCGATGTTGGATCAGGACATCCTAATGGTGCAGCCGCTATTAAGGGTTCGTTTGTTCAACGATTAA-AGTCCTACGTGATCTGTACTTCTAAAGCTTGGCGGATACGGAATAATACGAATAATAATTATACTAGAGCCCCTGACCACAAAACTGTGCTACCCATTTATCATCTTTGCTCTCTGAGGCATCATTATAACAGGGTCCATTTGCTTACGACAAACAGACCTCAAGTCCCTAATCGCTTATTCATCAGTAAGCCATATAGGCCTAGTCGCAGGGGGCATTCTAATTCAAACCCCATGAGGATTCACTGGAGCCCTAGTTCTTATAATCGCACACGGGCTCGCATCCTCCGCACTATTCTGCCTTGCCAACACCAACTATGAACGAACCCATAGCCGAACCATAGTTTTAGCCCGAGGCCTACAGATAGTTCTCCCCTTAATAGCCACCTGGTGATTTATTGCCAGCCTAGCCAACCTAGCACTACCCCCCCTCCCGAACCTCATAGGAGAATTAATAATCATCACTTCCCTATTTAATTGATCCTGATGAACACTACTCCTCACAGGAGCTGGCATAATAATTACAGCAGGCTACTCACTCTATATATTCCTAATAACCCAACGAGGGCCCCTCCCCGCCCACATTATTGCCCTCGACCCCTCCCATTCTCGGGAGCACCTACTCATGGCCCTCCACCTTATCCCCTTGATGCTACTTATCCTTAAGCCCGAACTAATCTGAGGATGAACCGCTTGTAGATATAGTTT-AA-GTAAAACATTAGATTGTGATTCTAAAAATAGGGGTTAAAATCCCCTTATCCACC----------GAGAGAGGCCCA-ACAGCAGCGGGAACTGCTAATTC-CCACCACCCCG-GTTAAAGCCCGAGGCTCACTCGCTGAGAGAGTGTGGGCTGGAAGACAGTGCTTGCACCTCAGGCTTCAGTGTTTCAATCAAGGAATCTTGTGACGGCATGGGAGATGTCAGCGAGAAGCATGGCGGAGGGCCAATGGTCCCTGAGAAGGCTGTGCGTTTCTCTTTTACTATTATGTCTGTCTCTGTCT---TGGCAGACGGAG------------------------------------AGGAGAAGGCGGTTACCATCTTCAGGGAGCCAAAGCCCAACTCTGAACTGTCCTGTAAGCCCCTATGCCTGATGTTTGTGGATGAGTCAGACCACGAGACACTCACTGCTGTCCTGGGGCCTGTAGTTGCAGAGCGTAATGCAATGAAGCAGAGTCGACTCATCCTATCTATGGGTGGCCTGCCTCGCTCCTTCCGCTTCGAATTCAGAGGCACAGGATATGATGAGAAGATGGTGCGTGAGATGGAGGGCCTGGAGGCCTCAGGTTCCACCTACATCTGCACTCTGTGTGACTCCAGTCGGGCAGAGGCCTCTCACAACATGGTGCTGCACTCCATCACCCGCAGTCACGATGAGAACCTGGAGCGTTATGAAATATGGAGGACCAATCCTTTTTCTGAGTCTACCGAGGAGCTGCGAGACCGGGTCAAAGGGGTCTCCGCCAAGCCCTTTATGGAGACCCATCCCACTCTGGATGCATTACACTGTGACATTGGTAATGCC
NC_013136_Platax_orbicularis_NCBI	NCAAAAACATCGCCTCTTGCTAAACCCACAAATAAGAGGTCCCGCCTGCCCTGTGACT-ATAAGTTTAACGG-CCGCGGTATTTTAACCGTGCAAAGGTAGCGCAATCACTTGTCCTTTAAATGAAGACCTGTATGAATGGCACGACGAGGGCTTGACTGTCTCCTCTTTCC-AGTCAATGAAATTGATCTCCCCGTGCAGAAGCGGGGATTCTCCCATAAGACGAGAAGACCCTATGGAGCTTT-AGACACCAAGGCAGACCATGTTA--AACACACCCAAAC-ACGGAACCAAAC-TAAAT-GAT-ACCTG-CCAGATGTCTTTGGTTGGGGCGACCACGGGG-AACACGAAACCCCCGCGCGGAA-CGGAAGCAC------------------------------CTCCTTCTACAACCAAGAGTTC--CCACTCCAATAAACAGAATTTCTGA-CCCAT-AT--GATCCGGC-AACGCCGATCAACGGACCGAGTTACCCTAGGGATAACAGCGCAATCCCCTTCTAGAGCCCATATCGACAAGGGGGTTTACGACCTCGATGTTGGATCAGGACATCCTAATGGTGCAGCCGCTATTAAGGGTTCGTTTGTTCAACGATTAA-AGTCCTACGTGATCTGTCCTCTTAAAACTAGGAGGTTATGGTATAATCCGAATACTAACTATTCTAGAACCCGCTACCAAAGAACTAAGCTACCCATTCATTATCTTCGCCCTCTGAGGAGTCGTCATAACCGGCTCAATCTGCCTACGCCAAACTGACTTAAAATCCCTCATTGCCTACTCATCTGTCAGCCACATAGGCCTAGTAGTAGGGGGGATTCTAATCCAAACCCCATGAGGCCTCACCGGAGCCCTAATCCTAATAATCGCCCACGGACTGACATCCTCAGCCCTATTCTGCTTAGCCAACACCAACTACGAACGCACCCACAGCCGAACAATAGTTCTAGCACGAGGCCTACAAATGGCCCTGCCACTAATAGCATCGTGATGATTTATCGCCAGCCTCGCCAACCTAGCTCTTCCCCCTCTCCCAAATCTCATAGGTGAACTAATAATCATCACCTCTCTATTTAACTGATCCTGATGATCCATCGCCTTAACCGGCGCCGGCACATTAATCACCGCAAGCTACTCCCTCTACATATTCCTCATGACTCAACGAGGCCCGCTACCCGCACACATTATTGCACTAGAACCATCCCACTCCCGAGAGCACCTTCTAATCACCCTTCACCTACTCCCTTTAATTCTCCTCATTCTCAAGCCAGAACTAATCTGAGGATGAACTGCTTGCAGACATAGTTTAAC-ATAAAACATTAGATTGTGATTCTAAAAATGGGGGTGAGACTCCCTCTTTCTGCC----------GAGAGAGGCTTG-CTAGCAACGAAGACTGCTAATCT-TCGTCACCTCG-GTTGAATCCCCAGGCTCACTCGTTGAGAGAGAGTGGGATGGAAGACAGTGCTTGCACCTCAGGCTTCAGTGTCATGATCAAAGAATCTTGTGATGGCATGGGCGATGTGAGCGAGAAGCACGGTGGAGGACCGGTTGTTCCTGAGAAGGCTGTGCGTTTCTCGTTCACTGTTATGTCAATCTCTGTCC---TGGCAGATGAGG------------------------------------AGGAGGAAGAGGTTACCATCTTCAGGGAGTCAAAGCCAAACTCAGAACTGTCCTGTAGGCCCCTTTGCCTGATGTTTGTGGATGAGTCAGACCATGAGACACTCACAGCCATCCTGTGGCCTATAGTTGCAGAGCGTAACGCAATGAAAGAGAGCAGGCTCATCCTACCCATTGGCGGACTACTTCGCTCCTTCCGCTTTCACTTCAGAGGCACAGGATATGATGAGAAGATGGTGCGTGAGATGGAGGGCCTTGAGGCCTCAGGGTCCACCTATGTCTGCACGCTTTGTGACTCCAGTCGGGCAGAGGCCTGTCAAAACATGGTGCTACACTCCATCACACGCAGTCACGAAGAGAACCTAGAACGTTATGAAATATGGAGAACCAACCCCTTTTCTGAGTCAGTAGATGAGCTGAGAGACAGAGTCAAAGGGGTCTCTGCCAAGCCCTTCATGGAGACTCATCCCACACTAGATGCATTACACTGTGACATAGGCAATGCC
EU167899_Rastrelliger_brachysoma_NCBI	NCAAAAACATCGCCTTTTGCAAAAACAAAGAATAAAAGGTCGAGCCTGCCCGGTGACT-ATATGTTTAACGG-CCGCGGTATTTTAACCGTGCAAAGGTAGCGCAATCACTTGTCTTTTAAATGAAGACCTGTATGAATGGTATTACGAGGGCTTAACTGTCTCCTTTTTCA-AGTCAGTGAAATTGATCTCCCCGTGCAGAAGCGGGGATAAAACCATAAGACGAGAAGACCCTATGGAGCTTTAAGACACTAAGGCAAATCAAGTTA--AACACCCCTAAAC-AAAGGACTAAAC-CTATT-GAACTCTTGCCCGTATGTCTTCGGTTGGGGCGACCATGGGGAAACAAAAAACCCCCACGTGGAA-CGGGAGCACAA----------------------------CTACTCCTACAGCTGAGAGCTG--CCGCTCTAATAAGCAGAACTTCTGA-CCAAT-AACTGATCCGGC-AACGCCGATCAACGGACCAAGTTACCCTAGGGATAACAGCGCAATCCCCTTTTAGAGCCCCTATCGACAAGGGGGTTTACGACCTCGATGTTGGATCAGGACATCCCAATGGTGCAGCCGCTATTGAAGGTTCGTTTGTTCAACGATTAA-AGTCCTACGTGATCTGTACTCCTAAAACTAGGAGGCTACGGCATGATGCGAATCATAATTATGCTTGACCCCCTAACAAAGGAACTCAGCTACCCCTTCATTATCTTCGCCCTCTGAGGAGTAATCATAACTGGCTCAATCTGCCTACGACAAACAGACCTAAAGTCCCTAATCGCTTACTCATCCGTTAGCCACATGGGGTTAGTTGCAGGAGGAATTCTCATTCAAACACCCTGAGGCTTTACAGGAGCACTCATCCTTATAATCGCCCATGGGCTCACCTCCTCCGCTCTTTTCTGTTTAGCCAACACCAACTACGAACGAACCCACAGTCGGACAATACTTTTGGCACGTGGCCTTCAAATGGTTCTCCCCCTAATAACCACGTGATGATTTATTGCCAGCCTTGCAAACCTAGCCCTCCCTCCTCTACCCAACCTTATGGGAGAACTTATGATTCTTACCTCTTTATTCAACTGATCCCACTGGACACTAGCACTCACAGGAGCTGGCACCCTCATTACAGCGGGCTACTCGCTTTACATATTCCTCATAACTCAACGAGGGCCTCTCCCAAACCATATCATTGCCCTTGAGCCCTCACACACCCGGGAACACCTTCTTCTGACCCTCCACCTTCTCCCCCTAATCCTGCTCATCCTCAAACCTGAACTAATTTGAGGTTGAACCGCCTGTAGATATAGTTTAAAGCTAAGACATTAGACTGTGGCTCTAAAAATGAAGGTTCAAGTCCTTCTATTTACCGAGAGAGACTGAGAGAGACTCG-CTAGTAACGGAAACTGCTAATTT-TCGCGACCTCG-GTTGGACCCCGGGGCTCACTCGCTGAGACGCTATGAGATGGAAGACAGTGCTTGCACCACAGGCTTCAGTGTTTTGATCAAAGAATCTTGTGATGGAATGGGCGATGTCAGTGAAAAGCATGGGGGAGGACCAGTTGTTCCTGAGAAGGCTGTACGTTTCTCTTTTACTATTATGTCTGTCTCTGTGC---TAGCAGATGAGA------------------------------------AGGAGGAAGCGGTTACTATCTTCACAGAGCCAAAGCCAAACTCAGAACTGTCCTGTAAGCCCCTTTGCCTGATGTTTGTGGATGAGTCAAACCATGAGACTGTCACACCTCTCCTGGGGCCTATAGTTGCAGAGCGCAATGCAATGAAAGAGAGCAGGCTCATCCTTTCCATCGGTGGCCTGGCTCGGTCCTTCCGCTTCCACTTTAGAGGTACGGGATATGATGAGAAGATGGTGCGAGAGATGGAGGGCCTAGAGGCCTCAGGGTCAAGCTATGTATGCACTTTGTGTGATACCAGTCGGGCAGAAGCATCTGAAAACATGGTGCTACACTCCATCACCCGCTGCCATGAGGAGAACCTTGAACGTTATGAAATATGGAGAACCAACCCCTTTTCTGAGTCAGGAGAGGAACTGCGGGACAGAGTGAAAGGGGTCTCCGCCAAGCCCTTCATGGAGATCCAGCCTACGATGGATGCATTACATTGTGACATTGGCAATGCC
FJ215289_Pollachius_virens_NCBI	NCAAAAACATCGCCTCTTG--CTCCAAAAATATAAGAGGTCCCGCCTGCCCTGTGACT-ATAAGTTTAACGG-CCGCGGTATTTTAACCGTGCGAAGGTAGCGTAATCACTTGTCTTTTAAATGAAGACCTGTATGAATGGCATCACGAGGGCTTAGCTGTCTCCCATCTCC-AGTCAATGAAATTGACCTCCCCGTGCAGAGGCGGGGATGCTTACATAAGACGAGAAGACCCTATGGAGCTTT-AGAC-CTAAGGTAAGTCACGTTT--AATGTGCTGTGAT-AACAGTGGAAAC-TTAGT-GAT-AATTACTGAAGTGTTTTTGGTTGGGGCGACCGCGGGGTAAAACACAACCCCCATGTGGAC-CGGGGATA-------------------------------TTATCCCTAATACTCAGAGCCT--CTACTCCAAGTAACAGAAATTCTGA-CTTTT-CT--GATCCGGT-ATAACCGATCAACGAACCGAGTTACCCTAGGGATAACAGCGCAATCCCCTCTCAGAGCCCATATCGACGAGGGGGTTTACGACCTCGATGTTGGATCAGGACATCCTAATGGTGCAGCCGCTATTAAGGGTTCGTTTGTTCAACGATTAA-AGTCCTACGTGATCTGTTCTTCTAAAACTTGGGGGATACGGGATAATACGACTAATAATTGTACTCGACCCTCTTTCCAAGGAAATGGTCTATCCTTTTATTGTCCTCGCTCTTTGGGGCGTAATCATAACGGGCTCAATTTGTTTACGTCAAACCGATCTAAAATCTCTAATTGCCTATTCCTCTGTTAGTCATATAGGCCTTGTAGCAGGGGGAATTTTAATTCAAACCCCCTGAGGATTTACAGGGGCCTTAATTCTCATAATTGCTCATGGTTTGGCCTCATCAGCCCTATTCTGTCTCGCTAATACCAATTACGAACGAACCCACAGCCGGACAATACTCTTAGCCCGAGGACTTCAAATTGCTCTTCCACTTATGACTACATGATGATTTATTGCTAGTCTAGCTAATCTCGCTCTCCCTCCCCTTCCTAATTTAATAGGAGAGCTAATAATCCTTACCTCATTATTTAACTGATCCGCATGAACCTTAATTCTCACAGGAGTTGGGACTCTAATTACAGCTGCTTACTCTCTTTATATGTTTCTTATGAGTCAACGAGGGCCCCTGCCCCAACACATGCTCGCCCTGCCCCCTTCATACACACGGGAGCACTTGTTAATAGCCCTTCATTTGATCCCTCTTTTACTTATTATTCTTAAACCTGCCCTTTTATGAGGCTGATTTGCCTGTAGATTTAGTTT-AA-CCAAGACATTAGATTGTGATTCTAAAAATAGAGGTTAAACTCCTCTAATCCACC----------GAGAGAGGCCCG-ACGGCAATGAAGACTGCTAACTA-TCACCCCCTTG-GTTAGACCCCAAGGCTCCCTCGCTGAGGCAGCAAGGTCTGGATGACAGCGGCTGCACCGAGGGCTTCTCCGTTATGATCAAGGAGTCCTGCGACGGCATGGGGGACGTGAGCGAGAAGCACGGCGGGGGGCCGGCTGTCCCGGAGAAGGCGGTGCGTTTCTCCTTCACCGTCATGTCCGTCTCCTTGCGCGTGGCTGACGACG---------GAGAGGAAGC------------GGAGAACGCTGAGGAGGTGATCATCTTCCAGGAGCCGAAGCCCAACTCGGAGCTGTCCTGTAAGCCGCTGTGCCTCATGTTCGTGGACGAGTCGGACCACGAGACGCTGACCGCCGTCCTGGGGCCCGTGAAGGCCGAGCGCAGCGCCATAAAGCGCAGCCGCCTCATCCTCTCCATCGGCGGGCTTCCCCGGCTCTTCAGCTTCCGCTTCCGGGGATCGGGCTACGATGAGAAGATGGTGCGGGACGTGGAGGGCATGGAGGCCTCCGGCTCCACCTACGTCTGCACGCTCTGCGACTCCACCCGGGCCGAGGCCGCCCACAACATGGTGCTCCACTCCGTCACCCGCAGCCACCAGGAGAACCTGGAGCGCTACGAGACCTGGAGGACCAACCCCTTCTCGGAGTCCGCCGACGAGCTTAGGGACCGGGTGAAGGGGATCTCCGCCAAGCCCTTCCTGGAGACCCACCCCACGCTGGACGCACTGCACTGCGACATCGGCAACGCC
JN230904_Merluccius_merluccius_NCBI	NCAAAAACATCGCCTCTTGT-CCCTCAAAGTATAAGAGGTCCCGCCTGCCCTGTGACT-ATATGTTTAACGG-CCGCGGTATCTTAACCGTGCGAAGGTAGCGTAATCACTTGTCTTTTAAATGAAGACCTGTATGAATGGCATCACGAGGGCTTAACTGTCTCCCCTCTCC-AGTCAATGAAATTGACCTCCCCGTGCAGAGGCGGGGATATCTTTATAAGACGAGAAGACCCTGTGGAGCTTT-AGAC-CTAAAATAAACCACGTTT--AATATACTAAAGTTAATAGCAAAAAC-TTAGTGGAT-ATTTATTAAAGTGTCTTTGGTTGGGGCGACCGCGGAGTAAAACATAACCTCCATGTGGA--TGGGGATA-------------------------------CTATCCCTAAAACTCAGAGCCT--CCACTCCAAGCAACAGAAATTCTGA-CCTA--CT--GATCCGGT-ATAACCGATTAACGAACCCAGTTACCCCAGGGATAACAGCGCAATCCCCTCTCAGAGCTCATATCGACGAGGGGGTTTACGACCTCGATGTTGGATCAGGACATCCTAGTGGTGCAGCCGCTATTGAGGGTTCGTTTGTTCAACGATTAA-AGTCCTACGTGATCTGTACTCCTCAAACTGGGAGGGTACGGGATAATACGGCTAATAATCGTACTAGAGCCCCTCTCCAAAGAAATAATTTACCCATTTATTGTACTGGCCCTCTGAGGCGTCATTATGACCGGCTCCATCTGCTTACGCCAAACAGACTTAAAATCCCTAATTGCCTACTCCTCCGTAAGCCACATAGGCCTTGTAGCTGCCGGCATCCTAATCCAAACACCCTGAGGATTTACAGGCGCCCTAATTTTAATAATCGCCCACGGCCTAGCATCCTCTGCCCTCTTCTGCCTTGCCAACACCAACTACGAACGGACACACAGCCGCACGATGCTCCTAGCCCGAGGCCTTCAAGTTGCACTACCCCTAATAACCAGCTGATGGTTTATTGCCAGCCTGGCAAACCTAGCCCTCCCTCCTCTGCCCAACCTAATAGGAGAACTAATAATTATCATCGCCTTATTTAACTGAACACCCTTTTCCCTCATCCTCACCGGAGCCGGAACCTTTATTACAGCTGCATATTCACTCCACATATTCTTGACAAGCCAACGGGGGCCCCTCCCCCGACACATGCTGGCCCTCCCACCCTCCTACACTCGCGAACACCTATTACTCGCCCTCCACCTGGCTCCCCTCTTGCTACTTATCCTTCAACCTGCCCTTCTCTGAGGCTGGTTTGCCTGTAGGCTTAGTTT-AA-TGAAGACATTAGATTGTGATTCTAAAAATAGAGGTTAAACCCCTCTAACCCACC----------GAGGAAGGCCCG-ATGGCAATGAAGACTGCTAATTA-TCACCCCCTTG-GTTAAACCCCAAGGCTCCCTCGCTGAGGGAGCGTGGGCTGGAAGACAGCGATTGCACTTCAGGCTTCTCTGTCATGATCAAAGAGTCCTGTGATGGCATGGGAGATGTGAGCGAGAAGCATGGCGGCGGGCCACCGGTCCCGGAGAAAGCTGTGCGTTTCTCTTTCACCATTATGTCCATCTCTTTGCACATGGAAGATGGAA---------AGAAGGAGGAGGAGGAGGCGGCGGCGCGGGAGGAGGCCGTGATGATCTTCCAGGAGCCAAAGCCCAACTCTGAACTGTCCTGTAAACCCCTCTGCCTTATGTTTGTAGATGAGTCAGACCACGAGACGCTCACTGCTGTCCTGGGGCCTGTGGCGGCCGAGCGCAGCGCGATGAAGCGCAGCCGACTCATCCTCTCCATCGGTGGGCTCCCGCGGTTCTTCAGCTTCCACTTCAGAGGCTCGGGCTATGATGAGAAGATGGTGCGGGACGTGGAGGGCTTGGAGGCCTCCGGCTCCACTTACGTTTGCACGCTTTGCGATTCCACCCGCGCCGAGGCCTCCCACAACATGGTGCTCCACTCGATCACCCGCAGCCACGAGGAGAACCTGGAGCGCTACGAGATCTGGAGGACCAACCCCTTCTCAGAGTCCGTGGACGCGCTGAGAGACAGGGTGAAGGGGGTCTCCGCCAAACCTTTCCTGGAGACCCAGCCGACGCTGGACGCCCTACACTGCGACATCGGCAACGCC
NC_016870_Seriola_dumerili_NCBI	NCAAAAACATCGCCTCTTGCAAAACTCAAGAATAAGAGGTCCCGCCTGCCCAGTGACACTTTAGTTCAACGG-CCGCGGTATTTTGACCGTGCAAAGGTAGCGTAATCACTTGTCTTTTAAATGGAGACCTGTATGAATGGCACCACGAGGGCTTGACTGTCTCCTCTTTCA-GGTCAATGAAATTGATCTCCCCGTGCAGAAGCGGGGATGAGCCCATAAGACGAGAAGACCCTATGGAGCTTT-AGACACGAAGGCAGACCATGTTA--AGGACCCTTGGAT-AAAAGATTGAAC-TTAGT-GGCCCCCTGTCCTGATGTCTTCGGTTGGGGCGACCATGGGGAAACAAACATCCCCCGTGCGGAA-TGGGAGGACCACCC--------CTTTCTTTCTCTTCCCCCTCCTCCCACAACTAAGAGCTA--CAGCTCTAATTAACAGAATTTCTGA-CCATAAGT--GATCCGGC-AACGCCGATCAGCGGACCAAGTTACCCTAGGGATAACAGCGCAATCCCCTTTTAGAGCCCATATCGACAAGGGGGTTTACGACCTCGATGTTGGATCAGGACATCCTAATGGTGTAGCCGCTATTAAGGGTTCGTTTGTTCAACGATTAA-AGTCCTACGTGATCTGTCCTCCTTAAGCTAGGGGGATATGGGATGATGCGAATAATAATTATGCTGGAGCCCCTAACTGAAAAACTTAGCTACCCCTTCATTATCTTCGCACTCTGAGGCGTTATTATAACGGGCTCAATTTGTTTACGTCAGACAGACTTAAAATCCCTGATTGCTTACTCATCAGTTAGCCACATGGGCCTAGTCGCAGGAGGAATTCTAATCCAAACACCATGAGGCTTTACCGGAGCACTCATCCTTATGATTGCCCACGGCTTGACATCCTCAGCCCTTTTCTGCCTGGCAAACACCAACTATGAGCGAACACACAGCCGGACAATAATCCTAGCACGGGGCCTACAAATAGTCCTCCCGTTAATAGCAACCTGATGATTTATTGCCAGCCTCGCCAACTTGGCCCTCCCACCCCTACCAAACCTGATAGGAGAACTAATAATTATTACCTCCCTATTTAGCTGATCATGATGAACTTTAGCACTCACAGGAGCAGGCACCCTAATCACAGCAGCTTACTCATTATACATGTTCCTAATAACACAACGAGGCCCCCTCCCCCCACATCTCATTGCCCTTGAGCCAACCCACTCTCGAGAACACCTACTTATTCTCCTCCACCTCCTTCCGTTGATGCTACTCACCCTTAAGCCAGAGCTAATCTGGGGCTGGACTGCTTGTAGACATAGTTT-AA-CAAAAACATTAGATTGTGATTCTAAAAATAGGGGTTAAACTCCCCTTGTCCACC----------GAGAGAGGCTCG--CAGCAACGAAAACTGCTAATTT-TCCTGTCCTTG-GTTGGACCCCAGGGCTCACTCGCTGAGAGAGAGCGGGATGGAAGACAGTGCTTGCACCTCAGGCTTTACTGTCATGATCAAGGAATGCTGTGATGGCATGGGCGATGTCAGCGAGAAGCACGGCGGAGGACCAGCCATTCCCGAGAAGGCTGTACGTTTCTCTTTCACTGTTATGTCTGTCTCTGTCC---GGGCAGAGGAGG------------------------------------AGGAGGAGGACGTTACCATCTTCACCGAGCCAAGGCCGAACTCGGAGCTGTCCTGTAAGCCCCTTTGCTTGATGTTTGTGGATGAGTCAGACCACGAGACACTCACAGCCCTCCTGGGGCCTGTAGTTGCAGAGCGTCATGCAATGAAAGAGAGCAGGCTCATCCTCTCCATCGGCGGCCTTCCTCGCTCCTTCCGCTTCCACTTCAGGGGCACGGGATACGATGAGAAGATGGTGCGGGAGATGGAAGGCCTGGAGTCCTCGGGGTCCACGTATGTCTGCACTCTGTGTGACTCCAGCCGGGCGAACGCCTCACAAAACATGGTGCTACACTCCATCACCCGCGGCCATGAAGAGAACCTAGAACGTTATGAAATATGGAGAACCAACCCCTTCTCTGAGTCTGTGGACGAACTGCGAGACAGAGTCAAAGGTGTCTCTGCAAAGCCCTTCATGGAGACCCACCCCACGCTAGATGCGTTGCACTGCGACATTGGCAATGCC
Porogadus_miles_ZMUB_MAR_2661_N_Atlantic_Prm06	NCAAAAACATCGCCTCTTGCAAAAGCAAAGAATAAGAGGTCCCGCCTGCCCTGTGACT-ATAAGTTTAACGG-CCGCGGTATTTTGACCGTGCGAAGGTAGCGCAATCACTTGTCTCTTAAATGGAGACCTGTATGAATGGCACAACGAGGGCTTAACTGTCTCCCCCCTCA-AGTCAATGAAATTGATCTCCCCGTGCAGAAGCGGGGATAAACACATAAGACGAGAAGACCCTATGGAGCTTT-AGACACCAAAGCAGTCCATGTTA--AACACCCCTGATC-ATAGGACCAAAC-TGATT-GGA-ACCTGCCCTACTGTCTTTGGTTGGGGCGACCGCGGGGAAAAATAAAACCCCCATGTGGAA-TGGGAGAAA------------------------------CTCCTCCTAAAACCAAGAGCTA--CAACTCTAAGAATCAGAACTTCTGA-CCATT-AT--GATCCGGC-AAAGCCGATCAACGAACCAAGTTACCCTAGGGATAACAGCGCAATCCCCTTCTAGAGTCCATATCGACAAGGGGGTTTACGACCTCGATGTTGGATCAGGACATCCTAATGGTGCAGCCGCTATTAAGGGTTCGTTTGTTCAACGATTAA-AGTCCTACGTGATCTNTACTCCTCAAGCTTGGGGGCTACGGAATGATGCGAATAATGGTTGTTCTAGAGCCACTAACAAAGGAACTCAGCTACCCATTCATTATTTTCGCACTATGGGGCATCATCATAACTGGCTCAATCTGTCTTCGACAGACCGACCTCAAATCACTAATCGCATACTCATCGGTCAGTCACATGGGGCTCGTCGCAGGGGCAATCCTAATTCAAACACCCTGGGGTTTCACCGGCGCTCTGATTCTAATGATCGCCCATGGCCTGACCTCCTCAGCCCTCTTCTGTCTAGCAAACACAAATTACGAACGGACTCATAGCCGAACCATGGTGCTTGCCCGAGGATTACAAATGGTACTCCCCCTTATGACTACGTGGTGATTCATTGCAAGCCTAGCTAATCTAGCACTCCCCCCTCTTCCAAACCTCATGGGCGAGCTGATGATCATCACATCTTTATTCAACTGATCCAACTGAACTTTGCTGCTTACAGGAACCGGAACTCTGATCACCGCCGGTTACTCGCTGTATATGTTCTTGATGACCCAGCGGGGCCCCCTTCCCGCGCATATTATTGCTCTCGAACCCTCCCACTCCCGAGAACACTTACTAATAGTACTACACCTGCTTCCCCTCGTACTCCTCGTGCTGAAGCCGGAGTTAATCTGAGGCTGAGCCACTTGTAGACATAGTTT-AA-CCAAAACGTTAGATTGTGATTCTAAAAATAGGGGTTAGACACCCCTTGTCCACC----------GAGAGGGGCACG-ACTGCACCGGATTCTGCTAAATT-TCGCCACCTCG-GTTAAACCCCGGGGCCCACTCGCTGAGAGAGTGTGGCGTGGAAGACAGCGCTTGNACCTCAGGCTTCACTGTTATGATCAAGGAATCTTGTGATGGCATGGGCGATGTCAGCGAGAAACATGGCGGAGGACCAGTGGTTCCGGAGAAGGCTGTACGTTTCTCTTTCACTGTTATGTCTGTCTCTGTCC---TGGNAGACGACG------------------------------------AGGTGGAGGCGGTTACCATCTTTACTGAGCCAAAGCCAAACTCTGAATTGTCCTGTAAGCCCCTTTGCCTCATGTTTGTGGACGAGTCAGACCACGAGACGCTCACAGCTGTCCTGAGCCCAATAGTTGCAGAGCGTAATGCTATGAAAGAGAGTAGACTCATCCTATCCATGGGTGGCCTGCTTCGATCATTCCGCTTCCACTTCAGAGGCACAGGATATGATGAGAAGATGGTGCGTGAGATGGAGGGCCTGGAAGCCTCAGGTTCAACCTACGTCTGCACTCTGTGTGACTCCACTAGGGCAGAAGCCTCTCACAACATGGTGCTGCACTCTGTCACCCGCAGTCATGAAGAGAACTTAGAGCGCTATGAGATATGGAGAACCAATCCCTTTTCTGAGTCTGTAGAGGAGCTGCGGGACCGAGTCAAAGGGGTCTCTGCCAAGCCCTTTATGGAGACCCAGCCCACAATGGATGCTTTACACTGTGATATTGGTAATGCC
Ogilbichthys_sp_n_USNM_349073_NW_Atlantic_Prm11	NCAAAAACATCGCCTCTTGCAAAATCAAAGAATAAGAGGTCCCGCCTGCCCTGTGACA-ATCAGTTTAACGG-CCGCGGTATTTTGACCGTGCGAAGGTAGCGCAATCACTTGTCTCTTAAATGGGGACCTGTATGAATGGCACGACGAGGGCTTAACTGTCTCCTTTTCCT-AATCAATGAAATTGATCTCCCCGTGCAGAAGCGGGGATCAGAACATAAGACGAGAAGACCCTATGGAGCTTT-AGACGCTAGGAAGGACCATATCATTAATACCCACAAAC-AAAGGATCAAAC-TAACT-GAC-CCCCTTCCCCATGTCTTTGGTTGGGGCGACCACGGGGAAATGTAAAACCCCCACGAGGAC-CGGGAGCAC------------------------------TACCCCCTAAAACCAAGAGCGA--CAGCTCTAAGTACCAGAACATCTGA-CCTAA-AA--GATCCGGCCTAAGCCGATCAACGAACCGAGTTACCCTAGGGATAACAGCGCAATCCTCTTCTAGAGCCCATATCGACAAGAGGGTTTACGACCTCGATGTTGGATCAGGACATCCTAATGGTGCAGCCGCTATTAAGGGTTCGTTTGTTCAACGATTAA-AGTCCTACGTGATCTNTACTACTAAAACTAGGAGGCTATGGAATAATACGAATCATAATGATACTCGAGCCCCTCTYTAAAGAACTCAGCTATCCATTTATTATCTTCGCCCTATGAGGAGTCGTTATAACAGGCTCAATCTGCCTCCGCCAAACCGACCTCAAGTCCCTCATCGCATACTCCTCTGTAGGCCACATAGGCTTAGTAGCCGCAGCCATTCTCATCCAAACCCCATGAAGCTTCGCCGGAGCCTTAATCCTTATAATCGCCCATGGTCTCACATCATCAGCCTTATTCTGCTTAGCAAATACTAACTATGAACGAACCCATAGCCGTACCATAGTTCTTGCTCGGGGCCTACAAATAGCCCTCCCCCTAATAACCACCTGATGATTCTTCAGTAGCCTGGCTAACCTCGCCCTACCCCCACTCCCTAATCTCATAGGAGAACTAATGATTATCACATCCCTTTTCAACTGGTCCCCTTGATCCCTCCTCCTAACAGGGCTAGGAACCCTCATCACAGCAAGCTACTCCCTATACATGTTTTTGATAACACAACGAGGCCCCCTCCCAAACCACATCATTAACCTAGACCCCTCTCACTCCCGAGAGCATCTCCTCCTGACCCTTCACCTACTCCCCCTTCTCCTCCTTGTCCTCAAACCAGAACTAATCTGAGGCTGAACCTTATGCAGACATAGTTT-AA-CAAAGACATTAGATTGTGATTCTAAAAATAGAGGTTAAAACCCCCTTGTCCGCC----------GAGAGAGGCACG-ACCGCAACGAATACTGCTAATTT-TCGCCACCCCG-GTTAAAATCCGGGGCTCACTCGTTGAGAGAGTGTGGNTTGGAAGACAGCGCTTGCACCTCAGGCTTCAGTGTCATGATCAAGGAATCTTGTGATGGCATGGGTGACGTCAGCGAGAAGCATGGCGGAGGACCAGTGGTTCCCGAGAAGGCTGTGCGTTTCTCTTTCACTATTATGTCTGTCTCTGTCC---TGGCTGATGGCG------------------------------------AGGAGGAGGCGGTTACCATCTTTACGGAGCCAAAGCCAAACTCAGAACTGTCCTGTAAACCTCTTTGCCTCATGTTTGTGGATGAGTCAGACCACGAGACACTCACAGCTATCCTGAGCCCTATAGTTGCAGAGCGTAATGGAATGAAAGAGAGTAGACTCATTCTTTCCATTGGTGGCCTGCCTCGCTCCTTCCGCTTCCACTTCAGAGGAACAGGTTATGATGAAAAGATGGTGCGTGAGTTGGAGGGCCTGGAGGCCTCGGGCTCCACCTATATCTGCACTCTGTGTGACTCCAGTCGGGCAGAGGCCTCGCACAACATGGTGCTGCATTCCATCACCCGAAGTCATGAAGAGAACCTAGAACGTTACGAAATATGGAGAACCAATCCCTTTTCTGAGTCTGTAGAGGAGCTGCGAGACAGAGTCAAAGGGGTATCTGCCAAGCCCTTTATGGAGACCCAGCCAACACTGGATGCTTTGCACTGTGACATTGGTAATGCC
Holcomycteronus_brucei_ZMUC_P771528_S_Indian_Ocean_Prm116	NCAAAAACATCGCCTCTTGC-AAAGTAAAGAATAAGAGGTCCCGCCTGCCCTGTGACT-ATAAGTTTAACGG-CCGCGGTATTTTGACCGTGCGAAGGTAGCGCAATCACTTGTCTCTTAAATGGAGACCTGTATGAATGGCAAGACGAGGGCTTGACTGTCTCCCCCCTCA-GGTCAGTGAAATTGATCTCCCCGTGCAGAAGCGGGGATGAACACATAAGACGAGAAGACCCTATGGAGCTTT-AGACACTAAAGCAGCCCATGTTA--AGTACCCCTAGTT-ACAGGACTAAAC-TAATT-GGA-ACCTGCCCTACTGTCTTCGGTTGGGGCGACCGCGGGGAAAAACAAAACCCCCACGTGGAA-TGGGAGAAA------------------------------CCCCTCCTATAACCGAGAGCCA--CGGCTCTAAGAATCAGAACTTCTGA-CCATC-AT--GATCCGGC-AAAGCCGATCAACGAACCAAGTTACCCTAGGGATAACAGCGCAATCCCCTTCTAGAGTCCATATCGACAAGGGGGTTTACGACCTCGATGTTGGATCAGGACATCCTAATGGTGCAGCCGCTATTAAGGGTTCGTTTGTTCAACGATTAA-AGTCCTACGTGATCTNTCCTCCTAAAACTAGGGGGTTACGGGATGATGCGAATGATAATCGTTCTCGAGCCCCTTACAAAAGAACTAAGCTATCCATTCATTGTATTCGCATTATGAGGAGTGATTATAACTGGCTCAATTTGCCTTCGACAAACAGACCTAAAGTCACTAATCGCTTACTCTTCTGTCAGCCACATAGGACTTGTAGCGGGAGGCATCCTCATTCAAACACCCTGGGGATTTACGGGCGCTCTCATTCTAATGATCGCTCACGGACTAACATCCTCGGCCCTGTTCTGCCTAGCAAACACCAGCTACGAACGGACCCACAGCCGAACCATAATCCTAGCCCGGGGGTTGCAAATGCTATTACCCCTCATGGCCACGTGATGATTTATCGCAAGCCTAGCTAACCTCGCCCTCCCCCCACTACCAAACCTCATGGGCGAACTGATAATTATTACCTCCCTATTTAACTGGTCCCATTGGACCCTGGTTCTTACGGGGGCAGGAACACTCATTACAGCCGGATACTCACTATATATATTCCTGATAACCCAACGAGGCCCCCTTCCCGCCCACATCATTGCTCTTGAACCATCACACTCCCGGGAACACCTATTGATCACATTACACCTACTCCCTCTGGTACTACTAGTCCTGAAGCCCGAACTAATCTGAGGCTGAACCACTTGTAGATATAGTTT-AG-CGAAAACATTAGATTGTGATTCTAAAAATAGGGGTTAAAACCCCCTTATCCACC----------GAGAGGGGCACG-ACTGCACCGAATACTGCTAATTT-TCGCCACCTTG-GTTAAACCCCAAGGCCCACTCGCNGANAGAGTGNGGNGTGGAAGACAGCGCTTGCACCTCAGGCTTCACTGTTATGATCAAGGAATCTTGTGATGGCATGGGCGATGTCAGCGAGAAACATGGCGGAGGACCGTTGGTTCCGGAGAAGGCTGTTCGTTTCTCTTTCACTGTTATGTCNGTCTCTGNCC---TGCCAGACAGCG------------------------------------AGGTGGAGGCGGTTACCATCTTTACTGAGCCGAAGCCAAACTCTGAATTGTCCTGTAAGCCCCTTTGCCTCACGTTTGTGGATGAGTCANACCACNAGAGGCTCACAGCTGTCCTGAGCCCTATANTTGCAGAGCGTAATGCTATGAAAGANAGTANACTCATCCTATCCATGGGTGGCCTGCTTCNAGCCTTCCGCTTCCACTTCANAGGCACANGATATGATGANAANATGGNACNTGANATGGAGGGCCTGGAGGCCTCANGTTCAACCTNCGTCTGCACTCTGTGTGACTCCACTCGAGCAGAAGCTTCTCACAACATGGTGCTGCACTCTGTCACCCGCAGTCATGAAGAGAACTTAGAGCGCTATGAAATATGGAGAACCAATCCCTTTTNTGAGTCTGTAGAGGAGNTGCGGGACCGAGTCAAAGGGGTNTCAGCCAAGCCATTTATGGAGACCCAGCCCACACTGGATGCTTTACACTGTGATATTGGTAATGCC
Dinematichthys_iluocoeteoides_USNM_334123_SE_Pacific_Prm12	NCAAAAACATCGCCTCTTGCAAAATCAAAGAATAAGAGGTCCCGCCTGCCCTGTGACA-ATCAGTTTAACGG-CCGCGGTATTTTGACCGTGCGAAGGTAGCGCAATCACTTGTCTCTTAAATGGGGACCTGTATGAATGGCACAACGAGGGCTTAACTGTCTCCTTTTCCT-ATTCAATGAAATTGATCCCCCCGTGCGGAAGCGGGGATTAAAACATAAGACGAGAAGACCCTATGGAGCTTT-AGACGCCAGGAAAGACCATGTTA--AACACCCATAAAT-AAAGAACTAAAC-TAAAT-AAC-CCCTTTCCCCATGTCTTTGGTTGGGGCGACCACGGGGAAATACAAAACCCCCACGAGGAC-CGGGGACAC------------------------------CCACCCCTAAAACTAAGAGCGA--CAGCCCTAAGTATCAGAACATCTGA-CCAGA-AA--GATCCGGCACAAGCCGATCAACGGACCGAGTTACCCTAGGGATAACAGCGCAATCCCCTTCTAGAGCCCACATCGACAAGGGGGTTTACGACCTCGATGTTGGATCAGGACATCCTAATGGTGCAGCCGCTATTAAGGGTTCGTTTGTTCAACGATTAA-AGTCCTACGTGATCTNTACTACTAAAACTGGGAGGCTACGGAATGATACGAATAATAATCATACTTGAACCCCTCACTAAAGAACTCAGCTACCCCTTCATTGTTTTTGCCCTATGAGGAGTCGTCATAACGGGCTCAATCTGCCTCCGCCAAACCGACCTCAAATCCCTCATTGCATACTCCTCTGTAGGCCATATAGGCTTAGTAGCCGGAGCCATCCTCATCCAAACCCCCTGAAGCTTTACTGGGGCCCTAATCCTCATAATTGCCCACGGCCTCACATCCTCAGCCTTGTTCTGCTTAGCTAACACTAACTACGAGCGAACCCACAGCCGCACTATAGTCCTTGCTCGAGGCTTACAAATAATCCTTCCTTTAATAGCTACCTGATGATTCGTTAGTAACCTGGCCAACCTTGCCCTACCCCCTCTCCCAAATCTCATAGGGGAATTAATAATTATTTCATCCCTCTTCAACTGGTCCCCTTGAACCCTCCTCCTCACCGGAGTAGGAACCCTTATCACAGCAAGCTACTCACTATATATATTCCTAATAACACAACGAGGACCTCTCCCCAACCACATCATCAGCCTAGACCCCTCCCACTCCCGAGAACATCTCCTCCTCACACTACACTTACTTCCCCTACTCCTCCTCATCCTTAAGCCAGACTTAATCTGAGGCTGAGCCTTGTGCAGACATAGTTT-AG-CAAAAACGTTAGATTGTGATTCTAAAAACAGGGGTTAAACCCCCCTTGTCCGCC----------GAGAGAGGCACG-ACCGCAACGAATACTGCTAATTT-TCGCCACCCCA-GTTTAAGTCCGGGGCTCACTCGTTGAGAGAGTGTGGGTTGGAAGACAGCGCTTGCACCTCAGGCTTCAGTGTCATGATCAAGGAATCTTGTGATGGCATGGGTGACGTCAGCGAGAAGCATGGCGGAGGACCAGTGGTTCCCGAGAAGGCNGTGCGTTTCTCTTTCACTNTTATGTCTGTCTCTGTCC---TGGCTGATGGCG------------------------------------AGGAGGAGGCGGTTACCATCTTTACGGAGCCAAAGCCAAACTCAGAACTGTCCTGTAAACCTCTTTGCCTCATGTTTGTGGATGAGTCAGACCACGAGACACTCACAGCTATCCTGAGCCCTATAGTTGCAGAGCGTAATGGAATGAAAGAGAGCAGACTCATCCTTTCCATGGGTGGCCTGCCTCGCTCCTTCCGCTTCCACTTCAGAGGAACAGGTTATGATGAAAAGATGGTGCGTGAGTTGGAGGGCCTGGAGGCCTCAGGCTCCACCTATATCTGCACTCTGTGTGACTCCAGCCGGGCAGAGGCCTCACACAACATGGTGTTACACTCCATCACCCGAAGTCATGAAGAGAACCTAGAACGTTACGAAATATGGAGAACCAATCCCTTTTCTGAGTCTGTAGACGAGCTGCGAGACAGAGTCAAAGGGGTCTCTGNCAAGCCATTTATGGAGACCCAGCCAACACTGGATGCTTTGCACTGTGACATTGGTAATGCC
Apagesoma_australis_ZMUC_P771525_S_Indian_Ocean_Prm120	NCAAAAACATCGCCTCTTGCAAAGTTAAAGAATAAGAGGTCCCGCCTGCCCTGTGACT-ATAAGTTTAACGG-CCGCGGTATTTTGACCGTGCGAAGGTAGCGCAATCACTTGTCTCTTAAATGGAGACCTGTATGAATGGCACGACGAGGGCTTAACTGTCTCCCTCCTCA-AGTCAGTGAAATTGATCTCCCCGTGCAGAAGCGGGGATACCCACATAAGACGAGAAGACCCTATGGAGCTTT-AGACACTAAAGCAGCCCATGTTA--AATACCCCTGATT-ATAGGACTAAAC-TAATT-GGA-ACCTGCCCTACTGTCTTTGGTTGGGGCGACCGCGGGGAAAAACAAAACCCCCACGTGGAA-TGGGAGGAA------------------------------CCCCTCCTAAAACCAAGAGCCA--CGGCTCTAAGAATCAGAACTTCTGA-CCATA-AT--GATCCGGC-AAAGCCGATCAACGAACCAAGTTACCCTAGGGATAACAGCGCAATCCCCTTCTAGAGTCCATATCGACAAGGGGGTTTACGACCTCGATGTTGGATCAGGACATCCTAATGGTGCAGCCGCTATTAAGGGTTCGTTTGTTCAACGATTAA-AGTCCTACGTGATCTNTCCTCCTGAAACTAGGGGGGTACGGTATGATACGAATAATAATCGTCCTCGAACCACTCACCAAGGAATTAAGCTACCCTTTCATCATCTTCGCGTTATGGGGGGTCATCATAACCGGCTCTATCTGTCTTCGACAGACCGACCTTAAGTCATTGATTGCATACTCATCCGTGAGCCACATAGGTCTTGTAGCAGGAGGAATCCTCATCCAAACCCCCTGAGGGTTTACCGGCGCCCTTATTCTAATGATTGCTCACGGATTAACCTCATCAGCCCTCTTCTGCCTGGCAAACACCAATTACGAACGAACTCATAGCCGGACAATAATCCTTGCCCGAGGCCTACAAATAGTGCTCCCCCTCATGGCCACATGATGGTTTATTGCCAGCCTAGCCAACCTGGCACTGCCACCCCTGCCCAATCTCATAGGAGAGCTAATGATTATTACTTCACTATTTAACTGGTCAAACTGAACTCTGCTCCTAACAGGAGCGGGGACCCTTATTACGGCGGGGTACTCCCTGTACATGTTCCTGATAACCCAGCGCGGCCCCCTACCTGCCCACATCATTGCCCTAGAACCCTCCCACTCCCGAGAACATCTCTTGATTACACTACATCTACTTCCTCTCATCCTTTTGATTCTGAAACCGGAACTAATCTGAGGTTGAACCGCTTGTAGACATAGTTT-AA-CAAAAACATTAGATTGTGATTCTAAAAATAGGGGTTAAAGCCCCCTTGTCCACC----------GAGAGGGGCACG-ATTGCACCGGGGACTGCTAATCT-CCGCCACTTTG-GTTAAACTCCAGGGCCCACTCGCTGAGAGAGTGTGGCGTGGAAGACAGCGCTTGCACCTCAGGCTTTACTGTTATGATCAAGGAATCTTGTGATGGCATGGGCGATGTCAGCGAGAAACATGGCGGAGGACCAGTGGTTCCTGAGAAGGCTGTACGTTTCTCTTTCACTGTTATGTCTGTCTCTGTCC---TGGCTGACAGCG------------------------------------AGGTGGAGGCGGTTACCATCTTTACTGAGCCGAAGCCAAACTCTGAATTGTCCTGTAAGCCCCTTTGCCTCACATTTGTGGATGAGTCAGACCACGAGACACTCACAGCTGTCCTGAGCCCTGTAGTTGCAGAGCGTAATGCTATGAAAGAGAGTAGACTCATCCTATCCATGGGTGGCCTGCTTCGATCCTTCCGCTTCCACTTCAGAGGCACAGGATATGATGAGAAGATGGTGCGTGAGATGGAGGGCCTGGAGGCCTCAGGTTCAACCTACATCTGCACTCTGTGTGACTCCACGCGGGCAGAGGCCTCTCACAACATGGTGCTGCACTCTGTCACCCGCAGTCATGAAGAGAACTTAGAGCGCTATGAAATATGGAGAACCAATCCCTTTTCTGAGTCTGTAGAGGAGCTGCGGGACCGAGTCAAAGGGGTCTCAGCCAAGCCATTTATGGAGACCCAGCCCACAATGGATGCTTTACACTGTGATATTGGTAATGCC
Diplacanthopoma_brachysoma_MCZ155341_NW_Atlantic_Prm13	NCAAAAACATCGCCTCTTGCAAAACTAAAGAATAAGAGGTCCCGCCTGCCCTGTGACA-ATATGTTTAACGG-CCGCGGTATTTTGACCGTGCGAAGGTAGCGCAATCACTTGTCTCTTAAATGGAGACCTGTATGAATGGCATAACGAGGGCTTAACTGTCTCCTTTTCCC-AGTCAATGAAATTGATCTTCCCGTGCAGAAGCGGGAATTAAAACATAAGACGAGAAGACCCTATGGAGCTTT-AGATACTAAGATAGATCATGTTA--AACAACCCTGAC--AAAGGCACGAAC-TAAAT-GGT-CCCTATCCTAATATCTTCGGTTGGGGCGACCGCGGGGCAACACAAAACCCCCATGTGGAA-TGGAAGTAC------------------------------CACCTCCCAAAACCAAGAGCCA--CAGCTCTAAGCAACAGAACATCTGA-CCAGC-AA--GATCCGGC-AAAGCCGATCAACGAACCAAGTTACCCTAGGGATAACAGCGCAATCCCCTTCTAGAGCCCATATCGACAAGAGGGTTTACGACCTCGATGTTGGATCAGGACATCCTAACGGTGCAGCCGCTATTAAGGGTTCGTTTGTTCAACGATTAA-AGTCCTACGTGATCTNTACTTTTAAAACTGGGGGGCTACGGGATAATACGAATAATAGTTATACTAGAGCCCCTTACAAAAGAACTAAGCTACCCCTTTATTATCTTTGCCCTCTGAGGCGTCATCATAACAGGGTCTATTTGTCTACGCCAAACGGACCTCAAATCACTCATCGCCTACTCCTCAGTCAGCCACATAGGCCTGGTTGCAGGCGCCATTCTCATCCAAACACCCTGAGGCTTTACAGGAGCACTAATCCTTATAATTGCCCACGGCCTAACCTCCTCCGCCCTCTTCTGCCTGGCAAACACAAACTACGAGCGAACCCACAGTCGAACCATAATCCTCGCCCGAGGACTACAAATAGTTCTTCCCCTTATGGCCACCTGATGATTTATCAGCTCCCTTGCCAACCTCGCCCTCCCCCCACTCCCAAACCTCATGGGAGAACTAATGATCATTACCTCCCTCTTCAACTGGTCCCCCTGAACACTGATCCTAACAGGAACAGGCACACTTATTACAGCAAGCTATTCCCTCTACATATTCTTAATAACACAACGCGGCCCTCTCCCCAACCACATCACCGCCCTAGCCCCCACCCACACCCGGGAGCACCTCCTCCTGGCCCTCCACCTCCTCCCGCTCCTCCTACTAATTCTCAAACCCGAACTAGTATGAGGCTGAACCGCATGCAGATATAGTTT-AA-TAAAAACGTTAGATTGTGATTCTAAAAACAGAGGTTAAAGCCCCCTTATCCGCC----------GAGAGAGGCAAG-ACCGCAACGAATACTGCTAATTT-TCGCCACCCCA-GTTAAAACCCGGGGCTCACTCGTTGAGAGAGTGTGGGGTGNAAGACAGCACTTGCACCTCAGGCTTCAGTGTTATGATCAAGGAATCTTGTGATGGCATGGGCGATGTCAGCGAGAAGCATGGCGGAGGACCACCGGTTCCCGAGAAGGCTGTACGTTTCTCTTTCACTATCATGTCCATTTCTGTCC---TGGCAGACGGCG------------------------------------AGGAGGAGGCGGTTACCATCTTTACAGAGCCAAAGCCAAACTCAGAGCTGTCCTGTAAACCCCTTTGCCTCACATTTGTGGATGAGTCAGACCATGAGACACTCACAGCCGTCCTGGGCCCCGTAGTTGCAGAGCGTGATGCAATGAAAGAGAGTAGACTCATTCTTTCCATGGGTGGCCTGCCTCGCTCCTTCCGCTTCCACTTCAGAGGCACAGGTTATGATGAGAAGATGGTGCGTGAGATGGAGGGCCTAGAGGCCTCAGGTTCCACCTATATCTGCACTCTGTGTGACTCCAGTCGGGCAGAGGCTTCGCGCAACATGGTGCTGCACTCCGTCACCCGTAGCCACGAAGAGAA-CTAGAGCGTTACGAAATATGGCGAAGCAATCCCTTTTCTGAGTCTGTAGAGGAGTTGCGGGACCGAGTCAAAGGGGTTTCTNCCAAGCCCTTTATGGAGACCCAGCCAACAATGGATGCTTTGCACTGTGACATTGGTAATGCC
Dicrolene_intronigra_MCZ158834_NW_Atlantic_Prm14	NCAAAAACATCGCCTCTTGCAAAAACGAAGAATAAGAGGTCCCGCCTGCCCTGTGACT-ATAAGTTTAACGG-CCGCGGTATTTTGACCGTGCGAAGGTAGCGCAATCACTTGTCTCTTAAATGGAGACCTGTATGAATGGCACGACGAGGGCTTGACTGTCTCCCCTTTCA-GGTCAGTGAAATTGATCTCCCCGTGCAGAAGCGGGGATGAATACATAAGACGAGAAGACCCTATGGAGCTTT-AGACACTAAAGCAGCCCATGTTA--AACAAACCCAATC-ACCGGATTAAAC-TAATT-GGA-ACCTGCCCTACTGTCTTTGGTTGGGGCGACCACGGGGAAAAACAAAACCCCCACGCGGAA-CGGGAGGAA------------------------------ACCCTCCTAAAGCTAAGAGTTA--CAACTCTAAGAATCAGAACTTCTGA-CCATT-AT--GATCCGGC-AAAGCCGATCAACGAACCGAGTTACCCTAGGGATAACAGCGCAATCCCCTTTTAGAGTCCATATCGACAAGGGGGTTTACGACCTCGATGTTGGATCAGGACATCCTAATGGTGCAGCCGCTATTAAGGGTTCGTTTGTTCAACGATTAA-AGTCCTACGTGATCTNTCTTACTGAAACTAGGGGGCTACGGCATAATGCGAATAATGGTAGTTCTCGAACCACTAACCAAGGAGCTAAGCTACCCATTCATTATCTTTGCCTTGTGAGGAGTTATCATAACCGGCTCTATTTGCCTCCGGCAAACTGACCTCAAATCACTAATCGCATATTCGTCCGTAGGACACATGGGACTTGTAGCAGGCGGGATTCTAATCCAGACCCCATGAGGATTCACCGGAGCACTAATCCTCATAATCGCCCACGGCCTGACATCCTCAGCCTTATTCTGCCTAGCCAACACCAACTACGAACGAACCCACAGCCGTACAATAATTCTCGCACGAGGCCTACAAGTACTACTTCCCCTTATGGCAACATGATGATTTATTGCAAGCCTGGCCAACCTGGCCCTACCCCCTCTTCCCAACCTCATGGGCGAACTAATAATCATCACCTCCCTATTTAACTGATCAAACTGAACCCTGCTCCTGACAGGAGTCGGGACTCTTATTACAGCAGGATACTCGTTATACATGTTCCTAACGACCCAACGAGGGCCCCTACCCGCACACATCATCGCTCTCGAACCCTCACACTCCCGAGAACACCTTTTAATTGCCCTCCATCTGCTCCCCTTAGTTCTTCTTGTATTAAAACCAGAGCTGATCTGAGGATGAACCGCTTGTAGATATAGTTT-AA-CAAAAATACTAGATTGTGATTCTAAAGATAGGGGTTAAAATCCCCTTATTCACC----------GAGAGGGGCACG-ACCGCACCGAACTCTGCTAATTT-TCGCCACCTTG-GTTAAACCCCAAGGCCCACTCGNNNNNGNAGNGNGGNGTGGAAGACAGCGCTTGCACCTCAGGTTTCATTGTTATGATTAAGGAATCTTGTGATGGCATGGGCGATGTCAGCGAGAAACATGGCGGGGGACCGGTGGTTCCGGAGAAGGCTGTACGTTTCTCTTTCACAGTTATGTCTGTCTCTGTCC---TGGCAGACAGTG------------------------------------AGATGGAGGCAGTCACCATCTTTACCGAGCCAAAGCCAAACTCTGAGTTGTCCTGTAAGCCCCTTTGCCTCACGTTTGTGGATGAGTCAGACCACGAGATGCTCACAGCTGTCCTGAGCCCTGTAGTTGCAGAGCGTAATGCTATGAAAGAGAGTAGACTCATCCTATCCATGGGTGGCCTGCTTCGATCCTTCCGCTTCCACTTCAGAGGCACAGGATATGATGAGAAGATGGTGCGTGAGATGGAGGGCCTGGAAGCCTCAGGTTCAACCTACGTCTGCACTCTGTGTGACTCCACTCGGGCAGAAGCCTCTCACAACATGGTGCTGCACTCTATCACCCGCAGTCATGAAGAGAACTTAGAGCGCTATGAAATATGGAGAACGAATCCCTTTTCTGAGTCTGTAGAGGAGCTGCGGGACCGAGTCAAAGGGGTCTCTGCCAAGCCCTTTATGGAGACCCAGCCCACACTGGATGCTTTACACTGTGACATTGGTAATGCC
Diancistrus_tongaensis_USNM_374200_SE_Pacific_Prm16	NCAAAAACATCGCCTCTTGCAAAATCAAAAAATAAGAGGTCCCGCCTGCCCTGTGACA-ATTAGTTTAACGG-CCGCGGTATTTTGACCGTGCGAAGGTAGCGCAATCACTTGTCTCTTAAATGGGGACCTGTATGAATGGCATAACGAGGGCTTAACTGTCTCCTTTTCCT-ATTCAATGAAATTGATCTCCCCGTGCAGAAGCGGGGATTAAAACATAAGACGAGAAGACCCTATGGAGCTTT-AGACGCCAGGAAAGACCATGTTA--AACACCCACGAAT-AAAGAACTAAAC-TAAAT-GGC-CCCTTTCCCCATGTCTTTGGTTGGGGCGACCACGGGGAAATACAAAACCCCCACGAGGAT-CGGGGACAC------------------------------CCACTCCTAAAACCAAGAGCGA--CAGCTCTAAGTATCAGAATATCTGA-CCAGA-AA--GATCCGGCAAAAGCCGATCAACGAACCGAGTTACCCTAGGGATAACAGCGCAATCCCCTTCTAGAGCCCACATCGACAAGGGGGTTTACGACCTCGATGTTGGATCAGGACATCCTAATGGTGTAGCCGCTATTAAGGGTTCGTTTGTTCAACGATTAA-AGTCCTACGTGATCTNCACTACTAAAGCTAGGGGGCTACGGAATAATACGAATAATAACTATACTTGAACCCCTCACCAAAGAACTCAGCTACCCTTTTATTATTCTTGCCCTATGAGGTGTCATCATGACGGGCTCAATCTGCCTCCGTCAAACCGACCTCAAGTCGCTTATCGCATATTCCTCTGTAGGCCACATAGGCTTAGTAGCCGGAGCCATCCTCATTCAGACCCCATGAAGTTTCACCGGAGCTCTAATTCTTATAATCGCCCACGGCCTCACATCATCAGCTTTATTCTGCTTAGCAAACACTAATTACGAACGAACCCATAGCCGCACTATAGTCCTTGCTCGAGGACTACAAATAATCCTTCCCTTAATGGCCACTTGATGATTTATCAGCAACCTAGCCAACCTTGCCCTGCCTCCCCTCCCCAACCTCATAGGAGAATTAATAATTATTTCATCCCTTTTTAATTGATCCCCTTGAACCCTTCTCCTGACAGGACTAGGAACCCTCATCACAGCAAGCTACTCTCTGTACATGTTTCTAATAACACAACGAGGCCCCCTCCCCAACCACATTATTAACCTGGACCCCTCCCACTCCCGAGAACATCTTCTTCTCACCCTACACTTACTCCCTCTCCTCCTCCTCATCCTCAAGCCAGAATTAATCTGAGGCTGGACCTTGTGCAGATATAGTTT-AA-CAAAAACATTAGATTGTGATTCTAAAAACAGAGGTTAAAACCCCCTTATCCGCC----------GAGAGAGGCACG-ACCGCAACGAATACTGCTAATTT-TCGCCACCCTG-GTTAAAGTCCGGGGCTCACTCGTTGANAGAGTGTGGGTTGGAAGACAGCGCTTGCACCTCAGGCTTCAGTGTCATGATCAAGGAATCTTGTGATGGCATGGGTGACGTCAGCGAGAANCATGGTGGAGGACCAGTGGTTCCCGAGAAGGCTGTGCGTTTCTCTTTCACTATTATGTCNGTCTCTATCC---TGGCTGACGGCG------------------------------------AGGAGGAGGCGGTTACCATCTTTACGGAGCCAAAGCCAAACTCAGAACTGTCCTGTAAACCTCTTTGCCTCATGTTTGTGGATGAGTCAGACCACGAGACACTCACAGCNATCCTGAGCCCTATAGTTGCAGAGCGTAATGGAATGAAAGAGAGTAGACTCATCCTTTCCATGGGTGGCCTGCCTCGCTCCTTCCGCTTCCACTTCAGAGGAACAGGTTATGATGAAAAGATGGTGCGTGAGTTGGAGGGCCTGGAGGCCTCAGGCTCCACCTATATCTGCACTCTGTGTGACTCCAGTCGGGCAGAGGCCTCGCACAACATGGTGCTGCACTCCATCACCCGAAGTCATGAAGAGAACCTAGAACGTTACGAAATATGGAGAACCAATCCCTTTTCTGAGTCTGTAGAGGAGCTGCGAGACAGAGTCAAAGGGGTCTCTGCCAAGCCCTTTATGGAGACCCAGCCAACTCTGGATGCTTTGCACTGTGACATTGGTAATGCC
Bidenichthys_capensis_SAIAB_uncat_not_seen_SE_Indian_Ocean_Prm18	NCAAAAACATCGCCTCTTGATAAACCTACAAATAAGAGGTCCCGCCTGCCCTGTGACA-GTTCGTTTAACGG-CCGCGGTATTTTGACCGTGCAAAGGTAGCGCAATCACTTGTCTCTTAAATGGAGACCTGTATGAATGGCACAACGAGGGCTTAACTGTCTCCTTTCCCC-AGTCAATGAAATTGATCTCCCCGTGCAGAAGCGGGCATACCAACATAAGACGAGAAGACCCTGTGGAGCTTT-AGATACCAAGACAGATCATGTTA--AATTATACTAAT--AAAAGAATAAAC-TAAAT-GAA-AACCGTCCTATTATCTTCGGTTGGGGCGACCGCGGGGTAACACAAAACCCCCATGTGGAA-TAGTGATAA------------------------------TTTTTACCAAAACCAAGAGTTA--CAACTCTAAGTAACAGAACATCTGA-CCATT-AA--GACCCGGCTGTAGCCGATCAACGAACCAAGTTACCCCAGGGATAACAGCGCAATCCCCTTCTAGAGCCCATATCGACAAGGGGGTTTACGACCTCGATGTTGGATCAGGACATCCTAATGGTGTAGCCGCTATTAAGGGTTCGTTTGTTCAACGATTAA-AGTCCTACGTGATCTNTACTCCTAAAACTAGGGGGATACGGAATAATACGCATGATTGTAATGCTCGAACCACTTACAAAAGAATTAAGTTATCCCTTTATTATTCTCGCCCTATGGGGCGTTATTATAACCAGCTCCATTTGCCTACGCCAAACAGATCTCAAATCACTTATTGCCTACTCCTCAGTCAGCCACATAGGCCTGGTCGCCAGCGCCATTCTTATCCAAACACCCTGAGGCTTTACTGGTGCCCTAATTCTTATAATCGCCCACGGACTAACTTCATCAGCCCTATTTTGCCTAGCAAATACAAATTATGAGCGAATCCATAGCCGAACTATAATTCTCGTCCGCGGCCTACAAATAGCACTCCCCCTCATAGCCACCTGATGATTTATTAACTCTCTAGCAAATCTAGCACTCCCCCCCTTACCCAACCTTATAGGTGAATTAGTAATTATTACAGCCCTTTTCAACTGATCCCCCTGATCACTGACTTTAACAGGAACAGGCACACTTCTTACAGCAAGTTACTCCCTTTATATGTTCTTAACAACACAACGGGGGCCCCTCCCCAAGCACATTATTGCCCTCGACCCCACATATTCTCGAGAACACCTACTACTAGCTCTACACCTCTTACCCCTTCTCCTACTTATCCTCAAACCCGAACTAGTAACTGGCTGGGCCACATGCAAATATAGTAT-AA-TAAAAACGTTAGATTGTGATTCTAAAAATAGAGGTTAAACCCCTCTTGTTCGCC----------GAGAGAGGCCTG-ACCGCAACGAATACTGCTAATTT-TCGCCACCACA-GTTTAAACCTGGGGCTCACTCGTTGAGAGAGTGTAGGGTGGAAGACAGCATTTGCACCTCAGGCTTCAGTGTTCTGATCAAGGAATCTTGTGATGGCATGGGNGATGTCAGCGAGAAGCATGGCGGAGGACCACCGGTTCCCGAGAAGGCTGTACGTTTCTCTTTCACTATTATGTCTGTCTCTGTCC---TGGCAGAGGGCG------------------------------------AGGAGGAGGCGGTTACCATCTTTACAGAGTCAAAGCCAAACTCAGAGCTGTCCTGTAAACCCCTTTGCCTCACGTTTGTGGATGAGTCAGACCACGAGACACTCACAGCCGTCCTGGGCCCCATAGTTGCAGAGCGTAATGCAATGAAAGAGAGTAGACTCATTCTTTCCATGGGTGGCCTGCCTCGCTCCTTCCGCTTCCACTTCAGAGGCACAGGTTATGATGAGAAGATGGTGCGTGAGATGGAGGGCCTAGAGGCCTCAGGCTCCACCTATATCTGCACTCTGTGTGACTCCAGTCGGGCAGAGGCTTCGCACAACATGGTGCTGCACTCCATCACCCGTAGCCACGAAGAGAACCTAGAGCGTTACGAAATGTGGAGAACCAATCCCTTTTCTGAGTCTGCAGAGGAGCTGCGGGACCGAGTCAAAGGGGTCTCTGNCAAGCCCTTTATGGAGACCCAGCCAACACTAGATGCTTTGCACTGTGACATTGGTAATGCC
Ventichthys_biospeedoi_MNHN_2004_2038_PT_SE_Pacific_Prm19	NCAAAAACATCGCCTCTTGCAAAAACAAAGAATAAGAGGTCCCGCCTGCCCTGTGACT-ATAAGTTTAACGG-CCGCGGTATTTTGACCGTGCGAAGGTAGCGCAATCACTTGTCTCTTAAATGGAGACCTGTATGAATGGCACGACGAGGGCTTGACTGTCTCCCCCCTCA-AGTCAATGAAATTGATCTCCCCGTGCAGAAGCGGGGATAAGTACATAAGACGAGAAGACCCTATGGAGCTTT-AGACACCAAAGCAGCCCATGTTA--AGTACCCCTGACT-ATAGGACTAAAC-TGATT-GGA-CTCTGCCCTACTGTCTTTGGTTGGGGCGACCGCGGGGAAAAATAAAACCCCCACGTGGAA-TGGGAGAAA------------------------------CCTCTCCTAAAACCAAGAGCCA--CACCTCTAAGAATCAGAATTTCTGA-CCATT-AT--GATCCGGC-AAGACCGATCAACGAACCGAGTTACCCTAGGGATAACAGCGCAATCCCCTTCTAGAGTCCATATCGACAAGGGGGTTTACGACCTCGATGTTGGATCAGGACATCCTAATGGTGCAGCCGCTATTAAGGGTTCGTTTGTTCAACGATTAA-AGTCCTACGTGATCTNTCCTCCTGAAGCTTGGGGGCTACGGAATGATACGAATAATAACTATCCTCGAACCACTCACCAAAGAATTAAGCTACCCCTTCATCGTCTTCGCCTTGTGAGGGGTGATTATAACCGGCTCAATCTGCCTGCGACAAACTGACCTCAAATCACTAATCGCCTACTCTTCCGTGAGCCACATGGGACTTGTAGCAGGGGCTATCCTTATTCAAACCCCTTGGGGGTTCACCGGAGCCCTAATTCTAATGATCGCCCACGGCCTAACATCCTCAGCCCTATTCTGCCTAGCAAACACCAACTACGAACGGACGCACAGTCGAACAATAATCCTCGCCCGCGGCTTACAAGCTTTACTCCCTCTCATAGCCACATGATGGTTTATTACAAGCCTGGCCAACCTAGCCTTACCACCCCTACCGAACCTCATGGGCGAGCTAATGATCATTACCTCCCTATTTAACTGGTCCAACTGAACTCTACTCCTGACGGGGGCAGGGACTTTAATCACCGCAGGATATTCACTGTACATATTCTTGATAACCCAACGTGGCTCCCTACCAGCTCATATCATCGCTCTAGAACCATCACACTCCCGAGAACATCTTTTAATCACGTTACACCTCCTCCCCCTGCTACTTCTAATTCTAAAGCCCGAACTAATCTGAGGCTGGGCCACTTGTAGATATAGTTT-AA-CGAAAACATTAGATTGTGATTCTAAAGACAGGGGTTAAAACCCCTTTATCCACC----------GAGAGGGGCACG-ATTGCACCGAATTCTGCTAATTT-TCGCCACCTTG-GTTAAACCCCAAGGCCCACTCGCTGAGAGAGTGTGGTGTGAAAGACAGCGCTTGCACCTCTGGCTTCACTGTTATGATCAAGGAATCTTGTGATGGCATGGGCGATGTCAGCGAGAAACATGGCGGAGGACCNATGGTTCCGGAGAAGGCTGTACGTTTCTCTTTCACTGTTATGTCTGTCTCTGTCC---TGGCAGACAACG------------------------------------AGGTGGAGGCGGTTACCATCTTTACTGAGCCGAAGCCAAACTCTGAATTGTCCTGTAAGCCCCTTTGCCTCATGTTTGTGGATGAGTCAGACCACGAGACACTCACAGCTGTCCTGAGCCCTATAGTTGCNGAGCGTAATGCTATGAAAGAGAGTAGACTCATCCTATCCATGGGTGGCCTGCTTCGATCCTTCCGCTTCCACTTCAGAGGCACAGGATATGATGAGAAGATGGTGCGTGAGATGGAGGGCCTGGAGGCCTCAGGTTCCACCTACGTCTGCACTCTGTGTGACTCCACTCGGGCAGAGGCCTCTCANAACATGGTGCTGCACTCTGTCACCCGCAGTCATGAAGAGAACTTAGAGCGCTATGAAATATGGAGAACCAATCCCTTTTCTGAGTCTGTAGAGGAGCTGCGGGATCGAGTCAAAGGGGTCTCTGCCAAGCCATTTATGGAGACCCAGCCCACACTGGATGCTTTACACTGTGATATTGGTAATGCC
Diancistrus_jeffjohnsoni_NT_159_1_of_2_E_Indian_Ocean_Prm21	NCAAAAACATCGCCTCTTGCAAAATCAAAGAATAAGAGGTCCCGCCTGCCCTGTGACA-ATTAGTTTAACGG-CCGCGGTATTTTGACCGTGCGAAGGTAGCGCAATCACTTGTCTCTTAAATGGGGACCTGTATGAATGGCATAACGAGGGCTTAACTGTCTCCTTTTCCT-GCTCAATGAAATTGATCTCCCCGTGCAGAAGCGGGGATAAAAACATAAGACGAGAAGACCCTATGGAGCTTC-AGACACCAGGAAAGACCATGTTA--AACACCCACAAACAAAAGGACCAAAC-TAAAT-GGC-CCCTTTCCTCATGTCTTTGGTTGGGGCGACCACGGGGAAATACAAAACCCCCACGAGGAT-TGGGGATAC------------------------------CCACCCCTAAAGCTAAGAGCGA--CAGCTCTAAGTACCAGAACATCTGA-CCAAA-AA--GATCCGGC-CGAGCCGATCAACGGACCGAGTTACCCTAGGGATAACAGCGCAATCCCCTTCTAGAGCCCACATCGACAAGGGGGTTTACGACCTCGATGTTGGATCAGGACATCCTAATGGTGCAGCCGCTATTAAGGGTTCGTTTGTTCAACGATTAA-AGTCCTACGTGATCTNTACTACTAAAATTAGGGGGTTACGGAATAATACGAATAATAATTATACTTGAGCCCCTCACTAAGGAACTTAGCTATCCCTTCATTATTTTTGCCCTGTGAGGAGTCATCATAACAGGCTCAATCTGCCTCCGCCAAACCGACCTCAAATCCCTCATCGCATACTCCTCTGTAGGTCACATAGGCCTAGTAGCCGCAGCTATCCTCATCCAAACCCCATGAAGCTTCACCGGGGCCCTAATCCTTATAATCGCCCACGGACTCACATCATCAGCCCTATTCTGCTTAGCAAATACTAATTATGAACGAACCCACAGCCGCACAATAGTTCTTGCTCGAGGCTTACAAATAGTCCTTCCCTTAATAACCACCTGATGATTCATTGGTAACCTAGCCAACCTCGCCCTCCCCCCTCTCCCGAATCTTATGGGAGAATTAATGATTATTTCATCCCTTTTCAACTGATCCCCTTGGACTCTCCTCCTGACAGGGCTAGGAACCCTCATTACAGCAAGCTACTCTCTATACATATTCCTAATAACACAACGAGGCCCCCTCCCCGACCACATTATTAACCTTGACCCTTCCCACTCCCGAGAACACCTCCTCCTTACCCTGCACCTACTTCCCCTCCTCCTCCTCATCCTCAAACCAGAGTTAATTTGAGGTTGGACCTTGTGCAGATATAGTTT-AA-CAAAAACGTTAGATTGTGATTCTAAAAACAGAGGTTAAAATCCCCTTATCCGCC----------GAGAGAGGCATGTACCGCAACGAATACTGCTAATTT-TCGCCACCCCA-GTTAAAATCTGAGGCTCACTCGTTGAGAGAGTGTGGGTTGNAAGACAGCACTTGCACCTCAGGCTTCAGTGTCATGATCAAGGAATCTTGTGATGGCATGGGTGACGTCAGCGAGAAGCATGGTGGAGGACCAGTGGTTCCCGAGAAGGCTGTGCGTTTCTCTTTCACTATTATGTCTGTCTCTATCC---TGGCTGACGGCA------------------------------------AGGAGGAGGCGGTTACCATCTTTACGGAGCCAAAGCCAAACTCAGAACTGTCCTGTAAACCTCTTTGCCTCATGTTTGTGGATGAGTCAGACCACGAGACACTCACAGCTATCCTGAGCCCTATAGTTGCAGAGCGTAATGGAATGAAAGAGAGTAGACTCATCCTTTCCATGGGTGGCCTGCCTCGCTCCTTCCGCTTCCACTTCAGAGGAACAGGTTATGATGAAAAGATGGTGCGGGAGTTGGAGGGCCTGGAGGCCTCAGGCTCCACCTATATCTGCACTCTGTGTGACTCCAGTCGGGCAGAGGCCTCACACAACATGGTGCTGCACTCCATCACCCGAAGTCATGAAGAGAACCTAGAACGTTACGAAATATGGAGAACCAATCCCTTTTNTGAGTCTGTAGAGGAGCTGCGAGACAGAGTCAAAGGGGTCTCTGCCAAGCCCTTTATGGAGACCCAGCCAACACTGGATGCTTTGCACTGTGACATTGGTAATGCC
Aphyonus_gelatinosus_ZMUB_MAR_3880_N_Atlantic_Prm41	NCAAAAACATCGCCTCTTGCAAA--CGAAGAATAAGAGGTCCCGCCTGCCCTGTGACA-ATACGTTTAACGG-CCGCGGTATTTTGACCGTGCGAAGGTAGCGCAATCACTTGTCTCTTAAATGGAGACCTGTATGAATGGCACAACGAGGGCTTAACTGTCTCCTTTTCCC-AGTCAATGAAATTGATCTTCCCGTGCAGAAGCGGGAATCAGAACATAAGACGAGAAGACCCTATGGAGCTTC-AGACACCAAG--CGATCATGTTT--AAAGACCCTTAC--AAAGGAGAGAAC-TAGAT-GA--CCCCGCCCTAATGTCTTTGGTTGGGGCGACCGCGGGGCAACATAAAACCCCCATGTGGAA-TGGGAAAAC--------------------------------CTCCCCAGAACCAAGAGCAA--CGGCTCTAAGCAACAGAACATCTGA-CCATC-AA--GATCCGGC-AAAGCCGATCAACGGACCGAGTTACCCTAGGGATAACAGCGCAATCCCCTTCTAGAGCCCATATCGACAAGGGGGTTTACGACCTCGATGTTGGATCAGGACATCCTAATGGTGCAGCCGCTATTAAGGGTTCGTTTGTTCAACGATTAA-AGTCCTACGTGATCTNTCCTCCTAAAACTTGGAGGCTATGGAATAATACGGATGATGATTATACTCGACCCTCTCTCGAAAGAGTTGAGCTACCCCTTTATTATTTTTGCCCTCTGAGGTGTAATCATAACTGGGGCCATCTGCCTCCGCCAGACGGACCTTAAATCACTTATTGCTTACTCCTCCGTCAGCCACATAGGCCTGGTTGCCGGAGCAATTCTCATCCAAACCCCATGGAGCTTCACGGGAGCAATAATCCTTATAATTGCCCACGGCCTGACCTCCTCTGCCCTCTTTTGCCTTGCAAACACAAATTACGAACGAACCCACAGCCGGACCATGATCCTTGCCCGCGGCCTACAAATAGTACTCCCCCTCATGACTACTTGGTGGTTCATCAGCTCCCTGGCCAACCTCGCCCTCCCTCCCCTTCCAAACCTCATGGGAGAACTAGCAATCATTACCTCCCTCTTCAACTGGTCCCCCTGAACCCTAATCCTGACAGGTGCGGGCACCCTTATCACAGCGAGTTACTCCCTCTACATATTCCTCACGACCCAGCGTGGCCCCCTCCCCGACCACATCACGGCCCTGGACCCCTCCCACACCCGGGAGCACCTTCTCCTGGCACTTCACCTCCTCCCCCTCCTACTACTAGTTCTCAAGCCCGAACTAGTCTGAGGCTGAACCACATGCAGATATGGTTT-AA-CAAAAACACTAGATTGTGATTCTAGAGATAGGGGTTAAAGCCCTCTTATCCGCC----------GAGAGAGGCAAG-ACCGCAACGAATACTGCTAATTT-TCGCCACCCCA-GTTGAAGCCCGGGGCTCACTCGTTGAGAGAGTGTGGGGTGGAAGACAACACTTGCACCTCAGGCTTCAGTGTTATGATCAAGGAATCTTGTGATGGCATGGGCGATGTCAGCGAGAAGCATGGCGGAGGACCACCAGTTCCCGAGAAGGCTGTACGTTTCTCTTTCACTNTTATGTCTGTCTCTGTCC---TGGCAGACGGCG------------------------------------AGGAGGAGGCAGTTACCATCTTTACAGAGCCAAAGCCAAACTCAGAGCTGTCCTGTAAACCCCTTTGCATCACATTTGTGGATGAGTCAGACCACGAGACACTCACAGCCGTCCTGGGCCCCATAGTTGCAGAGCGTAATGCAATGAAAGAGAGTAGACTCATTCTTTCCATTGGTGGCCTGCCTCGCTCCTTCCGCTTCCACTTCAGAGGCACAGGTTATGATGAGAAGATGGTGCGTGAGATGGAGGGCCTAGAGGCCTCAGGCTCCACCTATATCTGCACTCTGTGCGACTCCAGTCGGGCAGAGGCTTCTCACAACATGGTGCTGCACTCCGTCACCCGTAATCACGAAGAGAACCTAGAGCGTTACGAAATTTGGAGAACCAATCCCTTTTCTGAGTCTGTAGAGGAGCTGCGGGACCGAGTCAAAGGGGTCTCTGCCAAGCCCTTTATGGAGACCCANCCAACAATGGATGCTTTGCACTGTGACATTGGTAATGCC
Ogilbia_cayorum_ZMUC_P771463_NW_Atlantic_Prm48	NCAAAAACATCGCCTCTTGCAAAATCAAAGAATAAGAGGTCCCGCCTGCCCTGTGACA-ATCAGTTTAACGG-CCGCGGTATTTTGACCGTGCGAAGGTAGCGCAATCACTTGTCTCTTAAATGGGGACCTGTATGAATGGCACAACGAGGGCTTGACTGTCTCCTTTTCCT-AATCAATGAAATTGATCTCCCCGTGCAGAAGCGGGGATCAAAACATAAGACGAGAAGACCCTATGGAGCTTT-AGACACTAGGAAGGACCACATCATTCATTCCCCAAAAC-AAAGGATCAAAC-TAAAC-GGC-CCCCTTCCCCATGTCTTTGGTTGGGGCGACCACGGGGAAATATAAAACCCCCACGAGGAC-CGGGAATAC------------------------------TACCCCCTAAAACTAAGAGCAA--CAGCTCTAAGCACCAGAATATCTGA-CCTAA-AA--GATCCGGCGTAAGCCGATCAACGAACCGAGTTACCCTAGGGATAACAGCGCAATCCTCTTCTAGAGCCCATATCGACAAGAGGGTTTACGACCTCGATGTTGGATCAGGACATCCTAATGGTGCAGCCGCTATTAAGGGTTCGTTTGTTCAACGATTAA-AGTCCTACGTGATCTNTACTACTAAAACTAGGAGGCTACGGAATAATACGAATAATAATTATGCTCGAACCTCTTTCCAAAGAACTTAGCTACCCATTCATCATCTTTGCTCTTTGAGGTGTCGTTATAACGGGCTCTATCTGCCTCCGCCAAACTGACCTTAAATCCCTCATTGCATATTCTTCCGTAGGCCATATAGGCCTAGTAGCCGCAGCCATCCTTATCCAGACTCCCTGAAGTTTTGCCGGAGCCCTTATCCTTATAATTGCCCACGGCCTCACATCATCAGCCCTATTCTGCTTAGCAAACACTAATTATGAACGAACTCATAGCCGCACCATAGTTCTTGCTCGAGGCCTACAAATAGCCCTTCCTCTAATAACTACCTGGTGATTTATTAGCAGTCTAGCCAACCTTGCCCTACCACCACTTCCAAACCTTATAGGAGAACTAATAATTATTTCATCCCTCTTCAACTGGTCCCCCTGAACTCTCCTCCTTACAGGCCTAGGAACCCTCATTACAGCAAGCTATTCCCTACACATGTTCCTAACAACACAACGAGGCCCACTCCCAAACCATATTATTAACCTCGATCCCTCCCATTCTCGAGAACATCTTCTACTAACCCTCCACCTACTTCCCCTTCTCCTCCTCATCTTCAAACCGGAATTAGTTTGAGGCTGAACCCTCTGCAGACATGGTCT-AA-TAAAGACGTTAGATTGTGATTCTAAAAATAGAGGTTAAACCCCCCTTGTCCGCC----------GAGAGAGGCATG-ACCGCAACGAATACTGCTAATTT-TCGCCACCCCA-GTTAAAGCCCGGGGCTCACTCGTTGAGAGAGTGTGGGTTGGAAGACAGCGCTTGCACCTCAGGCTTCAATGTCATGATCAAGGAATCTTGTGATGGCATGGGTGACGTCAGCGAGAAGCATGGCGGAGGACCAGTGGTTCCCGAGAAGGCTGTGCGTTTCTCTTTCACTATTATGTCTGTCTCTGTCC---TGGCTGATGGCG------------------------------------AGGAGGAGGCGGTTACCATCTTTACGGAGCCAAAGCCAAACTCAGAACTGTCCTGTAAACCTCTTTGCCTCATGTTTGTGGATGAGTCAGACCACGAGACACTCACAGCTATCCTGAGCCCTATAGTTGCAGAGCGTAATGGAATGAAAGAGAGTAGACTCATCCTTTCCATTGGTGGCCTGCCTCGCTCCTTCCGCTTCCACTTCAGAGGAACAGGTTATGATGAAAAGATGGTGCGTGAGTTGGAGGGCCTGGAGGCCTCAGGCTCCACCTATATCTGCACTCTGTGTGATTCCAGTCGGGCAGAGGCCTCGCACAACATGGTGCTGCATTCCATCACCCGAAGTCATGAAGAGAACCTAGAACGTTACGAAATATGGAGAACCAATCCCTTTTCTGAGTCTGTAGAGGAGCTGCGAGACAGAGTCAAAGGGGTTTCTGCCAAGCCCTTTATGGAGACCCAGCCAACACTGGATGCTTTGCACTGTGACATTGGTAATGCC
Cataetyx_niki_NMNZ_P41257_SW_Pacific_Prm53	NCAAAAACATCGCCTCTTGCAAAATTAAAGAATAAGAGGTCCCGCCTGCCCTGTGACA-ATACGTTTAACGG-CCGCGGTATTTTGACCGTGCGAAGGTAGCGCAATCACTTGTCTCTTAAATGGAGACCTGTATGAATGGCATAACGAGGGCTTAACTGTCTCCTTTTCCC-AGTCAATGAAATTGATCTTCCCGTGCAGAAGCGGGAATTAAAACATAAGACGAGAAGACCCTATGGAGCTTT-AGATACCAAAACGGACCATGTTA--AAGAGCCCTTACA-AAGGAATTAAAC-TAAAT-GGC-CCCCGTCCTAATATCTTTGGTTGGGGCGACCGCGGGGTAACATAAAACCCCCATGTGGAA-AGAGAAAA-------------------------------CCTTTCCCAGAACCAAGAGCTA--CAGCTCTAAGCAACAGAACATCTGA-CCATC-AA--GATCCGGC-AAAGCCGATCAACGAACCGAGTTACCCTAGGGATAACAGCGCAATCCCCTTCTAGAGCCCATATCGACAAGGGGGTTTACGACCTCGATGTTGGATCAGGACATCCTAATGGTGCAGCCGCTATTAAGGGTTCGTTTGTTCAACGATTAA-AGTCCTACGTGATCTNTACTCCTAAAGCTTGGGGGTTACGGAATGATACGAATAATAGTTATGCTTGAGCCCCTTTCAAAAGAGTTAAGTTACCCCTTCATTATTTTCGCCCTATGGGGTGTAATTATAACCGGCTCCATCTGCCTACGCCAGACGGACCTCAAATCACTCATTGCCTACTCCTCTGTCAGCCACATAGGACTAGTTGCCGCAGCCATTCTTATTCAAACTCCCTGAGGCTTTACCGGAGCACTAATCCTTATAATCGCCCACGGGCTAACCTCCTCTGCTCTATTCTGTCTGGCAAACACAAATTATGAACGGACCCACAGTCGAACTATAGTACTTGCCCGAGGCTTACAAATAGTCCTCCCCCTCATGGCCACCTGATGATTTATCAGCTCCCTAGCCAACCTCGCTCTCCCTCCACTCCCCAACCTTATAGGAGAATTAATAATTATCACTTCCCTTTTCAACTGATCCCCCTGGTCTCTAGTCCTAACAGGAGCAGGCACACTAATTACGGCGAGCTATTCCCTTTATATATTCCTAATAACACAACGTGGTCCCCTCCCCGAACACATTACTGCTCTAGACCCCTCCCACTCCCGAGAACACCTCCTCCTAGCTCTTCACCTCCTGCCCCTCTTACTACTCATCCTTAAACCCGAACTAGTCTGAGGCTGAACCACATGCAGATATAGTTT-AA-CAAAAACATTAGATTGTGATTCTAAAAATAGAGGTTAAACTCCCCTTATCCGCC----------GAGAGAGGCAAG-ACCGCAACGAATACTGCTAATTT-TCGCCACCCCA-GTTAAAGCCCGGGGCTCACTCGTTGAGAGAGTGTGGAATGGAAGACAGTACTTGCACCTCAGGCTTCAGTGTTTTAATCAAGGAATCTTGTGATGGCATGGGCGATGTCAGCGAGAAGCATGGCGGAGGACCACCGGTTCCAGAGAAGGCTGTACGTTTCTCTATCACTATTATGTCTGTCTCTGTCC---TGGCAGACGGTG------------------------------------AGGAGGAGGCGGTTACCATCTTTACAGAGCCAAAGCCAAACTCAGAGCTGTCCTGTAAACCCCTTTGCCTCATGTTTGTGGATGAGTCAGACCACGAGACACTCACAGCCGTCCTGGACCCCGTAGTTGCAGAGCGTAATGCGATGAAAGAGAGTAGACTCATTCTTTCCATGGGTGGCCTGCCTCGCTCCTTCCGCTTCCACTTCAGAGGCACAGGTTATGATGAGAAGATGGTGCGTGAGATGGAGGGCCTAGAGGCCTCAGGCTCCACCTATATCTGCACTCTGTGTGACTCCAGTCGGGCAGAGGCTTCGCACAACATGGTGCTACACTCCGTCACCCGTAATCACGAAGAGAACCTAGAGCGTTACGAAATATGGAGAACCAATCCCTTCTCTGAGTCTGTAGAGGAGCTGCGGGACCGAGTCAAAGGGGTCTCTGCCAAGCCCTTTATGGAGACCCAGCCAACAATGGATGCTTTGCACTGTGACATTGGTAATGCC
Acanthonus_armatus_MNHN_2004_1311_E_Atlantic_Prm81	NCAAAAACATCGCCTCTTG--AAAATATAATATAAGAGGTCCCGCCTGCCCTGTGACT-ATATGTTTAACGG-CCGCGGTATTTTGACCGTGCGAAGGTAGCGCAATCACTTGTCTCTTAAATGGGGACCTGTATGAATGGCACAACGAGGGCTTAACTGTCTCCTTTCTTA-AGTCAATGAAATTGATCTCCCCGTGCAGAAGCGGGGATTTATACATAAGACGAGAAGACCCTATGGAGCTTT-AGACACTGGGGTCAACCATGTAA---GAAACCCTAATT-AAAGGAATAAAC-TAGAT-GGA-CCCTGGCCCACTGTCTTTGGTTGGGGCGACCGCGGGGAAATACAAAACCCCCACGTGGAA-TGGGAGGA-------------------------------CCCCTCCTAAAACCCAGAGCCA--CAGCTCTAGTATACAGAATATCTGA-CCAAT-AT--GATCCGGC-AGAGCCGATCAACGGACCGAGTTACCCTAGGGATAACAGCGCAATCCCCTTTTAGAGCCCATATCGACAAGGGGGTTTACGACCTCGATGTTGGATCAGGACATCCTAATGGTGCAGCCGCTATTAAGGGTTCGTTTGTTCAACGATTAA-AGTCCTACGTGATCTNTCCTACTGAAGCTSGGGGGCTATGGAATGATGCGAATAATGATTATGTTAGAACCCCTAACTAAAGAACTAAGCTACCCGTTTATCATCTTTGCCCTGTGAGGGGTTATCATAACAGGATCTATCTGCCTTCGACAGACTGACCTTAAATCCCTAATTGCATACTCCTCCGTCAGCCACATGGGCCTTGTAGCAGCAGGAATCCTAATTCAAACCCCCTGAGGATTCACGGGAGCTCTAATCCTAATGATTGCCCATGGACTCACATCCTCCGCCCTCTTCTGCTTGGCAAACACCAACTATGAGCGCACTCACAGCCGAACAATAATCCTTGCCCGAGGACTGCAAATGGTCCTCCCACTCATAGCCACATGATGATTTATTAGCAGCCTAGCAAACCTCGCCCTACCCCCTCTACCCAACCTAATGGGGGAACTAATAATCATTACCACGCTTTTTAACTGGTCCTACTGATCTTTAATTCTGACGGGAGCTGGCACCCTAATTACCGCGAGTTACTCACTATACATGCTCCTTATAACACAACGAGGACCGCTTCCAATCCACATCATTGCCCTGGACCCCTCCCACTCACGGGAACACTTACTTATAGCACTCCACATGATCCCACTCATACTACTCATTTTGAAGCCAGAGCTAATCTGAGGATGAACTTGCTGTAGGTCTAGTTTAAA-TAAAAACATTAGATTGTGATTCTAAAAACAGGGGTTAAAACCCCCTCACCCACC----------GGGGGAGGCATA-GCCGCACCGAATACTGCTAATTT-TCGCCACCTTA-GTGAAATTCTAGGGCTCGCCCGCTGGGAGAGTGTGGGGTGGAAGACAGCGCTTGCACCTCAGGCTTCAGTGTTATGATCAAGGAATCTTGTGATGGCATGGGTGATATCAGCGAGAAACATGGCGGAGGACCAGCAGTTCCTGAGAAGGCTGTACGTTTCTCTTTCACAATTATGTCCGTCTCTGTCC---AGGCAGACAGCG------------------------------------AGGAGGAGGCGGTTACCATCTTTACAGAGCCGAAGCCAAACTCAGAATTGTCCTGTAAGCCCCTTTGTCTCATGTTTGTGGATGAGTCAGACCACGAAACACTCACAGCTGTCCTGAGCCCTGTAGTTGCAGAGCGTAATGCTATGAAAGAGAGCAGACTCATCCTATCCATGGGTGGCCTGCCTCGATCCTTCCGCTTCCACTTCAGAGGTACAGGGTATGATGAGAAGATGGTGCGTGAGATGGAGGGCCTGGANGCCTCAGGTTCAACCTACATCTGCACTCTGTGTGACTCCAGTCGGGCAGAAGCATCGCACAACAAGGTGCTGCACTCCATCACTCGCGGTCACGAAGAGAACTTAGAGCGCTACGAAATATGGAGAACCAAT-CCTTTTCTGAATCGGTAGAGGAGCTGCGGGACCGAGTCAAAGGGGTCTCTGCCAAGCCCTTTATGGAGACCCACCCCACAATGGATGCGTTACACTGTGACATTGGAAATGCC
Dannevigia_tusca_none_discarded_SW_Pacific_Prm95	NCAAAAACATCGCCTCTTGCAAA--TAATGAATAAGAGGTCCCGCCTGCCCTGTGACT-AAAAGTTTAACGG-CCGCGGTATTTTGACCGTGCGAAGGTAGCGCAATCACTTGTCTCTTAAATAGAGACCCGTATGAATGGCACAACGAGGGCTTGACTGTCTCCCTTTCCT-AGTCAATGAAATTGATCCCCCCGTGCAGAAGCGGGGATAAATACATAAGACGAGAAGACCCTATGGAGCTTC-AGACACTAAAGCAACCCATGTTA--AACACACCCAGCC-ACCGGACTAAAC-CAATT-GGA-ATCTGCCCTAATGTCTTTGGTTGGGGCGACCGCGGGGAAAGACAAAACCCCCATGTGGAA-CGGGAAAA-------------------------------ATACTCCTAAAACCAAGAGTGA--CAACTCCAAGAATCAGAACTTCTGA-CCTA--AT--GATCCGGT--AAACCGATCAACGAACCGAGTTACCCTAGGGATAACAGCGCAATCCCCTTTTAGAGCCCATATCGACAAGGGGGTTTACGACCTCGATGTTGGATCAGGACATCCTAATGGTGCAGCCGCTATTAAGGGTTCGTTTGTTCAACGATTAA-AGTCCTACGTGATCTNTCCTACTAAAACTAGGGGGTTACGGCATAATGCGTATAATAATTGTACTTGAACCACTCACCAAAGAATTAAGCTACCCATTCATTATCTTCGCCTTATGAGGCATTATCATAACCGGCTCAATCTGCCTCCGACAAACAGACCTAAAATCACTAATTGCATACTCATCCGTTAGCCACATAGGACTAGTCGCGGGCGGAATCCTCATTCAAACCCCATGAGGATTCACGGGAGCACTCATCCTAATAATTGCCCACGGGCTCACATCCTCTGCACTATTCTGCTTAGCAAACACCAACTATGAACGAACCCACAGCCGCACTATACTACTCACGCGAGGCCTACAAATACTCCTCCCTCTAACAGCTACATGATGATTTATTGCAAACCTAGCCAACCTGGCCCTACCCCCCCTCCCCAACCTCATAGGAGAGCTAATAATCATTACCGCCCTATTTAACTGATCACACTGAACGCTAATTCTCACAGGAGCCGGGACCTTAATTACGGCAGGATACTCACTATACATGTTCCTCATAACTCAACGAGGCCCTCTTCCCCCACACATCACAGCCCTCGAACCATCCCACTCCCGAGAACATCTTCTAATTTTACTTCACCTCCTCCCTCTAACCCTCCTCATCCTAAAACCCGAACTAATTTGAGGCTGAACCACTTGTAGATACAGTTT-AA-CCAAAACATTAGATTGTGATTCTAAAAATAGGGGTTAAAATCCCCTTGTCCACC----------GAGAGGGGCACG-ATTGCATCGAATTCTGCTAAATT-TCGCCACCTCA-GTTTAACTCCGGGGCCCACTCGCTGANAGAGTGNGGNGTGNAAGACAGTGCCTGCACCTCAGGCTTCACTGTTATGATCAAGGAATCTTGCGATGGCATGGGCGATGTCAGCGAGAAACATGGCGGGGGACCCGTGGTTCCGGAGAAGGCTGTACGGTTCTCTTTCACTGTTATGTCTGTCTCTGTCC---TGACAGACAGTG------------------------------------AGGCGGAGGCGGTTACCATCTTTACTGAGCCGAAGCCAAACTCTGAATTGTCCTGTAAGCCCCTTTGCCTCACGTTTGTGGATGAGTCAGACCACGAGACGCTCACAGCTGTCCTGAGCCCTATAGTCGCAGAGCGTAAAGCTATGAAAGAGAGTAGACTCATCCTATCCATAGGTGGCCTGCTTCGATCCTTCTGCTTCCACTTCAGAGGCACAGGATATGATGAGAAGATGGTGCGTGAGATGGAGGGCCTGGAAGCCTCCGGTTCAACCTATGTCTGCACTCTGTGTGACTCCACTCGGGCAGAAGCCTCTCACAACATGGTGCTGCACTCTGTCACCCGCAGTCATGAAGAGAACTTAGAGCGCTATGAAATATGGAGAACAAATCCCTTTTCTGAGTCCGTAGAGGAGCTGCGGGACCGAGTCAAAGGGGTCTCTGNCAAGCCCTTTATGGAGACCCAGCCCACACTGGATGCTTTACACTGTGACATCGGTAATGCC
Chilara_taylori_KU28277_NE_Pacific_PrmB	NCAAAAACATCGCCTCTTGCAAGAT--AAGAATAAGAGGTCCTGCCTGCCCTGTGAGC-ATTATTTCAACGG-CCGCAGTATTTTGACTGTGCGAAGGTAGCGAAATCACTTGTCTCTTAAATAGAGACCCGTATGAAAGGCAAGACGAGGGTTTAACTGTCTCCCTTTTCA-GGTCAATGAAATTGATCTCCCCGTGCAGAAGCGGGGATAATTACATTAGACGAGAAGACCCTATGGAGCTTT-AGACACAAAAGCAGCTCACGTCA--AATACTCTCAGACTAAAAGACCGAAC-TAAAT-GCG-ATCTGCCCTAATGTCTTCGGTTGGGGCGACCAAGGGG-AAAACAAAACCCCCATGAGGAA-TGAAACTATA-----------------------------AACCTCCCTTAACCCAGAGCGC--CAGCTCTAAGTACCAGAAATTCTGA-CCATT-CT--GACCCGGC-AAGGCCGATTAACGAACCAAGTTACCCTAGGGATAACAGCGCAATCCCCTTCCAGAGTCCCTATCGACAAGGGGGTTTACGACCTCGATGTTGGATCAGGACATCCTAATGGTGCAGCCGCTATTAAGGGTTCGTTTGTTCAACGATTAA-AGTCCTACGTGATCTNTCCTCCTGAAACTAGGGGGTTACGGCTTAATACGAATAATGATATTTATTCGCCCTATTAGCTATGACACCCCCCACCCCTTCTTTTCAATCGCACTATGTGGAGCAGTTTTAGCCAGCCTGATGTGCCTGCGACAGACCGACCTTAAATCCCTCATCGCGTACTCCTCTGTAAGTCACATGGGCTTCGTAACAGCAGCAATTCTCAGCACAACCCGATGAGGCTTCGCCGGCGCACTCACCCTAATGGTAGCACACGGTCTAACGTCCTCAGCACTATTTTGCCTAGCAAACTTCAGCTACGAACGAGCCCATACTCGAACCATTAAACTGACACGAGGTCTCCAGTACATCTTCCCCGCAATGACCGCTTGCTGATTTGTAGTAAGTCTGGCTAATCTAGCATTTCCCCCCCTCCCCAACCTCATCGGGGAATTCATAATTATTACTGCACTATTTAACTGATGTTACCTGACACTTATTCTATGCGGCCTTACTACCATCGTAACTTGCCTGTATACCCTATACATATTTATTACACTCCACCGGGGGCCAGCCCCATCCCACTTAGAGAAAGTAGATCCTGCCCACTCCCGAGAACATCTTCTAGTTCTTCTTCACATGGTCCCCCTCCTCCTGCTCATCGCAAAGCCCGAGCTAACCTGAGCTTGAATGACCTGTCGACATAGTTTTAA-CTAAAACACCAGATTGTGATTCTGGAGTCGGGGGTTAGAGTCCCCCTGTCCACC----------GAGAGGGGCATG-ATTGCATCTAATACTGCTAATTTTTAGTTTCCCCA-GTTTAACTCCGGGGCCCACTCGCTGAGGGAGTCTGGTGTGGAAGACAGCGCTTGCACNTCCGGCTTCACAGTTATGATCAAGGAATCTTGTGACGGCATGGGCGATGTCAGCGAGAAACACGGTGGTGGCCCAGCAGTTCCNGAGAAGGCTGTACGTTTCTCTTTCACGGTGATGTCTGTCTCTGTCC---TGGCTGACAGCG------------------------------------AGGTGGAGGCGGTTACCATTTTTACTGAGCCGAAGCCAAACTCCGAATTGTCCTGTAAGCCCCTTTGCCTTACATTCGTGGATGAGTCAGACCACGAGACGCTCACAGCTGTCCTGAGCCCCATAGCTGCAGAGCGTAAAGCTATGAAAGAGAGCAGACTCATCCTATCCATGGGTGGAATGCTTCGATCCTTTCGCTTCCACTTCAGAGGAACAGGATATGATGAGAAGATGGTACGTGAGATGGAGGGCTTGGAGGCCTCAGGCTCAACCTACGTCTGCACTCTCTGTGACTCCACGCGGGCGCAAGCCTCTAACAACATGGTGCTGCACTCCATCACACGCAATCATGAGGAGAACTTAGAGCGTTATGAAATATGGAGAACCAATCCCTATTCTGAGTCCGTAGAGGAGCTGCGGGATCGAGTCAAAGGCGTCTCTGTTAAGCCCTTTTTGGAGACCCAGCCCACACTGGACGCTTTACACTGTGATATCGGTAATGCC
Lepophidium_profundorum_KU27197_NW_Atlantic_PrmE	NCAAAAACATCG-CTCTTGCAAAAGTAAAGAATAAGAGGTCCTGCCTGCCCTGTGATT-ATAAATTTAACGG-CCGCGGTATTTTGACCGTGCGAAGGTAGCGCAATCACTTGTCTCTTAAATAGAGACCCGTATGAATGGCAAGACGAGGGTTTAACTGTCTCCCTTTTTG-AGTCAATGAAATTGATCTCCCCGTGCAGAAGCGGGGATGATTACATTAGACGAGAAGACCCTATGGAGCTTT-AGACACTAAAGCAGCTCACGTTA--AGCACCCTTAATA-AAAAGACTAAAC-TAATT-GTA-ACCTGCCCTACTGTCTTCGGTTGGGGCGACCACGGGGAAAAACAAAACCCCCACGAGGAA-CGGAACCAC------------------------------GAACCTCCCAAACCAAGAGCAA--CGACTCTAAGAATCAGAATTTCTGA-CT-TT-GT--GATCCGGC-AATGCCGATTAACGAACCAAGTTACCCTAGGGATAACAGCGCAATCCCCTTTTAGAGTCCATATCGACAAGGGGGTTTACGACCTCGATGTTGGATCAGGACATCCTAATGGTGCAGCCGCTATTAAGGGTTCGTTTGTTCAACGATTAA-AGTCCTACGTGATCTNTTCTCCTGAANCTTGGAGGCTACGGCATGATGCGCATAATACTGTTCATTCACCCCTTAGACAAGGAAGTAACTTATCCCTTTTTAATCATTGCACTCTGAGGTGTTGTAATGGCCAGCTCTATGTGCCTCCGACAAACGGACCTTAAGTCGCTGATTGCTTATTCTTCAGTCAGCCACATAGGACTTGTAGCAGGCGGCATTCTTATTCAGACCCGGTGGGGGTTTACGGGGGCCCTTATTTTAATGATTGCTCACGGTTTAACCTCCTCCGCACTCTTCTGTCTTGCCAATACCAATTATGAACGCACGCACAGCCGAACAGTAAAACTTACCCGCGGACTTCACATACTATTTCCATTTATGAGCATGTGATGATTTATTGGAACCCTGGCCAACCTCGCCCTCCCACCCCTTCCAAACCTCATGGGGGAATTAATAATTATTACCTCACTATTTAACTGATGCTGGTGGACAATTATCCTATCGGGGGCAGGAACGATTATTACAGCCCTCTACTCGCTATACATGTTCCTAATAACTCAGCGCGGACCCCTACCCCAGCATTTATTTGGCCTTGACCCATCACACTCCCGAGAACACCTTCTTATGCTACTACACCTAGCCCCCCTGGTACTCCTAATCATGAAACCAGAACTGATTTGGGGATGAATGACCTGTAGGTATAGTTTCAA-CTAAAACACTAGATTGTGATTCTAGAAATAGAGGTTAAAACCCCCTTACCCACC---------CGAGAGAGGCACG-ACTGCACCGAATACTGCTAATTT-TCGCTCCCCTA-GTTTGACCCCAGGGCTCACTCGNNNNNNNNNNNNNGAGTGGATGACAGCGTTTGCACCTCCGGCTTCACNGTNATGATCAAGGAATCCTGCGACGGCATGGGCGATGTCAGCGAGAAACACGGCGGAGGCCCGGCGGTTCCGGAGAAGGCTGTACGTTTCTCTTTCACCGTTATGTCTGTCTCTGTCC---TGGTTGACGGCC------------------------------------AGGCGGAGGCGGTTACCATTTTTACTGAGCCCAAGCCAAACTCTGAATTGTCCTGTAAGCCCCTTTGCCTCACATTTGTGGATGAGTCAGACCACGAGACGCTCACAGCCGTCCTGAGCCCCATAGCTGCAGAGCGGAGAGCTATGAAAGAGAGCAGACTCATCCTATCCATGGGTGGCCTGCTTCGATCCTTTCGCTTCCACTTCAGAGGCACAGGATATGATGANAAGATGGTGCGTGANATGGAGGGCTTGGAGGCCTCGGGCTCAAACTTCGTCTGCACTCTCTGTGACTCCACGCGTGCGGAAGCCTCTCACAACATGGTGCTGCATTCCGTCACACGCAGTCACGAGGAGAACTTGGAGCGCTACGAAATATGGAGAACCAATCCCTATTCGGAGTCTGTAGAGGAGCTGAGGGAGCGAGTCAAAGGGGTCTCTGCCAAGCCCTTCCTGGACACACAGCCCACACTGGATGCTTTACACTGCGATATCGGTAANGCC
Typhliacina_pearsei_ZMUC_P771455_W_Atlantic_PrmV_	NCAAAAACATCGCCTCTTGCAAAATCAAAGAATAAGAGGTCCCGCCTGCCCTGTGACATATTAGTTTAACGG-CCGCGGTATTTTGACCGTGCAAAGGTAGCGCAATCACTTGTCTCTCAAATGGGGACCTGAATGAATGGCACAACGAGGGCTCAACTGTCTCCTTCCCCC-AATCAATGAAATTGATCTCCCCGTGCAGAAGCGGGGATTAAAACATAAGACGAAAAGACCCTGTGGAGCTTT-AGACGCCAGGAAGGACCGCATCATTAACTATCATAAAC-AAATGATCAAAC-TAAGC-GGA-CCCCCTCCCCATGTCTTTGGTTGGGGCGACCACGGGGAAACACAAAACCCCCACGAGGAACCGGGAGTAC------------------------------TACCCCCTAAAACCAAGAGCGA--CAGCTCTAAGTATCAGAACATCTGA-CCTGA-AA--GATCCGGCCTAAGCCGATCAACGAACCAAGTTACCCCAGGGATAACAGCGCAATCCTCTTCTAGAGCCCATATCGACAAGAGGGTTTACGACCTCGATGTTGGATCAGGATATCCTAATGGTGAAGCCGCTATTAAGGGTTCGTTTGTTCAACGATTAA-AATCCTACGTGATCTNTACTACTAAAGCTGGGGGGCTATGGGATAATGCGAATAATAATTACACTCGAACCCCTCCCCAAAGAACTCAGCTACCCATTTATTATCCTTGCTATCTGGGGGATTATCATAACAGGCTCAATCTGCCTTCGCCAAACCGATCTTAAATCCCTCATTGCATACTCCTCTGTAGGCCACATAGGCTTGGTAACCGCAGCCATCCTTATCCAGACCCCATGAAGTTTCGCTGGAGCCTTAATCCTCATAATTGCCCACGGCCTCACATCATCAGCCTTATTCTGTTTAGCAAATACTAATTATGAACGAACCCATAGCCGCACCATAATTCTTGCTCGAGGCCTGCAAATAATCCTTCCCCTAACAACCACCTGATGATTCATCAGCAGCCTAGCTAACCTTGCCCTACCCCCACTCCCAAACCTCATGGGTGAACTAATAATCATTTCATCCCTTTTCAACTGATCCCCCTGAACCCTTCTTCTGACGGGACTAGGAACCCTCATCACAGCAGGCTACTCCATGTATATATTCTTAACAACACAACGGGGCCCCCTTCCAAACCACATTATTAACTTAGACCCCCCACACTCCCGAGAACACCTCCTCCTAACCCTTCACTTACTCCCCCTTCTTCTCCTCATCCTCAAACCAGAATTGATCTGAGGCTGAACCCTTTGCAGATATAATTT-AA-CAAAAATATTAGATTGTGATTCTAAAAATAGAGGTTAAACCCCTCTTGTCCGCC----------GAGAGAGGCACA-ACCGCAACGAATACTGCTAATTT-TCGCCACCCCA-GTTAAAATCCGGGGCTCACTCGTTGAGGGAGTGTGGGTTGGAAGACAGCGCTTGCACCTCAGGCTTCAGTGTCATGATCAAGGAATCTTGTGATGGCATGGGTGACGTCAGCGAGAAGCATGGTGGAGGACCAGTGGTTCCCGAGAAGGCTGTGCGTTTCTCTTTCACTATTATGTCTGTCTCTGTCC---TGGCTGACGGCG------------------------------------AGGAAGAGGCAGTTACCATCTTTACGGAGCCAAAGCCAAACTCAGAACTGTCCTGTAAACCTCTTTGCCTCATGTTTGTGGATGAGTCAGATCACGAGACACTCACAGCTATTCTGAGCCCTATAGTTGCAGAGCGTAATGGAATGAAAGAAAGTAGACTCATCCTTTCCATTGGTGGCCTGCCTCGCTCCTTCCGCTTCCACTTCAGAGGAACAGGTTATGATGAAAAGATGGTGCGTGAGTTGGAGGGCCTGGAAGCCTCAGGCTCCACCTATATCTGCACTCTGTGTGACTCCAGTCGGGCAGAGGCCTCGCACAACATGGTGCTGCATTCCATCACCCGAAGTCATGAAGAGAACCTAGAACGTTACGAAATATGGAGAACCAATCCCTTTTNTGAGTCTGTAGAGGAGCTGCGAGACAGAGTCAAAGGGGTCTCTGCCAAGCCCTTTATGGAGACCCAGCCAACACTGGATGCTTTGCACTGTGACATTGGTAATGCC
NC_011219_Rachycentron_canadum_NCBI	NCAAAAACATCGCCTCTTGCAAAATTAAAGAATAAGAGGTCTTACCTGCCCAGTGAC--ACTCGTTTAACGG-CCGCGGTATCCTAACCGTGCAAAGGTAGCGTAATCATTTGTCTTTTAAATAGGGACTAGTATGAATGGTGTGACGAGGGCTTAACTGTCTCCTCTCTCC-GGTCAATGAAATTGATCTCCCCGTGCAGAAGCGGGGATAAGCTCATAAGACGAGAAGACCCTATGGAGCTTT-AGATACTAAGGTAGACTAGATTA--AATTACTTCACAACAAAGAACTAAAA-TCATC-ACCACCCTACCCCTATATCTTCGGTTGGGGCGACAATGGGG-AACAAAAATCCCCCATGCGGAA-CGGGAGCAAAACCCTGAAATATCACTTTCACTATCAAACTTCCTCCTCAAATTAAGAGTGA--CAACTCTAAGTTACAGTACTTCTGA-MCACAAAT--GATCCGGC-AATGCCGATTAACGAACCAAGTTACCCTAGGGATAACAGCGCAATCCCCTTTTAGAGCCCGCATCAACAAGGGGGTTTACGACCTCGATGTTGGATCAGGACATCCTAATGGTGAAACCGCTATTAAGGGTTCGTTTGTTCAACGATTAA-AGTCCTACGTGATCTATCCTCCTTAAATTAGGAGGCTATGGCATGATCCGCATTACATACATGCTAGAACCCATCACCCCTGAAATAAGTTACCCATTTATTATCCTTGCCTTATGAGGAGCTGTTATAACAAGCCTAATTTGTTTACGCCAAACAGATTTAAAATCGCTCATTGCTTACTCATCAGTAAGCCACATAGGCCTAGTCGCAGCAGGTATCTTAACCCAATCTCAATGAGGCTTTACAGGAGCCTTAGCCCTAATAATTGCCCACGGACTAACATCCTCCGCCTTATTCTGCCTAGCTAACACCGTATATGAACGTACTCATAGCCGCACTATAATTCTAGCCCGAGGCTTACAAGTATTATCCCCACTAATAATGACATGATGATTCCTTGCAACCCTGGCTAACCTTGCCTTTCCCCCCTTACCTAACCTAATAGGAGAACTAATATTAATTATCTCTTTATTTAATTGATCCTGATGAACCCTTCTACTAACAGGAGCAACAACCCTCATTACCGCTAGCTATTCGTTATACATGTTTATTACTACACAGCGAGGAACTATCCCCGCACATGCTACTATGCTCGAACCAACACACACCCGAGAACATCTCCTAATTTTCCTTCATTTAATACCCCTTCTCCTCTTAATCCTAAAACCAGAACTCATCTTGGGCCCAGTTGTTTGTAGAT-TAGTTT-AA-CAAAAACGTTAGATTGTGATTCTAAAAACAGGGGTTAAACTCCCCTTATTCACC----------GAGAGAGGCTCG-CAGCAATATAAGCCTGCTAATTT-TTGATTCTTTG-GTTGGACTCCAAAGCTCACTCGCTGAAAGAGAGTGGGATGGAAGACAGTACGTGCACCTCAGGCTTTAGTGTCATGATCAAAGAATCTTGTGATGGCATGGGCGATGTCAGCGAGAAGCACGGGGGAGGACCAGCTGTTCCTGAGAAGGGCGTACGTTTCTCTTTCACTATTATGTCAGTCTCTGTCC---TGGCAGACGAGG------------------------------------ATGAGGAAGAGGATACCATCTTCACCGAGCCAAAACCAAACTCAGAACTGTCCTGTAAGCCCCTTTGCCTAACGTTTGTGGATGAGTCAGACCATGAGACACTCACTGCTGTCCTGGGCCCTATAGATGCAGAGCGTATTGCAATGAAAGAGAGCAGACTCATCCTATCCGTCGGCGGCCTGCCTCGCTCCTTCCGCTTCCACTTCAGAGGCACGGGATATGATGAGAAGATGGTGCGAGAATTGGAAGGCCTGAAGGCATCGGGGTCCACGTATATCTGCACTGTGTGTGACTCAGGTCGGGCAGAGGCCTCTAAAAACATGGTGCTACACTCCGTCACCCGCAGCCAAGAAGAGAACTTATATCGTTATGAAATATGGAGAACCAACCCCTTCTCCGAGTCTGCAGATGAGCTGCGAGACAGAGTCAAAGGGGTGTCTGCGAAGCCCTTCATGGAGACGCAGCCCACAATAGATGCATTACACTGTGACATCGGCAATGCC
NC_009852_Zanclus_cornutus_NCBI	NCAAAAACATCGCCTCTTGCAAAAGCAACGTATAAGAGGTCCCGCCTGCCCTGTGACT-ATAAGTTCAACGG-CCGCGGTATTTTGACCGTGCGAAGGTAGCGCAATCACTTGCCTTTTAAATGAAGGCCCGTATGAATGGCACGACGAGGGCTTAGCTGTCTCCTTTTTCC-AGTCAATGAAATTGATCCCCCCGTGCAGAAGCGGGGATCCAATCATAAGACGAGAAGACCCTATGGAGCTTT-AGATACTAAGACAGATCACGTCA--CACACCCCTAAAC-AAAGGACTAAAC-CAAGT-GAA-ACCTGTCCTAATATCTTTGGTTGGGGCGACCGCGGGGAAATACAAAACCCCCATGTGGAA-TGGGAATA-------------------------------CCCCTCCTACAATCCAGAGCTC--CCGCTCTAACGAACAGAAAATCTGA-CCAAT-TA--GATCCGGC-AGTGCCGATCAACGAACCCAGTTACCCTAGGGATAACAGCGCAATCCCCTTCTAGAGCCCCTATCGACAAGGGGGTTTACGACCTCGATGTTGGATCAGGACATCCTAATGATGCAGCCGTTATTAAGGGTTCGTTTGTTCAACGATTAA-AGTCCTACGTGATCTGTCCTCCTGAAACTTGGAGGCTACGGGATAATACGAATACTTGTTATCCTAGAACCCCTAACTAAAGAACTAAGTTACCCTTTCATCATTCTCGCTCTTTGAGGTGTAATTATAACAGGGTCCATCTGCTTACGCCAAACAGACCTAAAATCTCTCATCGCTTACTCATCAGTAAGCCATATGGGCCTAGTAGTAGGAGGGATTCTCATCCAAACACCCTGGGGTTTCACCGGGGCTCTTATCCTTATGATTGCACACGGCTTAACGTCTTCTGCTCTCTTCTGCCTGGCAAACACCAACTATGAACGCACACACAGTCGAACCATGCTACTAGCCCGAGGCCTGCAGGTAGCCCTCCCTCTTATGACAACCTGGTGGTTTATTGGCAGCCTAGCTAACCTAGCCCTTCCACCCCTACCTAACCTCATGGGAGAACTAATAATTATTACCTCCTTATTTAACTGATCCTGATGAACTCTGGCTCTAACAGGAGTAGGTACCCTCATTACCGCAGGTTATTCACTCTACATATTCCTCATAACCCAGCGAGGCCCCCTCCCCGCCCATCTTATTGCCCTAGACCCCTCCCATTCTCGAGAACACCTCCTTATGGCCCTCCACCTTGTTCCTTTAATCCTTTTAATCCTCAAACCCGAGCTAGTTTGAGGATGAACTGCTTGTAGACATAGTTT-AA-CCAAAACATTAGATTGTGATTCTAAAGACAGAGGTTAGAGCCCTCTTGTCCACC----------GAGAGAGGCTCG-CCAGCAACGAAGACTGCTAATCT-CCGCCACCCTG-GTTGAACCCCAGGGCTCACTCGCTGAGAGAGAATGGGATGGAAGACAGTGCTTGTACCTCAGGTTTCAGTGTCACGATCAAAGAATCTTGTGATGGCATGGGCGATGTCAGCGAGAAGCACGGTGGAGGACCAGTTGTTCCTGAGAAGGCTGTGCGTTTCTCTTTTACTGTTATGTCTGTCTCTGTCC---TGGCAGATGGCG------------------------------------AGGAGGAAGAGGTTGCCGTCTTCACAGAGCCAAAGCCAAACTCAGAACTGTCCTGTAAGCCCCTCTGCCTGATGTTTGTGGATGAGTCAGACCGCGAGACACTCACGGCCATCCTATCACCTATAATTGCAGAGCGTAATGCAATGAAAGAGAGCAGGCTCATCCTATCCATTGGTGGGCTACCTCGCTCATTCCGCTTTCATTTTAGAGGCACGGGATACGATGAGAAGATGGTACGTGAGATGGAGGGACTCGAGGCCTCAGGGTCCACCTTTATCTGCACTCTTTGTGACTCCAGCCGGGCAGAAGCATCTCAAAACATGGTGCTACACTCCATCACCCGCAGTCATGAAGAGAACCTTGAACGTTATGAAATATGGAGAACGAACCCCTTTTCTGAGTCTGTAGATGAACTGCGAGACAGAGTCAAAGGGGTCTCTGCCAAGCCCTTCATGGAGACCCATCCCACACTGGATGCATTACACTGTGACATAGGCAATGCC

;
End;


BEGIN MRBAYES;
		log start filename=ophid_16.log;
		log start replace;
		set autoclose=YES;
		set nowarnings=YES;
[characterset]

[
[set ophid_02]
charset 16s= 1-643 [1];
charset nd4= 644-1322 [2];
charset trna_his= 1323-1403 [3];
charset trna_ser= 1404-1474 [4];
charset rag1= 1475-2194 [5];
]

[set ophid_03]
charset 16s= 1-643 [1];
charset nd4p1= 644-1322\3 [2];
charset nd4p2= 645-1322\3 [3];
charset nd4p3= 646-1322\3 [4];
charset trna_his= 1323-1403 [5];
charset trna_ser= 1404-1474 [6];
charset rag1= 1475-2194 [7];


	[Exclude  characters sets]
[	exclude all;	]
	exclude nd4p3;
	
	[include  characters sets]
[	include 16s;	]
[	include nd4p1;	]
[	include nd4p2;	]
[	include nd4p3;	]
[	include trna_his;	]
[	include trna_ser;	]
[	include rag1p1;	]
[	include rag12;	]
[	include rag1p3;	]
[	include nd4;	]
[	include rag1;	]
[	include mtDNA;	]
[	include nDNA;	]
[	include all;	]
	
	[Define partitions]
[	partition ophid_02		= 5:16s, nd4, trna_his, trna_ser,
								rag1;
]
[	partition ophid_03		= 7:16s, nd4p1, nd4p2, nd4p3, trna_his, trna_ser,
								rag1;
]

	partition ophid_04		= 6:16s, nd4p1, nd4p2 nd4p3, trna_his, trna_ser,
								rag1;


[	partition onlymtDNA		= 6:16s, nd4p1, nd4p2, nd4p3, trnahis, trnaser 
								RAG1p1 RAG1p2 RAG1p3;
]
[	partition onlynDNA		= 3:16s nd4p1 nd4p2 nd4p3 trnahis trnaser 
								RAG1p1, RAG1p2, RAG1p3;
]
[	partition nDNAandmtDNA	= 9:16s, nd4p1, nd4p2, nd4p3, trnahis, trnaser, 
								RAG1p1, RAG1p2, RAG1p3;
]
	[Select the partition to be used]

[	set partition = onlymtDNA		;]
[	set partition = onlynDNA		;]
[	set partition = nDNAandmtDNA	;]
[	set partition = ophid_02		;]
[	set partition = ophid_03		;]
	set partition = ophid_04		;

[
	constraint Gadidae = FJ215294_Gadus_chalcogrammus AF369064_Gadus_morhua FJ215262_Melanogrammus_aeglefinus FJ215265_Merlangius_merlangus FJ215289_Pollachius_virens;
	constraint Aphyonidae = Sciadonus_galatheae_ZMUC_P771588_SW_Pacific_72 Barathronus_diaphanus_ZMUC_P771586_SW_Pacific_73 Aphyonus_gelatinosus_ZMUB_MAR_3880_N_Atlantic_Prm41;
	constraint Neobythitinae = Bassogigas_walkeri_SIO_08_109_SW_Pacific_151 Leucicorus_atlanticus_ZMUC_P771571_SW_Pacific_87 Luciobrotula_bartschi_ZMUC_P771572_SW_Pacific_88 Monomitopus_garmani_ZMUC_P771573_SW_Pacific_89 Porogadus_miles_ZMUB_MAR_2661_N_Atlantic_Prm06 Holcomycteronus_brucei_ZMUC_P771528_S_Indian_Ocean_Prm116 Apagesoma_australis_ZMUC_P771525_S_Indian_Ocean_Prm120 Dicrolene_intronigra_MCZ158834_NW_Atlantic_Prm14 Ventichthys_biospeedoi_MNHN_2004_2038_PT_SE_Pacific_Prm19 Acanthonus_armatus_MNHN_2004_1311_E_Atlantic_Prm81 Dannevigia_tusca_none_discarded_SW_Pacific_Prm95;
]
[
	constraint Gadidae negative = ;
	constraint Aphyonidae negative = ;
	constraint Neobythitinae negative = ;
]

	outgroup EF094952_Stylephorus_chordatus_NCBI;

[
[settings evolutionary models as found by PartitionFinder , only using G and not I+G, and without morphology]
[use with partition ophid_02]

[		lset applyto = (2,7,9,13) nucmodel=4by4 nst=6 rates=gamma covarion=no; [GTR+G]
]
		lset applyto = (1,2,3,5) nucmodel=4by4 nst=6 covarion=no; [GTR]

[		lset applyto=(6,11) nst=2 rates=gamma;
		prset applyto=(6,11) statefreqpr=dirichlet(1,1,1,1); [HKY+G]
]
[		lset applyto=(5) nst=2;
		prset applyto=(5) statefreqpr=dirichlet(1,1,1,1); [HKY]
]

[		lset applyto=(8) nst=1 rates=gamma;
		prset applyto=(8) statefreqpr=dirichlet(1,1,1,1); [F81+G]
]
[		lset applyto=(4,10,12) nst=1;
		prset applyto=(4,10,12) statefreqpr=dirichlet(1,1,1,1); [F81]
]
[		lset applyto=(4) nst=6 rates=invgamma;
		prset applyto=(4) statefreqpr=fixed(equal); [SYM+I+G]
]
		lset applyto=(4) nst=6 rates=gamma;
		prset applyto=(4) statefreqpr=fixed(equal); [SYM+G]
]

[
[settings evolutionary models as found by PartitionFinder , only using G and not I+G, and without morphology]
[use with partition ophid_03]

[		lset applyto = (2,7,9,13) nucmodel=4by4 nst=6 rates=gamma covarion=no; [GTR+G]
]
		lset applyto = (1,2,3,5,7) nucmodel=4by4 nst=6 covarion=no; [GTR]

[		lset applyto=(6,11) nst=2 rates=gamma;
		prset applyto=(6,11) statefreqpr=dirichlet(1,1,1,1); [HKY+G]
]
		lset applyto=(4) nst=2;
		prset applyto=(4) statefreqpr=dirichlet(1,1,1,1); [HKY]


[		lset applyto=(8) nst=1 rates=gamma;
		prset applyto=(8) statefreqpr=dirichlet(1,1,1,1); [F81+G]
]
[		lset applyto=(4,10,12) nst=1;
		prset applyto=(4,10,12) statefreqpr=dirichlet(1,1,1,1); [F81]
]
[		lset applyto=(4) nst=6 rates=invgamma;
		prset applyto=(4) statefreqpr=fixed(equal); [SYM+I+G]
]
		lset applyto=(6) nst=6 rates=gamma;
		prset applyto=(6) statefreqpr=fixed(equal); [SYM+G]
]		

[settings evolutionary models as found by PartitionFinder , only using G and not I+G, and without morphology]
[use with partition ophid_04]

		lset applyto = (1,2,3,4,6) nucmodel=4by4 nst=6 rates=gamma covarion=no; [GTR+G]
[
		lset applyto = (1,2,3,5,7) nucmodel=4by4 nst=6 covarion=no; [GTR]
]
[		lset applyto=(6,11) nst=2 rates=gamma;
		prset applyto=(6,11) statefreqpr=dirichlet(1,1,1,1); [HKY+G]
]
[		lset applyto=(4) nst=2;
		prset applyto=(4) statefreqpr=dirichlet(1,1,1,1); [HKY]
]

[		lset applyto=(8) nst=1 rates=gamma;
		prset applyto=(8) statefreqpr=dirichlet(1,1,1,1); [F81+G]
]
[		lset applyto=(4,10,12) nst=1;
		prset applyto=(4,10,12) statefreqpr=dirichlet(1,1,1,1); [F81]
]
[		lset applyto=(4) nst=6 rates=invgamma;
		prset applyto=(4) statefreqpr=fixed(equal); [SYM+I+G]
]
		lset applyto=(5) nst=6 rates=gamma;
		prset applyto=(5) statefreqpr=fixed(equal); [SYM+G]
	

		unlink statefreq = (all);
		unlink revmat = (all);
		unlink shape = (all);
		unlink pinvar = (all);

[	prset topologypr=constraints(
	Gadidae,
	Aphyonidae,
	Neobythitinae);
]	
[
	ss ngen=10000000 diagnfreq=1000 nchain=6 nruns=4 samplefreq=1000 printfreq=100000 savebrlens=YES
	burninss=1000 relburnin=yes burninfrac=0.25;
	sump;
	
	prset topologypr=reset;
	
	prset topologypr=uniform;
	prset topologypr=constraints (non_nelson);
	
	ss ngen=10000000 diagnfreq=1000 nchain=6 nruns=4 samplefreq=1000 printfreq=100000 savebrlens=YES
	burninss=1000 relburnin=yes burninfrac=0.25;
	sump;
]	
[
	ss ngen=4000000 diagnfreq=4000 nchain=2 nruns=4 samplefreq=400 printfreq=10000 savebrlens=YES;
	sump;
]		
[
		mcmc ngen=1000 nchain=6 nruns=4 samplefreq=10 printfreq=100 savebrlens=YES;
		sump;
		sumt burnin=6;
]

		mcmc ngen=4000000 nchain=6 nruns=4 samplefreq=400 printfreq=10000 savebrlens=YES;
		sumt relburnin=yes burninfrac=0.25;

		quit;

	END;
