# Supplementary material for: Molecular, morphological and fossil input data for inferring relationship among viviparous brotulas (Bythitidae) – Resulting in a family status change for Dinematichthyidae
Source: Data Brief. 2016 May 30;8:461–4. doi: 10.1016/j.dib.2016.05.055 (PMC4913171; doi:10.1016/j.dib.2016.05.055)
Supplement: Supplementary file 3 — Supplementary material [file mmc3.zip › READ_ME.txt]

READ-ME FILE 
for the supplementary input-files provided for :
Møller, P.R., Knudsen, S.W., Schwarzhans, W., Nielsen, J.G. (2016). A new classification of viviparous brotulas (Bythitidae) – with family status for Dinematichthyidae – based on molecular, morphological and fossil data. Mol. Phylogenet. Evol. 100, 391–408.

The zipped file:
supp_mat_for_MPE_Bythi_Dinema_submis_2016may17.zip

contains the following files:

READ_ME.txt


Input-files nexus-files for MrBayes and BEAST:
All nexus-files holds information about data partioning, nucleotide substitution models and run settings for analysis in MrBayes v. 3.2 (Ronquist et al., 2012):

mb_ophidiiform.nex

BEAuti and BEAST input-files (BEAST v1.8.0.) (Drummond et al., 2012):
The beauti-file can be opened by using BEAuti v. 1.8.0.
The xml-files can be viewed in a text-editor:

beast_ophidiiform_v04.xml
beast_ophidiiform_v04E.xml
beast_ophidiiform_input_04.beautiv180

Tree-files in newick-format from analysis in MrBayes and BEAST 
These files can be opened using Mesquite or Figtree v. 1.4.2 (Rambaut, 2014):

mb_ophidiiform.nex.con.new
mb_ophidiiform.nex.con.tre
beast_ophidiiform_v04_02.tre
beast_ophidiiform_v04_02.tre.new

A nexus-file with characters and traits coded for tracing the character history in Mesquite v.3.04 (Maddison and Maddison, 2015) on the 9000 topologies resulting from the BEAST analysis (input-file: beast_ophidiiform_v04.xml) after burnin, using 'Analysis:Trees' -> 'Trace Character over Trees', using the 9000 trees generated in BEAST, after the first 1000 trees have been discarded:

Dinematichthyidae_map_morph_05.nex


References:
Drummond, A.J., Suchard, M.A., Xie, D., Rambaut, A., 2012. Bayesian phylogenetics with BEAUti and the BEAST 1.7. Mol. Biol. Evol. 29, 1969–1973.
Maddison, W.P., Maddison, D.R., 2011. Mesquite: a modular system for evolutionary analysis. Version 2.75 http://mesquiteproject.org
Rambaut A. 2014. FigTree v1.4.0, a graphical viewer of phylogenetic trees. Available from http://tree.bio.ed.ac.uk/software/figtree/
Ronquist, F., Teslenko, M., van der Mark, P., Ayres, D.L., Darling, A., Höhna, S., Larget, B., Liu, L., Suchard, M.A., Huelsenbeck, J.P., 2012. MrBayes 3.2: Efficient bayesian phylogenetic inference and model choice across a large model space. Syst. Biol. 61, 1–4.
