# Supplementary material for: Molecular, morphological and fossil input data for inferring relationship among viviparous brotulas (Bythitidae) – Resulting in a family status change for Dinematichthyidae
Source: Data Brief. 2016 May 30;8:461–4. doi: 10.1016/j.dib.2016.05.055 (PMC4913171; doi:10.1016/j.dib.2016.05.055)
Supplement: Supplementary file 4 — Supplementary material [file mmc4.zip]

Archive with 4 entries (4 files):
- coi_disclosure_JN_2016jun07.pdf
- coi_disclosure_PRM_2016jun07_02.pdf
- coi_disclosure_SWK_2016jun07_02.pdf
- coi_disclosure_WS_2016jun07_02.pdf
